# Supplementary material for: Homogeneous solution assembled Turing structures with near zero strain semi-coherence interface
Source: Nat Commun. 2022 May 26;13:2942. doi: 10.1038/s41467-022-30574-3 (PMC9135718; doi:10.1038/s41467-022-30574-3)
Supplement: Supplementary file 7 — Source Data [file 41467_2022_30574_MOESM7_ESM.xlsx]

## Sheet: Fig. 1g
Distance (nm)	Concentration (at. %) O	Concentration (at. %) Fe	Concentration (at. %) Zn
0	28.4753	42.8251	28.6995
0.05	26.2202	43.3598	30.42
0.1	28.4355	42.389	29.1755
0.15	26.853	43.4994	29.6476
0.2	26.0722	40.7449	33.1828
0.25	27.9362	44.5838	27.48
0.3	26.8779	42.4883	30.6338
0.35	26.7066	43.7126	29.5808
0.4	26.57	44.4444	28.9855
0.45	28.0457	44.5431	27.4112
0.5	27.6023	42.1053	30.2924
0.55	27.3243	43.5374	29.1383
0.6	28.4404	44.8394	26.7202
0.65	28.2178	44.1832	27.599
0.7	30.0661	41.0793	28.8546
0.75	26.2275	43.1138	30.6587
0.8	28.6046	44.8837	26.5116
0.85	26.6089	40.9654	32.4257
0.9	27.6442	44.9519	27.4038
0.95	27.7843	40.0938	32.1219
1	25.6322	45.977	28.3908
1.05	26.5868	44.7904	28.6227
1.1	28.8939	39.9549	31.1512
1.15	26.7772	43.128	30.0948
1.2	27.5485	43.4466	29.0049
1.25	28.9648	43.9427	27.0925
1.3	29.3855	41.4525	29.162
1.35	27.027	44.9631	28.0098
1.4	27.3058	42.9612	29.733
1.45	29.5556	42.7778	27.6667
1.5	26.6748	44.2144	29.1108
1.55	25.9709	41.2621	32.767
1.6	26.3614	41.8317	31.8069
1.65	29.1475	42.1659	28.6866
1.7	27.6675	42.928	29.4045
1.75	25.2513	42.8392	31.9095
1.8	27.1972	43.2304	29.5724
1.85	27.2158	44.9427	27.8415
1.9	26.9565	43.8509	29.1926
1.95	30.2142	41.6009	28.1849
2	27.6796	43.6985	28.6219
2.05	25.459	43.2069	31.3342
2.1	26.5306	43.8175	29.6519
2.15	26.8265	43.6073	29.5662
2.2	27.9268	42.6829	29.3902
2.25	23.753	45.2494	30.9976
2.3	27.606	45.2463	27.1478
2.35	27.7301	43.9264	28.3436
2.4	26.8065	42.3077	30.8858
2.45	26.8765	44.431	28.6925
2.5	25.969	44.4444	29.5866
2.55	26.3603	40.3869	33.2527
2.6	27.5027	43.4543	29.0429
2.65	27.1376	43.4944	29.368
2.7	26.6833	45.7606	27.5561
2.75	28.0233	43.1395	28.8372
2.8	28.034	42.4757	29.4903
2.85	29.7175	41.5819	28.7006
2.9	27.8496	40.7756	31.3748
2.95	28.4698	42.7046	28.8256
3	27.182	43.7656	29.0524
3.05	25.2656	44.1558	30.5785
3.1	27.0433	43.2692	29.6875
3.15	27.2624	42.3077	30.4299
3.2	27.0471	46.7742	26.1787
3.25	27.6699	45.0243	27.3058
3.3	28.3721	44.3023	27.3256
3.35	26.5896	41.6185	31.7919
3.4	24.9364	44.5293	30.5343
3.45	26.4411	42.3559	31.203
3.5	30.1015	41.6009	28.2976
3.55	28.7234	42.6714	28.6052
3.6	24.9383	44.1975	30.8642
3.65	27.9167	43.4722	28.6111
3.7	29.4805	42.5974	27.9221
3.75	26.9469	47.0952	25.958
3.8	26.8983	43.1145	29.9871
3.85	28.588	42.9398	28.4722
3.9	27.6786	44.6429	27.6786
3.95	27.7167	42.9792	29.304
4	26.2238	45.1049	28.6713
4.05	28.6876	41.115	30.1974
4.1	27.305	43.3806	29.3144
4.15	25.1295	45.5958	29.2746
4.2	27.7584	43.2056	29.036
4.25	29.5894	43.2367	27.1739
4.3	26.7857	44.4048	28.8095
4.35	27.9097	43.3492	28.7411
4.4	26.0705	43.4509	30.4786
4.45	25.8555	44.6134	29.5311
4.5	26.2019	43.5096	30.2885
4.55	26.0465	43.1395	30.8139
4.6	26.4563	44.0534	29.4903
4.65	26.859	45.505	27.636
4.7	27.8022	42.7473	29.4505
4.75	26.962	43.7975	29.2405
4.8	26.2211	42.1594	31.6195
4.85	26.2383	42.9719	30.7898
4.9	28.1609	44.1379	27.7011
4.95	27.295	40.8813	31.8238
5	26.8991	43.8356	29.2653
5.05	29.2653	40.2242	30.5106
5.1	26.2873	45.2574	28.4553
5.15	30.102	44.2602	25.6378
5.2	27.6347	45.3162	27.0492
5.25	27.5735	43.3824	29.0441
5.3	28.436	44.0758	27.4882
5.35	26.8734	42.2481	30.8786
5.4	26.4947	47.0106	26.4947
5.45	28.4974	45.0777	26.4249
5.5	28.8684	43.649	27.4827
5.55	28.3888	42.1995	29.4118
5.6	26.25	43.125	30.625
5.65	25.9452	43.5463	30.5085
5.7	28.1491	43.7018	28.1491
5.75	26.7394	43.3834	29.8772
5.8	26.2357	45.8809	27.8834
5.85	28.6396	45.8234	25.537
5.9	26.5625	47.3958	26.0417
5.95	27.8528	43.1902	28.9571
6	27.3537	41.3486	31.2977
6.05	26.5332	46.433	27.0338
6.1	27.555	48.1242	24.3208
6.15	26.0256	45.641	28.3333
6.2	27.9123	44.2907	27.797
6.25	27.2175	46.6586	26.1239
6.3	28.6802	45.1777	26.1421
6.35	26.7089	44.9367	28.3544
6.4	26.9521	45.0882	27.9597
6.45	29.8602	46.6328	23.507
6.5	29.2035	44.3742	26.4222
6.55	25.9159	45.9973	28.0868
6.6	28.2895	43.5526	28.1579
6.65	25.8984	46.0966	28.005
6.7	27.9268	47.0732	25
6.75	28.5369	47.1584	24.3047
6.8	28.1407	48.4925	23.3668
6.85	27.086	48.0103	24.9037
6.9	27.7997	46.7721	25.4282
6.95	27.7778	47.0833	25.1389
7	28.7466	46.594	24.6594
7.05	26.1813	48.659	25.1596
7.1	28.0523	47.3837	24.5639
7.15	30.069	44.9655	24.9655
7.2	27.1919	48.6658	24.1423
7.25	28.2116	48.7405	23.0479
7.3	26.393	47.8006	25.8065
7.35	28.2432	48.3784	23.3784
7.4	27.3458	48.6595	23.9946
7.45	30.7976	47.4847	21.7178
7.5	29.0141	50.8451	20.1409
7.55	26.4789	51.1268	22.3944
7.6	28.4138	47.0345	24.5517
7.65	28.3124	49.6513	22.0363
7.7	30.0824	46.978	22.9396
7.75	28.1792	50.867	20.9538
7.8	29.8422	49.4978	20.66
7.85	28.4627	50.0761	21.4612
7.9	28.3498	50.6347	21.0155
7.95	28.0401	51.6452	20.3147
8	31.1901	49.5212	19.2887
8.05	26.3533	51.4245	22.2222
8.1	28.2609	51.7081	20.0311
8.15	30.4813	52.139	17.3797
8.2	28.6982	52.2189	19.0828
8.25	31.6971	51.1921	17.1108
8.3	29.4833	55.0152	15.5015
8.35	28.1931	53.5825	18.2243
8.4	31.8665	53.1108	15.0228
8.45	29.8781	55.1829	14.939
8.5	27.3322	55.6465	17.0213
8.55	30.5936	52.207	17.1994
8.6	29.2913	53.0709	17.6378
8.65	30.7074	52.8939	16.3987
8.7	32.093	52.8682	15.0388
8.75	31.7841	52.024	16.1919
8.8	29.5495	53.8739	16.5766
8.85	29.9838	54.1329	15.8833
8.9	30.1273	54.314	15.5587
8.95	27.1903	56.9486	15.861
9	28.0303	57.2727	14.697
9.05	30.3738	55.7632	13.8629
9.1	29.142	58.432	12.426
9.15	29.9187	55.935	14.1463
9.2	28.3019	58.0189	13.6792
9.25	28.8998	59.1133	11.9869
9.3	29.3461	55.8214	14.8325
9.35	28.8189	54.9606	16.2205
9.4	27.9553	58.7859	13.2588
9.45	29.5626	54.2986	16.1388
9.5	29.3592	56.3338	14.307
9.55	28.524	56.7164	14.7595
9.6	29.3478	55.4348	15.2174
9.65	32.9323	54.5865	12.4812
9.7	30.1824	57.0481	12.7695
9.75	29.2683	57.7744	12.9573
9.8	27.6271	57.6271	14.7458
9.85	28.7218	58.0451	13.2331
9.9	32.1538	53.5385	14.3077
9.95	31.0292	54.8387	14.1321
10	29.6852	60.4198	9.89505
10.05	30.0623	54.9844	14.9533
10.1	27.9321	58.642	13.4259
10.15	30.5556	56.1728	13.2716
10.2	32.6271	56.3559	11.0169
10.25	29.7459	56.3528	13.9014
10.3	30.3079	57.6985	11.9935
10.35	31.2317	54.5455	14.2229
10.4	29.3651	56.5079	14.127
10.45	31.0398	57.0336	11.9266
10.5	29.985	56.5217	13.4932
10.55	28.169	59.3114	12.5196
10.6	31.8113	56.3166	11.8721
10.65	30.117	57.3099	12.5731
10.7	31.6298	57.7348	10.6354
10.75	29.1217	60.5547	10.3236
10.8	32.2206	55.8781	11.9013
10.85	29.0909	56.8182	14.0909
10.9	28.3951	60.8025	10.8025
10.95	27.8736	59.0517	13.0747
11	30.1059	57.3374	12.5567
11.05	30.2034	56.025	13.7715
11.1	30.1391	56.1051	13.7558
11.15	28.7834	56.9733	14.2433
11.2	30.8307	56.869	12.3003
11.25	29.3675	58.5843	12.0482
11.3	29.8781	58.8415	11.2805
11.35	30.3725	59.0258	10.6017
11.4	29.0055	59.5304	11.4641
11.45	28.5039	58.1102	13.3858
11.5	29.8003	56.8356	13.3641
11.55	31.085	56.0117	12.9032
11.6	32.7348	54.1437	13.1215
11.65	32.2239	55.8245	11.9516
11.7	29.0936	55.8479	15.0585
11.75	28.6136	57.0797	14.3068
11.8	30.0623	58.4112	11.5265
11.85	30.9985	55.7377	13.2638
11.9	27.8098	59.6542	12.536
11.95	30.3468	57.948	11.7052
12	30.1887	53.701	16.1103
12.05	27.8008	56.4315	15.7676
12.1	30.8908	57.6149	11.4942
12.15	32.8103	53.6377	13.5521
12.2	31.8063	56.0209	12.1728
12.25	28.3072	58.1792	13.5135
12.3	29.1429	58.1429	12.7143
12.35	29.8551	58.8406	11.3043
12.4	29.1362	56.8082	14.0556
12.45	29.1013	59.9144	10.9843
12.5	29.2553	57.7128	13.0319
12.55	26.5276	60.2086	13.2638
12.6	30.661	56.962	12.3769
12.65	30.3977	56.6761	12.9261
12.7	25.303	59.3939	15.303
12.75	28.3476	58.9744	12.6781
12.8	31.9213	54.9168	13.1619
12.85	30.1409	58.8732	10.9859
12.9	27.8317	60.356	11.8123
12.95	29.4618	58.0737	12.4646
13	30.8989	55.8989	13.2022
13.05	30.8229	57.4616	11.7155
13.1	29.003	58.9124	12.0846
13.15	29.4833	57.9027	12.614
13.2	28.6486	57.027	14.3243
13.25	29.4038	59.3496	11.2466
13.3	31.4166	57.0827	11.5007
13.35	27.1955	59.7734	13.0312
13.4	29.1553	58.1744	12.6703
13.45	29.3478	58.1522	12.5
13.5	27.8932	56.5282	15.5786
13.55	28.7324	60.2817	10.9859
13.6	27.2036	58.5106	14.2857
13.65	28.5333	57.6	13.8667
13.7	29.1233	58.841	12.0357
13.75	31.1111	55.8518	13.037
13.8	31.586	54.0323	14.3817
13.85	30.3621	56.2674	13.3705
13.9	26.7164	57.0149	16.2687
13.95	27.1781	60.9883	11.8336
14	27.5037	58.4454	14.0508
14.05	30.6802	56.2952	13.0246
14.1	27.0977	60.11	12.7923
14.15	27.6049	59.134	13.2612
14.2	27.7693	58.7253	13.5053
14.25	30.5516	58.2744	11.174
14.3	27.9002	59.0308	13.069
14.35	28.7129	57.4257	13.8614
14.4	30.9423	58.0872	10.9705
14.45	31.1321	57.0081	11.8598
14.5	30.6569	54.7445	14.5985
14.55	30.2865	56.4802	13.2333
14.6	29.6703	59.0659	11.2637
14.65	27.897	59.7997	12.3033
14.7	30.0847	60.5932	9.32203
14.75	29.0761	56.9293	13.9946
14.8	30.4913	59.1041	10.4046
14.85	28.6733	57.3466	13.98
14.9	29.0411	57.8082	13.1507
14.95	29.6552	57.1035	13.2414

## Sheet: Fig. 1h
The Turing interface film/ non-Turing dual-phase interface film				The Turing interface film/the conventional dual-phase interface film).
Potential (V vs. RHE)	Zn:Fe=1:3	Zn:Fe=1:4		Potential (V vs. RHE)	Zn:Fe=1:3	Zn:Fe=1:4
1.23	124	29		1.23	9	5
1.6	49	14		1.6	5	3
1	319	67		1	27	13

## Sheet: Fig. 2c
ionization energy (eV)	electron affinity (eV)	(ionization energy-electron affinity)/2 (eV)
2.4376	-24.4225	13.43
3.4022	-9.3426	6.3724
2.6364	-6.5756	4.606
3.0333	-8.5322	5.78275
31.4841	15.6093	7.9374
40.1389	17.6578	11.2406
56.6988	31.4841	12.6074

## Sheet: Fig. 2f
N/M
0.94
0.93
0.95
1
0.76
35.3
16.2

## Sheet: Fig. 3b
Time(ps)	Mean square displacement (nm2) of Zn2+ in the C solution (Fe(NO3)3, Zn(CH3COO)2)	Mean square displacement (nm2) of Zn2+ in the F solution (Fe[C5H7O2]3, Zn(CH3COO)2)
0	0	0
1	0.00496	0.00229
2	0.00668	0.00239
3	0.00754	0.00244
4	0.00825	0.00258
5	0.00881	0.00272
6	0.00944	0.00283
7	0.01008	0.00287
8	0.01066	0.00294
9	0.01119	0.00305
10	0.01182	0.00311
11	0.01232	0.00317
12	0.01269	0.00325
13	0.01313	0.00327
14	0.01364	0.0033
15	0.01405	0.00335
16	0.0146	0.00341
17	0.01501	0.00342
18	0.01537	0.00345
19	0.01587	0.00351
20	0.01637	0.00355
21	0.01678	0.00358
22	0.01696	0.00363
23	0.01737	0.00366
24	0.0179	0.00365
25	0.0181	0.0037
26	0.01851	0.00376
27	0.01881	0.00374
28	0.0192	0.00379
29	0.01966	0.00382
30	0.02002	0.00387
31	0.02038	0.00388
32	0.0205	0.00389
33	0.02086	0.00392
34	0.02141	0.00391
35	0.02165	0.00394
36	0.02201	0.00401
37	0.02224	0.00394
38	0.02254	0.00401
39	0.02295	0.00403
40	0.02328	0.00408
41	0.02366	0.00408
42	0.02371	0.0041
43	0.02407	0.00413
44	0.02461	0.00411
45	0.02488	0.00415
46	0.02519	0.00421
47	0.0254	0.00415
48	0.02579	0.00419
49	0.02612	0.00422
50	0.02642	0.00424
51	0.02677	0.00428
52	0.02679	0.00428
53	0.02727	0.0043
54	0.02775	0.0043
55	0.02791	0.00433
56	0.02821	0.00436
57	0.02841	0.00434
58	0.02878	0.00435
59	0.02907	0.00441
60	0.0294	0.0044
61	0.02968	0.00443
62	0.02976	0.00447
63	0.03022	0.00447
64	0.03059	0.00445
65	0.03092	0.00446
66	0.03116	0.00452
67	0.0313	0.00448
68	0.03151	0.00451
69	0.032	0.00456
70	0.03225	0.00455
71	0.03262	0.00458
72	0.03262	0.00463
73	0.0331	0.00465
74	0.03349	0.00461
75	0.03377	0.00464
76	0.03401	0.00466
77	0.03419	0.00464
78	0.03443	0.00468
79	0.03481	0.00471
80	0.03516	0.00475
81	0.03545	0.00473
82	0.03541	0.00479
83	0.03583	0.00477
84	0.03629	0.00477
85	0.03652	0.00477
86	0.0368	0.00481
87	0.03699	0.00477
88	0.03722	0.00481
89	0.03751	0.00484
90	0.03786	0.00488
91	0.03817	0.00487
92	0.0381	0.00488
93	0.03838	0.0049
94	0.03886	0.00487
95	0.03908	0.00492
96	0.03936	0.00493
97	0.03953	0.00489
98	0.03983	0.00494
99	0.04011	0.00494
100	0.04039	0.00497
101	0.04083	0.00499
102	0.04074	0.00503
103	0.04105	0.00502
104	0.04151	0.00504
105	0.04168	0.00507
106	0.04196	0.00506
107	0.04218	0.00503
108	0.04248	0.00505
109	0.04268	0.00505
110	0.04293	0.0051
111	0.04334	0.00512
112	0.04324	0.00513
113	0.04361	0.00516
114	0.0439	0.00512
115	0.04422	0.00515
116	0.0445	0.00516
117	0.04466	0.00515
118	0.04497	0.00514
119	0.04522	0.00517
120	0.04544	0.0052
121	0.04579	0.00522
122	0.04567	0.00524
123	0.04601	0.00526
124	0.04641	0.00527
125	0.04669	0.00528
126	0.04697	0.00526
127	0.04721	0.00523
128	0.04759	0.0053
129	0.0478	0.0053
130	0.04799	0.00532
131	0.04838	0.00533
132	0.04828	0.0054
133	0.04862	0.00535
134	0.04898	0.00535
135	0.04928	0.00538
136	0.04955	0.00538
137	0.04983	0.00536
138	0.05006	0.00541
139	0.05041	0.00539
140	0.05061	0.00542
141	0.05086	0.00542
142	0.05076	0.00548
143	0.05108	0.00545
144	0.05143	0.00545
145	0.05163	0.00548
146	0.05204	0.00549
147	0.05219	0.00547
148	0.05246	0.00548
149	0.0528	0.00549
150	0.05291	0.00554
151	0.05317	0.00551
152	0.05309	0.00555
153	0.0534	0.00557
154	0.05372	0.00558
155	0.05394	0.00557
156	0.05436	0.00563
157	0.05449	0.00557
158	0.05464	0.0056
159	0.05502	0.0056
160	0.05518	0.00562
161	0.05549	0.00562
162	0.05532	0.00564
163	0.05559	0.00563
164	0.05596	0.00564
165	0.05613	0.00568
166	0.05647	0.00569
167	0.05661	0.00565
168	0.05677	0.0057
169	0.0571	0.0057
170	0.05736	0.00571
171	0.0576	0.00572
172	0.05744	0.00574
173	0.05776	0.00573
174	0.05814	0.00574
175	0.05826	0.00577
176	0.05865	0.00578
177	0.0588	0.00574
178	0.0589	0.00579
179	0.05922	0.00583
180	0.05944	0.00582
181	0.05972	0.00582
182	0.05956	0.00585
183	0.05989	0.00584
184	0.06032	0.00583
185	0.06049	0.00587
186	0.0608	0.00589
187	0.06086	0.00588
188	0.06109	0.00588
189	0.06142	0.0059
190	0.06165	0.00591
191	0.06189	0.00591
192	0.06184	0.00593
193	0.06222	0.00592
194	0.06261	0.00594
195	0.06275	0.00595
196	0.06313	0.00596
197	0.0632	0.00596
198	0.06342	0.00595
199	0.06369	0.00597
200	0.06395	0.00603
201	0.06417	0.00601
202	0.06409	0.00604
203	0.06443	0.00604
204	0.06485	0.00603
205	0.06509	0.00606
206	0.06536	0.00607
207	0.06543	0.00605
208	0.06572	0.00608
209	0.06596	0.0061
210	0.06617	0.0061
211	0.06636	0.00611
212	0.06635	0.00611
213	0.06673	0.00613
214	0.06713	0.00614
215	0.0673	0.00613
216	0.06766	0.00613
217	0.06764	0.00612
218	0.0679	0.00614
219	0.06811	0.00618
220	0.06827	0.0062
221	0.06853	0.00621
222	0.06851	0.00621
223	0.06882	0.0062
224	0.06928	0.00621
225	0.06941	0.00621
226	0.06979	0.00623
227	0.06981	0.00621
228	0.07008	0.00625
229	0.07033	0.00626
230	0.07044	0.00629
231	0.07077	0.00628
232	0.07075	0.00632
233	0.07111	0.00628
234	0.07161	0.00629
235	0.07169	0.0063
236	0.07205	0.00635
237	0.07205	0.00632
238	0.07231	0.00632
239	0.07254	0.00635
240	0.07269	0.00639
241	0.07299	0.00638
242	0.07293	0.00638
243	0.07327	0.00639
244	0.0737	0.0064
245	0.07389	0.00641
246	0.07423	0.00643
247	0.07414	0.00641
248	0.0744	0.0064
249	0.07464	0.00644
250	0.07475	0.00647
251	0.07508	0.00645
252	0.07496	0.0065
253	0.07542	0.00647
254	0.07579	0.00649
255	0.07596	0.0065
256	0.07633	0.00653
257	0.07626	0.00647
258	0.07655	0.0065
259	0.07675	0.00655
260	0.07682	0.00658
261	0.07713	0.00654
262	0.07702	0.0066
263	0.07739	0.00659
264	0.07782	0.00661
265	0.07801	0.00661
266	0.07842	0.00665
267	0.07829	0.0066
268	0.07855	0.00662
269	0.07886	0.00666
270	0.07884	0.00669
271	0.07918	0.00666
272	0.07923	0.00672
273	0.07956	0.00671
274	0.07996	0.0067
275	0.08021	0.0067
276	0.08052	0.00675
277	0.08044	0.00671
278	0.08075	0.00672
279	0.08097	0.00677
280	0.08109	0.00678
281	0.08142	0.00677
282	0.08138	0.00682
283	0.08166	0.00681
284	0.08206	0.0068
285	0.08222	0.00679
286	0.08265	0.00684
287	0.08258	0.00683
288	0.08292	0.00682
289	0.08308	0.00686
290	0.08316	0.00689
291	0.08342	0.00685
292	0.08341	0.00691
293	0.08381	0.00691
294	0.08414	0.00689
295	0.08428	0.0069
296	0.08462	0.00694
297	0.08457	0.00689
298	0.08487	0.00693
299	0.08506	0.00697
300	0.0851	0.00697
301	0.08544	0.00696
302	0.0854	0.00699
303	0.08578	0.007
304	0.08609	0.00699
305	0.08626	0.00699
306	0.08657	0.00701
307	0.08658	0.00699
308	0.08681	0.00701
309	0.08711	0.00703
310	0.08713	0.00704
311	0.08746	0.00699
312	0.08741	0.00708
313	0.08776	0.00709
314	0.0881	0.00707
315	0.08833	0.0071
316	0.08871	0.00707
317	0.0886	0.00706
318	0.08888	0.00708
319	0.08925	0.00711
320	0.08932	0.00715
321	0.08961	0.00708
322	0.08955	0.00716
323	0.08994	0.00718
324	0.0902	0.00714
325	0.09032	0.00717
326	0.09074	0.00718
327	0.09067	0.00715
328	0.09099	0.00719
329	0.09125	0.00721
330	0.09137	0.00722
331	0.0916	0.00719
332	0.0916	0.00726
333	0.09201	0.00726
334	0.09235	0.00726
335	0.09241	0.00725
336	0.09279	0.00727
337	0.09277	0.00723
338	0.09301	0.00727
339	0.09336	0.00731
340	0.09345	0.00731
341	0.09362	0.0073
342	0.09355	0.00735
343	0.09399	0.00734
344	0.09433	0.00734
345	0.09445	0.00736
346	0.09482	0.00736
347	0.09485	0.00735
348	0.09501	0.00736
349	0.09534	0.00741
350	0.09544	0.00741
351	0.0957	0.00738
352	0.09559	0.00744
353	0.09595	0.00744
354	0.09634	0.00743
355	0.0964	0.00745
356	0.09676	0.00745
357	0.09679	0.00745
358	0.09693	0.00748
359	0.09738	0.00748
360	0.09745	0.00748
361	0.0977	0.00745
362	0.09765	0.00752
363	0.09803	0.00751
364	0.09842	0.0075
365	0.09841	0.00749
366	0.09882	0.00752
367	0.09889	0.00753
368	0.09894	0.00756
369	0.09931	0.00758
370	0.09949	0.00758
371	0.09968	0.00754
372	0.09959	0.0076
373	0.10002	0.00759
374	0.10041	0.00759
375	0.10041	0.00762
376	0.10087	0.00762
377	0.10084	0.0076
378	0.10091	0.00762
379	0.10125	0.00765
380	0.10146	0.00767
381	0.10169	0.0076
382	0.10162	0.00766
383	0.10198	0.00767
384	0.10242	0.00766
385	0.10245	0.00768
386	0.10283	0.00769
387	0.10285	0.00767
388	0.10297	0.00768
389	0.10336	0.00771
390	0.10349	0.00773
391	0.10375	0.00768
392	0.1037	0.00777
393	0.10404	0.00774
394	0.10445	0.00773
395	0.10457	0.00777
396	0.10486	0.00778
397	0.1049	0.00774
398	0.10505	0.00774
399	0.10546	0.00778
400	0.10562	0.00778
401	0.10582	0.00776
402	0.10571	0.00782
403	0.10613	0.0078
404	0.10659	0.00779
405	0.10666	0.0078
406	0.1069	0.00784
407	0.10692	0.00779
408	0.10716	0.00778
409	0.10765	0.00782
410	0.1078	0.00784
411	0.10797	0.00782
412	0.10785	0.00788
413	0.10817	0.00784
414	0.10861	0.00786
415	0.10873	0.00789
416	0.10897	0.00793
417	0.109	0.00787
418	0.10929	0.00787
419	0.10981	0.0079
420	0.10998	0.00789
421	0.11021	0.00788
422	0.10999	0.00795
423	0.11037	0.00793
424	0.11098	0.00791
425	0.11093	0.00793
426	0.1111	0.00797
427	0.1111	0.00794
428	0.11133	0.00794
429	0.11188	0.00797
430	0.11211	0.00797
431	0.11231	0.00798
432	0.11211	0.00801
433	0.11243	0.00797
434	0.11301	0.00798
435	0.11308	0.00798
436	0.11332	0.00806
437	0.11328	0.00799
438	0.11356	0.00799
439	0.11408	0.00803
440	0.11432	0.00804
441	0.11451	0.00804
442	0.11426	0.00808
443	0.11456	0.00805
444	0.11517	0.00806
445	0.11524	0.00805
446	0.11543	0.00812
447	0.11546	0.00805
448	0.1157	0.00808
449	0.1162	0.0081
450	0.11638	0.0081
451	0.1166	0.0081
452	0.11632	0.00817
453	0.11663	0.00816
454	0.11722	0.00813
455	0.11737	0.00814
456	0.11754	0.00818
457	0.11753	0.00811
458	0.11786	0.00813
459	0.11841	0.00816
460	0.11855	0.00816
461	0.11878	0.00815
462	0.1185	0.00821
463	0.11887	0.00822
464	0.1194	0.0082
465	0.11946	0.0082
466	0.11965	0.00824
467	0.11968	0.00821
468	0.12	0.00817
469	0.1205	0.00821
470	0.12067	0.00823
471	0.1209	0.00821
472	0.1206	0.00826
473	0.12094	0.00827
474	0.12142	0.00826
475	0.12155	0.00825
476	0.12171	0.00828
477	0.12173	0.00824
478	0.12202	0.00825
479	0.1225	0.00828
480	0.12267	0.00829
481	0.12293	0.00829
482	0.12275	0.00833
483	0.12306	0.00834
484	0.12352	0.00833
485	0.12365	0.00833
486	0.12377	0.00838
487	0.12378	0.00833
488	0.12396	0.00835
489	0.12459	0.00835
490	0.1247	0.00837
491	0.12507	0.00839
492	0.12484	0.00841
493	0.12504	0.00842
494	0.12542	0.00839
495	0.12563	0.00841
496	0.12582	0.00843
497	0.12601	0.00841
498	0.1262	0.00839
499	0.12677	0.00844
500	0.12678	0.00843
501	0.12714	0.00843
502	0.12687	0.00851
503	0.12714	0.00848
504	0.12748	0.00845
505	0.12777	0.00843
506	0.12789	0.00851
507	0.12797	0.00843
508	0.12825	0.00843
509	0.12885	0.00849
510	0.12891	0.00846
511	0.12922	0.0085
512	0.12893	0.00857
513	0.12922	0.00855
514	0.12965	0.00852
515	0.12982	0.00848
516	0.12992	0.00856
517	0.13009	0.00851
518	0.13024	0.0085
519	0.13085	0.00853
520	0.13092	0.00854
521	0.13115	0.00853
522	0.13095	0.00861
523	0.13124	0.00859
524	0.13166	0.00858
525	0.13178	0.00852
526	0.13187	0.00859
527	0.13205	0.00856
528	0.13221	0.00856
529	0.13274	0.00861
530	0.13285	0.0086
531	0.1331	0.00858
532	0.13289	0.00868
533	0.13322	0.00862
534	0.13366	0.00861
535	0.13372	0.00858
536	0.13371	0.00862
537	0.13393	0.00858
538	0.13414	0.00862
539	0.13456	0.00863
540	0.13473	0.00864
541	0.13509	0.00863
542	0.13494	0.00872
543	0.13528	0.0087
544	0.1357	0.00866
545	0.13576	0.00865
546	0.13583	0.00869
547	0.13603	0.00867
548	0.13617	0.00869
549	0.13666	0.00868
550	0.13682	0.00869
551	0.13713	0.0087
552	0.13696	0.00879
553	0.13729	0.00873
554	0.1377	0.00872
555	0.13775	0.00872
556	0.13782	0.00872
557	0.13795	0.00874
558	0.13815	0.00871
559	0.13862	0.00875
560	0.13881	0.00874
561	0.13909	0.00876
562	0.1389	0.00885
563	0.13925	0.00882
564	0.13957	0.0088
565	0.13973	0.0088
566	0.13976	0.0088
567	0.13996	0.00881
568	0.14011	0.00882
569	0.14056	0.00881
570	0.14073	0.00882
571	0.14103	0.0088
572	0.14091	0.0089
573	0.14119	0.00885
574	0.1416	0.00885
575	0.1417	0.00884
576	0.14171	0.00889
577	0.14189	0.00886
578	0.14212	0.00885
579	0.14256	0.00888
580	0.14271	0.00888
581	0.14297	0.00887
582	0.14284	0.00898
583	0.14312	0.0089
584	0.14357	0.00889
585	0.14369	0.00889
586	0.14364	0.00894
587	0.14385	0.00892
588	0.14397	0.00888
589	0.14449	0.00892
590	0.14466	0.00894
591	0.14491	0.00894
592	0.14471	0.009
593	0.14502	0.00892
594	0.14551	0.00895
595	0.1457	0.00893
596	0.1457	0.00899
597	0.14584	0.00895
598	0.14596	0.00896
599	0.14652	0.00897
600	0.1467	0.00897
601	0.14694	0.009
602	0.14673	0.00907
603	0.14705	0.00902
604	0.14756	0.009
605	0.14774	0.00901
606	0.14766	0.00906
607	0.14787	0.00903
608	0.14797	0.00902
609	0.14861	0.00903
610	0.14881	0.00906
611	0.14903	0.00903
612	0.14885	0.00913
613	0.14912	0.00907
614	0.14964	0.00907
615	0.14977	0.00907
616	0.14974	0.00909
617	0.14985	0.00909
618	0.14997	0.00909
619	0.15063	0.00909
620	0.1508	0.00912
621	0.15101	0.00911
622	0.15087	0.00918
623	0.15116	0.00916
624	0.1517	0.00911
625	0.15177	0.00912
626	0.15169	0.0092
627	0.15182	0.00917
628	0.15195	0.00914
629	0.1526	0.00914
630	0.15277	0.00918
631	0.15291	0.00917
632	0.15281	0.00926
633	0.15308	0.00922
634	0.1536	0.00919
635	0.15367	0.00921
636	0.15365	0.00926
637	0.15379	0.00923
638	0.15387	0.00922
639	0.15449	0.00922
640	0.15469	0.00925
641	0.15488	0.00924
642	0.15473	0.00929
643	0.15511	0.00927
644	0.15554	0.00925
645	0.15572	0.00924
646	0.15563	0.00929
647	0.15579	0.00931
648	0.15588	0.00926
649	0.15649	0.00927
650	0.1566	0.00933
651	0.15687	0.00929
652	0.1568	0.00937
653	0.15706	0.0093
654	0.15748	0.00931
655	0.15758	0.0093
656	0.15754	0.00937
657	0.15767	0.00937
658	0.15776	0.00931
659	0.15832	0.00931
660	0.15861	0.00936
661	0.15887	0.00934
662	0.15882	0.00945
663	0.15915	0.0094
664	0.15948	0.00937
665	0.15963	0.00938
666	0.15959	0.00942
667	0.15977	0.00945
668	0.15981	0.00939
669	0.16033	0.0094
670	0.1606	0.00946
671	0.16084	0.00944
672	0.16067	0.00952
673	0.16103	0.00948
674	0.16143	0.00946
675	0.16151	0.00945
676	0.16144	0.00949
677	0.16164	0.00953
678	0.16167	0.00947
679	0.16227	0.0095
680	0.16261	0.00955
681	0.16276	0.00952
682	0.1625	0.00962
683	0.1629	0.00956
684	0.16339	0.00954
685	0.16345	0.00955
686	0.16331	0.00958
687	0.16363	0.0096
688	0.16359	0.00955
689	0.16421	0.00955
690	0.16448	0.00962
691	0.16459	0.00959
692	0.16448	0.00966
693	0.16487	0.00961
694	0.16533	0.00959
695	0.16539	0.00958
696	0.16523	0.00963
697	0.16545	0.00965
698	0.16547	0.00962
699	0.16609	0.00962
700	0.16642	0.00966
701	0.16651	0.00965
702	0.16644	0.00973
703	0.16681	0.00969
704	0.16729	0.00966
705	0.16726	0.00966
706	0.16709	0.0097
707	0.16737	0.00973
708	0.16731	0.0097
709	0.16796	0.00969
710	0.16833	0.00973
711	0.16843	0.00973
712	0.1683	0.0098
713	0.1687	0.00974
714	0.1692	0.00973
715	0.16925	0.00973
716	0.16894	0.00979
717	0.1693	0.00978
718	0.16924	0.00972
719	0.16981	0.00973
720	0.17023	0.00974
721	0.17032	0.00974
722	0.17014	0.00984
723	0.17051	0.00979
724	0.17109	0.00979
725	0.17114	0.00976
726	0.17093	0.0098
727	0.17123	0.00981
728	0.1711	0.00979
729	0.17163	0.0098
730	0.17209	0.00983
731	0.1721	0.00981
732	0.172	0.00986
733	0.17238	0.00984
734	0.17294	0.00985
735	0.1731	0.00984
736	0.17283	0.00985
737	0.17316	0.00986
738	0.17294	0.00985
739	0.17355	0.00987
740	0.17395	0.0099
741	0.17403	0.00986
742	0.17386	0.00995
743	0.17416	0.0099
744	0.17476	0.0099
745	0.17486	0.00987
746	0.17468	0.00989
747	0.17493	0.0099
748	0.17483	0.00989
749	0.1754	0.00991
750	0.17591	0.00993
751	0.17592	0.00991
752	0.17568	0.01
753	0.17605	0.00994
754	0.17662	0.00996
755	0.17659	0.00994
756	0.17641	0.00995
757	0.17678	0.00999
758	0.17669	0.00995
759	0.17721	0.00998
760	0.1776	0.00998
761	0.17776	0.00995
762	0.17752	0.01002
763	0.17788	0.00999
764	0.17839	0.00998
765	0.1784	0.01
766	0.17814	0.00999
767	0.1785	0.01004
768	0.17833	0.01002
769	0.17902	0.01003
770	0.17931	0.01003
771	0.17948	0.00999
772	0.17923	0.01006
773	0.1796	0.01006
774	0.18004	0.01003
775	0.18017	0.01004
776	0.17995	0.01005
777	0.18029	0.01005
778	0.18016	0.01002
779	0.1807	0.01008
780	0.18109	0.01009
781	0.18126	0.01005
782	0.18104	0.01011
783	0.18133	0.0101
784	0.18173	0.01007
785	0.18187	0.01008
786	0.18174	0.01008
787	0.18217	0.01012
788	0.182	0.01007
789	0.18242	0.01009
790	0.18281	0.01015
791	0.18304	0.01009
792	0.18277	0.01018
793	0.18311	0.01016
794	0.18353	0.01012
795	0.18359	0.01015
796	0.18356	0.01014
797	0.18394	0.01017
798	0.18374	0.01016
799	0.18421	0.01016
800	0.18466	0.01021
801	0.18488	0.01016
802	0.18465	0.01023
803	0.18494	0.01021
804	0.1854	0.01022
805	0.18543	0.0102
806	0.18533	0.01019
807	0.18573	0.01023
808	0.1857	0.01022
809	0.18607	0.01024
810	0.18652	0.01027
811	0.1868	0.01021
812	0.18659	0.01029
813	0.18685	0.01029
814	0.1873	0.01027
815	0.18723	0.01026
816	0.18724	0.01029
817	0.1876	0.01028
818	0.18748	0.01027
819	0.18786	0.01031
820	0.18829	0.01033
821	0.18857	0.01027
822	0.18826	0.01035
823	0.1885	0.01033
824	0.18896	0.01032
825	0.18901	0.01034
826	0.18898	0.01034
827	0.18934	0.01036
828	0.18922	0.01034
829	0.18971	0.01038
830	0.19009	0.01038
831	0.19035	0.01035
832	0.1901	0.01041
833	0.19035	0.01041
834	0.19087	0.01036
835	0.1909	0.0104
836	0.19083	0.01041
837	0.19123	0.01044
838	0.19108	0.01037
839	0.19168	0.01042
840	0.19193	0.01045
841	0.19224	0.01039
842	0.19199	0.0105
843	0.19229	0.01044
844	0.19281	0.01043
845	0.1928	0.01044
846	0.19274	0.01047
847	0.19311	0.01047
848	0.19297	0.01043
849	0.19358	0.01048
850	0.19389	0.01049
851	0.19414	0.01046
852	0.1938	0.01057
853	0.19409	0.01052
854	0.19455	0.01048
855	0.19458	0.01051
856	0.19447	0.0105
857	0.19486	0.01054
858	0.19476	0.01051
859	0.19528	0.01052
860	0.19552	0.01051
861	0.1958	0.0105
862	0.19546	0.0106
863	0.19577	0.01055
864	0.19635	0.01053
865	0.19638	0.01059
866	0.19626	0.01057
867	0.19655	0.01058
868	0.19653	0.01057
869	0.19704	0.0106
870	0.19736	0.0106
871	0.19758	0.01056
872	0.19728	0.01065
873	0.19752	0.0106
874	0.19815	0.01059
875	0.19824	0.01059
876	0.19808	0.0106
877	0.19839	0.01065
878	0.1983	0.01062
879	0.19894	0.01068
880	0.19916	0.01066
881	0.19948	0.01061
882	0.1991	0.0107
883	0.19935	0.01065
884	0.19993	0.01063
885	0.20009	0.01068
886	0.19993	0.01067
887	0.20019	0.01072
888	0.20014	0.01069
889	0.20072	0.01069
890	0.20091	0.01071
891	0.20118	0.01065
892	0.20091	0.01077
893	0.20105	0.01073
894	0.20172	0.01072
895	0.20175	0.01074
896	0.20163	0.01074
897	0.20197	0.0108
898	0.20187	0.01074
899	0.20242	0.01077
900	0.20265	0.01077
901	0.20297	0.01071
902	0.20262	0.01081
903	0.2028	0.01075
904	0.20347	0.01075
905	0.20354	0.01079
906	0.20345	0.01076
907	0.20378	0.0108
908	0.20373	0.01076
909	0.20433	0.0108
910	0.20464	0.0108
911	0.20496	0.01075
912	0.20467	0.01088
913	0.20486	0.01082
914	0.20555	0.01078
915	0.20566	0.01084
916	0.20548	0.01082
917	0.20586	0.01088
918	0.20572	0.01081
919	0.20627	0.01084
920	0.20658	0.01087
921	0.20682	0.01084
922	0.20655	0.01094
923	0.20682	0.01088
924	0.20752	0.01085
925	0.20757	0.01091
926	0.20734	0.0109
927	0.20765	0.01092
928	0.20766	0.01088
929	0.20815	0.01091
930	0.20845	0.01089
931	0.20867	0.01088
932	0.20843	0.01098
933	0.20873	0.01091
934	0.20945	0.01088
935	0.20945	0.01095
936	0.20915	0.01092
937	0.20958	0.01095
938	0.20943	0.01091
939	0.21002	0.01096
940	0.21031	0.01093
941	0.21047	0.01091
942	0.21022	0.01101
943	0.21054	0.01092
944	0.21133	0.01093
945	0.21136	0.01095
946	0.21104	0.01096
947	0.21146	0.01098
948	0.21137	0.01095
949	0.21203	0.01102
950	0.21231	0.011
951	0.2124	0.01094
952	0.21211	0.01107
953	0.21238	0.01099
954	0.2132	0.01096
955	0.21313	0.01101
956	0.21287	0.01099
957	0.21338	0.01103
958	0.21322	0.01101
959	0.2139	0.01106
960	0.21416	0.01104
961	0.21429	0.01097
962	0.21398	0.01111
963	0.2143	0.01103
964	0.21506	0.01104
965	0.21506	0.01106
966	0.21468	0.01108
967	0.21528	0.01106
968	0.21509	0.01108
969	0.21581	0.01111
970	0.21613	0.0111
971	0.21623	0.01107
972	0.21591	0.01115
973	0.21624	0.01108
974	0.2171	0.0111
975	0.21704	0.01109
976	0.21666	0.01111
977	0.21729	0.01112
978	0.21706	0.01112
979	0.21779	0.01118
980	0.21816	0.01112
981	0.21822	0.01108
982	0.21783	0.0112
983	0.2182	0.01113
984	0.21901	0.01113
985	0.21892	0.01117
986	0.21865	0.01114
987	0.21918	0.01117
988	0.21905	0.01119
989	0.21976	0.01121
990	0.22002	0.01119
991	0.22025	0.01113
992	0.21986	0.01127
993	0.22018	0.01118
994	0.22097	0.01118
995	0.22098	0.0112
996	0.22064	0.01117
997	0.2212	0.01121
998	0.221	0.0112
999	0.22172	0.01126
1000	0.22195	0.01123
1001	0.22211	0.01119
1002	0.2218	0.0113
1003	0.22214	0.01123
1004	0.22284	0.01121
1005	0.22286	0.01124
1006	0.22259	0.01123
1007	0.22313	0.01124
1008	0.22294	0.01125
1009	0.22368	0.01129
1010	0.22381	0.01126
1011	0.22396	0.01124
1012	0.22375	0.01135
1013	0.22398	0.01127
1014	0.22468	0.01127
1015	0.22478	0.01127
1016	0.2245	0.01126
1017	0.22506	0.01129
1018	0.22481	0.0113
1019	0.22553	0.0113
1020	0.22577	0.01131
1021	0.22585	0.0113
1022	0.22563	0.01141
1023	0.22583	0.01132
1024	0.22656	0.01132
1025	0.22658	0.01133
1026	0.22631	0.01133
1027	0.22688	0.01136
1028	0.22669	0.01136
1029	0.22747	0.01135
1030	0.22761	0.01135
1031	0.22775	0.01133
1032	0.22764	0.01143
1033	0.22785	0.01134
1034	0.22847	0.01135
1035	0.22869	0.01139
1036	0.22827	0.0114
1037	0.22892	0.01139
1038	0.22868	0.0114
1039	0.22936	0.01142
1040	0.22952	0.01141
1041	0.22971	0.0114
1042	0.22957	0.01149
1043	0.22982	0.01139
1044	0.23035	0.0114
1045	0.23056	0.01141
1046	0.23027	0.01141
1047	0.23094	0.01144
1048	0.23065	0.01145
1049	0.23136	0.01147
1050	0.23168	0.01147
1051	0.23184	0.01145
1052	0.23176	0.01156
1053	0.23185	0.01143
1054	0.23243	0.01142
1055	0.23254	0.01147
1056	0.23228	0.01146
1057	0.23292	0.01149
1058	0.23264	0.01145
1059	0.23327	0.0115
1060	0.23347	0.0115
1061	0.23367	0.0115
1062	0.23344	0.01158
1063	0.23362	0.01148
1064	0.23424	0.01148
1065	0.23434	0.01149
1066	0.23406	0.01152
1067	0.23466	0.01156
1068	0.23438	0.01149
1069	0.23499	0.01155
1070	0.23524	0.01154
1071	0.23558	0.01156
1072	0.2354	0.01162
1073	0.2355	0.01153
1074	0.23607	0.01151
1075	0.23617	0.01155
1076	0.23581	0.01154
1077	0.23645	0.01157
1078	0.23619	0.01152
1079	0.23686	0.01157
1080	0.23709	0.01157
1081	0.2373	0.01159
1082	0.23718	0.01166
1083	0.23735	0.01155
1084	0.23776	0.01155
1085	0.23793	0.0116
1086	0.23762	0.01156
1087	0.23828	0.01159
1088	0.23798	0.0116
1089	0.23862	0.01161
1090	0.2389	0.01161
1091	0.23908	0.01161
1092	0.23896	0.01172
1093	0.23911	0.01162
1094	0.23958	0.0116
1095	0.23964	0.01167
1096	0.23931	0.01158
1097	0.23989	0.01164
1098	0.2396	0.01162
1099	0.24029	0.01165
1100	0.24059	0.01167
1101	0.24077	0.01164
1102	0.24076	0.01174
1103	0.24091	0.01165
1104	0.24132	0.01161
1105	0.24138	0.01168
1106	0.24112	0.01162
1107	0.24173	0.0117
1108	0.24148	0.01163
1109	0.24206	0.01165
1110	0.24239	0.01167
1111	0.24268	0.01169
1112	0.24258	0.01178
1113	0.24281	0.01168
1114	0.24316	0.01166
1115	0.24316	0.01169
1116	0.24278	0.01164
1117	0.24349	0.01172
1118	0.24321	0.01167
1119	0.24382	0.01171
1120	0.24415	0.01172
1121	0.24442	0.01171
1122	0.24426	0.01182
1123	0.24444	0.01173
1124	0.24486	0.01166
1125	0.24495	0.01172
1126	0.2447	0.01172
1127	0.24534	0.01176
1128	0.24502	0.0117
1129	0.24565	0.01172
1130	0.24588	0.01173
1131	0.24626	0.01176
1132	0.24601	0.01179
1133	0.24617	0.01177
1134	0.24662	0.01172
1135	0.24662	0.01175
1136	0.24639	0.01177
1137	0.24705	0.01178
1138	0.24674	0.01173
1139	0.24728	0.01176
1140	0.24756	0.01179
1141	0.24792	0.01177
1142	0.24782	0.01182
1143	0.24803	0.01178
1144	0.24851	0.01174
1145	0.24848	0.01179
1146	0.24817	0.01181
1147	0.24874	0.01182
1148	0.24854	0.01179
1149	0.24913	0.01182
1150	0.24936	0.01183
1151	0.2497	0.01182
1152	0.2496	0.01188
1153	0.24981	0.01184
1154	0.2502	0.01181
1155	0.25027	0.01185
1156	0.25002	0.01183
1157	0.25053	0.01188
1158	0.25028	0.01185
1159	0.25088	0.01188
1160	0.2512	0.01186
1161	0.25144	0.01186
1162	0.25136	0.01192
1163	0.25171	0.01187
1164	0.25207	0.01184
1165	0.25213	0.01187
1166	0.25181	0.01188
1167	0.25236	0.01191
1168	0.25217	0.01189
1169	0.25266	0.01191
1170	0.25296	0.01192
1171	0.25321	0.0119
1172	0.25314	0.01198
1173	0.25346	0.01192
1174	0.25373	0.01187
1175	0.25377	0.01191
1176	0.25345	0.01192
1177	0.25407	0.01194
1178	0.2539	0.0119
1179	0.25438	0.01193
1180	0.25473	0.01194
1181	0.25493	0.01194
1182	0.25481	0.01202
1183	0.25511	0.01198
1184	0.25543	0.01194
1185	0.25547	0.01194
1186	0.25524	0.01194
1187	0.25582	0.01198
1188	0.25558	0.01196
1189	0.25605	0.01198
1190	0.2564	0.01199
1191	0.2566	0.01197
1192	0.25643	0.01203
1193	0.25676	0.01201
1194	0.25712	0.01198
1195	0.25706	0.01199
1196	0.25687	0.012
1197	0.25741	0.01203
1198	0.25722	0.01202
1199	0.25771	0.012
1200	0.25804	0.01206
1201	0.25824	0.01203
1202	0.25812	0.01205
1203	0.25846	0.01203
1204	0.25881	0.01201
1205	0.25875	0.01202
1206	0.25846	0.01204
1207	0.25906	0.01207
1208	0.25882	0.01204
1209	0.25934	0.01203
1210	0.25972	0.01206
1211	0.26005	0.01206
1212	0.25994	0.01212
1213	0.26014	0.01208
1214	0.26059	0.01206
1215	0.26054	0.01205
1216	0.26028	0.01207
1217	0.26084	0.0121
1218	0.26072	0.01206
1219	0.26123	0.01206
1220	0.26144	0.01209
1221	0.26174	0.01211
1222	0.26159	0.01214
1223	0.26185	0.01211
1224	0.26232	0.0121
1225	0.26222	0.01209
1226	0.26199	0.01209
1227	0.26258	0.01216
1228	0.26242	0.01207
1229	0.26285	0.01209
1230	0.26319	0.01211
1231	0.26348	0.01215
1232	0.2633	0.01218
1233	0.2636	0.01212
1234	0.26406	0.01215
1235	0.26388	0.01213
1236	0.26366	0.0121
1237	0.26418	0.01219
1238	0.26412	0.01213
1239	0.2645	0.01213
1240	0.2649	0.01215
1241	0.2651	0.01219
1242	0.26495	0.01218
1243	0.26525	0.01213
1244	0.26572	0.01217
1245	0.26566	0.01214
1246	0.26544	0.01216
1247	0.26598	0.01221
1248	0.26587	0.01217
1249	0.26628	0.01212
1250	0.2667	0.01216
1251	0.26677	0.01221
1252	0.26665	0.01223
1253	0.26699	0.01216
1254	0.26753	0.01217
1255	0.26738	0.01218
1256	0.26718	0.01218
1257	0.2677	0.01225
1258	0.26756	0.01221
1259	0.26797	0.01218
1260	0.26842	0.0122
1261	0.2685	0.01226
1262	0.26831	0.01225
1263	0.2687	0.0122
1264	0.26918	0.01224
1265	0.26906	0.01221
1266	0.26885	0.01221
1267	0.26944	0.01227
1268	0.2694	0.0122
1269	0.26966	0.01219
1270	0.27009	0.01223
1271	0.27029	0.01227
1272	0.2701	0.01229
1273	0.27042	0.01222
1274	0.27097	0.01226
1275	0.27081	0.01225
1276	0.27064	0.01227
1277	0.27109	0.01229
1278	0.27105	0.01226
1279	0.27129	0.01224
1280	0.27182	0.01228
1281	0.272	0.01232
1282	0.27184	0.01235
1283	0.2722	0.01231
1284	0.27268	0.0123
1285	0.27254	0.0123
1286	0.27231	0.01232
1287	0.27279	0.01232
1288	0.27262	0.01232
1289	0.27302	0.01227
1290	0.27355	0.0123
1291	0.27379	0.01236
1292	0.27361	0.01238
1293	0.27378	0.01231
1294	0.27438	0.01232
1295	0.27431	0.01233
1296	0.27399	0.01234
1297	0.27448	0.01238
1298	0.27455	0.01233
1299	0.27489	0.0123
1300	0.27536	0.01233
1301	0.27564	0.01235
1302	0.27544	0.01237
1303	0.27569	0.01233
1304	0.2763	0.01233
1305	0.27622	0.01233
1306	0.27589	0.01237
1307	0.27645	0.01238
1308	0.27644	0.01237
1309	0.27679	0.01234
1310	0.2772	0.01236
1311	0.27751	0.01238
1312	0.27727	0.01241
1313	0.2775	0.01239
1314	0.2781	0.01239
1315	0.27807	0.01238
1316	0.27763	0.01238
1317	0.27825	0.01242
1318	0.27823	0.01237
1319	0.27867	0.01236
1320	0.27902	0.01238
1321	0.27925	0.01243
1322	0.27899	0.01246
1323	0.27927	0.01243
1324	0.27993	0.01241
1325	0.27986	0.01243
1326	0.27953	0.01243
1327	0.28003	0.01248
1328	0.27998	0.01242
1329	0.28042	0.01239
1330	0.28077	0.01242
1331	0.28087	0.01247
1332	0.28062	0.0125
1333	0.28086	0.01247
1334	0.28158	0.01247
1335	0.28158	0.01246
1336	0.28122	0.0125
1337	0.28166	0.01252
1338	0.28164	0.01246
1339	0.28215	0.01243
1340	0.28253	0.0125
1341	0.28261	0.01253
1342	0.28247	0.01253
1343	0.2828	0.01251
1344	0.28332	0.01249
1345	0.28327	0.0125
1346	0.28308	0.0125
1347	0.28346	0.01254
1348	0.28347	0.01248
1349	0.28403	0.01243
1350	0.28435	0.01249
1351	0.28456	0.01254
1352	0.28438	0.01255
1353	0.28455	0.01252
1354	0.2851	0.01251
1355	0.28508	0.01252
1356	0.28485	0.01256
1357	0.28543	0.01259
1358	0.28531	0.01252
1359	0.2859	0.01246
1360	0.28625	0.01254
1361	0.28639	0.01256
1362	0.28629	0.01256
1363	0.28636	0.01254
1364	0.28689	0.01253
1365	0.287	0.01255
1366	0.28682	0.01258
1367	0.28738	0.01261
1368	0.2873	0.01256
1369	0.28779	0.01248
1370	0.28815	0.01254
1371	0.28842	0.01259
1372	0.28827	0.01259
1373	0.28838	0.01258
1374	0.28892	0.01257
1375	0.28902	0.01256
1376	0.28874	0.01262
1377	0.28943	0.01262
1378	0.28927	0.0126
1379	0.28978	0.01257
1380	0.29002	0.01262
1381	0.2903	0.01263
1382	0.29011	0.01264
1383	0.29027	0.01261
1384	0.2909	0.01261
1385	0.29092	0.01263
1386	0.29063	0.01263
1387	0.29132	0.01264
1388	0.29116	0.01262
1389	0.29163	0.0126
1390	0.29191	0.01264
1391	0.29217	0.01268
1392	0.29192	0.01265
1393	0.29212	0.01264
1394	0.29265	0.01261
1395	0.29269	0.01269
1396	0.29235	0.01266
1397	0.29301	0.01268
1398	0.29279	0.01267
1399	0.29332	0.01262
1400	0.29357	0.01268
1401	0.29387	0.01271
1402	0.29369	0.0127
1403	0.29374	0.01268
1404	0.29442	0.01269
1405	0.29444	0.01272
1406	0.29417	0.01271
1407	0.29473	0.01274
1408	0.2946	0.01271
1409	0.295	0.01266
1410	0.29532	0.01274
1411	0.29562	0.01275
1412	0.29551	0.01274
1413	0.29554	0.01276
1414	0.29607	0.01276
1415	0.2961	0.0128
1416	0.29587	0.01276
1417	0.29644	0.01278
1418	0.29628	0.01277
1419	0.29671	0.01274
1420	0.29702	0.01279
1421	0.29735	0.01278
1422	0.29715	0.0128
1423	0.29717	0.0128
1424	0.29769	0.01278
1425	0.29772	0.0128
1426	0.29735	0.01276
1427	0.29803	0.01283
1428	0.29772	0.0128
1429	0.29827	0.01278
1430	0.29869	0.01282
1431	0.29896	0.01283
1432	0.29881	0.01286
1433	0.2989	0.0128
1434	0.29944	0.01281
1435	0.29946	0.01285
1436	0.29907	0.01284
1437	0.29981	0.01287
1438	0.29951	0.01284
1439	0.30001	0.01279
1440	0.30043	0.01287
1441	0.30083	0.01286
1442	0.30057	0.01291
1443	0.30059	0.01285
1444	0.30117	0.01283
1445	0.30117	0.01288
1446	0.30079	0.01285
1447	0.30147	0.01289
1448	0.30126	0.01289
1449	0.30178	0.01282
1450	0.30223	0.0129
1451	0.30261	0.0129
1452	0.30229	0.01292
1453	0.30234	0.01286
1454	0.30289	0.01288
1455	0.30285	0.01292
1456	0.30255	0.01291
1457	0.30315	0.01292
1458	0.30294	0.01291
1459	0.30345	0.01287
1460	0.30381	0.01295
1461	0.30423	0.01295
1462	0.30396	0.01296
1463	0.30404	0.0129
1464	0.30463	0.01293
1465	0.30452	0.01296
1466	0.30418	0.01295
1467	0.30494	0.01299
1468	0.30462	0.01298
1469	0.30516	0.01291
1470	0.30548	0.01298
1471	0.30587	0.01301
1472	0.30552	0.01303
1473	0.30567	0.01297
1474	0.30617	0.01301
1475	0.30604	0.01303
1476	0.3058	0.01301
1477	0.30656	0.01302
1478	0.30627	0.013
1479	0.30673	0.01298
1480	0.30704	0.01302
1481	0.30756	0.01306
1482	0.30718	0.01308
1483	0.30723	0.01304
1484	0.30776	0.01306
1485	0.3077	0.0131
1486	0.30743	0.01305
1487	0.30814	0.01309
1488	0.3079	0.01307
1489	0.30839	0.01301
1490	0.30866	0.01311
1491	0.30913	0.01312
1492	0.30878	0.01315
1493	0.30892	0.01308
1494	0.30946	0.01311
1495	0.30931	0.01313
1496	0.30892	0.01308
1497	0.30965	0.01311
1498	0.30935	0.0131
1499	0.30983	0.0131
1500	0.31015	0.01312
1501	0.3106	0.01318
1502	0.31031	0.01318
1503	0.31035	0.01311
1504	0.31099	0.01314
1505	0.31089	0.01317
1506	0.31049	0.01314
1507	0.31114	0.01316
1508	0.31084	0.01313
1509	0.31127	0.01313
1510	0.31156	0.01316
1511	0.31202	0.01317
1512	0.3118	0.01322
1513	0.31182	0.01313
1514	0.31241	0.01318
1515	0.31228	0.01321
1516	0.31187	0.01319
1517	0.31248	0.01323
1518	0.31217	0.0132
1519	0.31267	0.01318
1520	0.31309	0.01324
1521	0.31339	0.01326
1522	0.31321	0.01327
1523	0.31332	0.01322
1524	0.3138	0.01324
1525	0.31364	0.01326
1526	0.31331	0.01322
1527	0.31391	0.01326
1528	0.31364	0.01324
1529	0.31424	0.0132
1530	0.31456	0.01327
1531	0.3149	0.0133
1532	0.31461	0.0133
1533	0.31482	0.01325
1534	0.31546	0.01328
1535	0.31517	0.01329
1536	0.31476	0.01327
1537	0.3153	0.01328
1538	0.31507	0.0133
1539	0.31562	0.01326
1540	0.31592	0.0133
1541	0.31626	0.01331
1542	0.31596	0.01334
1543	0.31609	0.01329
1544	0.31663	0.01335
1545	0.31654	0.01332
1546	0.3161	0.01334
1547	0.31667	0.01334
1548	0.31643	0.01335
1549	0.31695	0.01331
1550	0.31728	0.0134
1551	0.31765	0.01338
1552	0.31726	0.01342
1553	0.31736	0.01336
1554	0.31798	0.01338
1555	0.31786	0.0134
1556	0.31755	0.01339
1557	0.31812	0.01344
1558	0.31778	0.01339
1559	0.31838	0.0134
1560	0.31859	0.01343
1561	0.31903	0.01343
1562	0.31877	0.01348
1563	0.31879	0.01342
1564	0.31943	0.01346
1565	0.31933	0.01345
1566	0.31899	0.01344
1567	0.3196	0.01347
1568	0.31924	0.01346
1569	0.31979	0.01345
1570	0.32009	0.0135
1571	0.32047	0.0135
1572	0.32014	0.01354
1573	0.32017	0.01347
1574	0.3208	0.01351
1575	0.32071	0.01351
1576	0.32038	0.0135
1577	0.32097	0.01356
1578	0.32056	0.01349
1579	0.32113	0.01351
1580	0.32143	0.01354
1581	0.32191	0.01354
1582	0.32151	0.01358
1583	0.32151	0.01351
1584	0.32213	0.01356
1585	0.32199	0.01355
1586	0.3217	0.01353
1587	0.32231	0.01358
1588	0.32187	0.01354
1589	0.32236	0.01354
1590	0.32269	0.01359
1591	0.32329	0.01356
1592	0.3228	0.01365
1593	0.3228	0.01354
1594	0.32337	0.01362
1595	0.3233	0.01364
1596	0.32296	0.0136
1597	0.32351	0.01363
1598	0.32313	0.0136
1599	0.32355	0.01358
1600	0.32385	0.01365
1601	0.3244	0.01366
1602	0.32398	0.01367
1603	0.32395	0.01362
1604	0.3246	0.01367
1605	0.32441	0.01369
1606	0.32409	0.01367
1607	0.3247	0.01367
1608	0.32426	0.01367
1609	0.32479	0.01364
1610	0.32513	0.01367
1611	0.32555	0.0137
1612	0.32511	0.01371
1613	0.32504	0.01364
1614	0.32573	0.01367
1615	0.32564	0.01372
1616	0.32527	0.01372
1617	0.32588	0.01373
1618	0.32548	0.01376
1619	0.32593	0.01368
1620	0.32629	0.01374
1621	0.32666	0.01375
1622	0.3263	0.01378
1623	0.32624	0.01374
1624	0.327	0.01373
1625	0.32685	0.01379
1626	0.32643	0.01379
1627	0.327	0.01376
1628	0.32665	0.01381
1629	0.32719	0.01375
1630	0.32753	0.01377
1631	0.32792	0.01376
1632	0.32754	0.01383
1633	0.32747	0.01381
1634	0.32822	0.01379
1635	0.328	0.01382
1636	0.32768	0.01387
1637	0.32816	0.01382
1638	0.32785	0.01383
1639	0.32839	0.01377
1640	0.32866	0.01383
1641	0.32908	0.01381
1642	0.32862	0.01389
1643	0.32867	0.01382
1644	0.32936	0.01385
1645	0.32924	0.01387
1646	0.32882	0.01391
1647	0.32924	0.01386
1648	0.32896	0.01387
1649	0.32952	0.01386
1650	0.32974	0.01389
1651	0.33022	0.01391
1652	0.32978	0.01395
1653	0.32988	0.01389
1654	0.3305	0.01389
1655	0.33029	0.01391
1656	0.32993	0.01393
1657	0.33043	0.01391
1658	0.33027	0.01392
1659	0.33071	0.0139
1660	0.33101	0.01395
1661	0.33155	0.01395
1662	0.33098	0.01401
1663	0.33112	0.01395
1664	0.33177	0.01396
1665	0.33152	0.01399
1666	0.33116	0.01401
1667	0.33171	0.01397
1668	0.33149	0.01402
1669	0.33201	0.01394
1670	0.33214	0.01399
1671	0.33275	0.01404
1672	0.3323	0.01404
1673	0.33236	0.014
1674	0.333	0.01399
1675	0.3328	0.01402
1676	0.33253	0.01406
1677	0.33309	0.014
1678	0.33274	0.01404
1679	0.33317	0.01397
1680	0.33337	0.01403
1681	0.33388	0.01405
1682	0.33349	0.01411
1683	0.33351	0.01405
1684	0.33412	0.01403
1685	0.33396	0.01409
1686	0.33367	0.01409
1687	0.33431	0.01406
1688	0.33388	0.01409
1689	0.33435	0.01405
1690	0.33467	0.01407
1691	0.3352	0.01409
1692	0.33477	0.01416
1693	0.33468	0.0141
1694	0.33537	0.01408
1695	0.33514	0.01411
1696	0.33478	0.01414
1697	0.33549	0.0141
1698	0.33502	0.0141
1699	0.33561	0.01409
1700	0.3359	0.01414
1701	0.33636	0.01414
1702	0.33589	0.01421
1703	0.33591	0.01412
1704	0.33668	0.01411
1705	0.3365	0.01417
1706	0.33609	0.01419
1707	0.33681	0.01415
1708	0.33631	0.01418
1709	0.33688	0.01416
1710	0.33713	0.0142
1711	0.33774	0.01421
1712	0.33729	0.01426
1713	0.33722	0.01417
1714	0.33803	0.01419
1715	0.33778	0.01423
1716	0.33741	0.01424
1717	0.33814	0.01422
1718	0.33764	0.01424
1719	0.33818	0.01421
1720	0.3385	0.01426
1721	0.33896	0.01428
1722	0.33856	0.01432
1723	0.33847	0.01425
1724	0.33926	0.01427
1725	0.33913	0.0143
1726	0.33883	0.01427
1727	0.33948	0.01425
1728	0.33894	0.01429
1729	0.33955	0.01425
1730	0.33981	0.01428
1731	0.34031	0.01432
1732	0.33987	0.01438
1733	0.33988	0.01433
1734	0.34067	0.01431
1735	0.34057	0.01437
1736	0.34019	0.01434
1737	0.34087	0.0143
1738	0.3403	0.01435
1739	0.34096	0.01431
1740	0.3412	0.01433
1741	0.34174	0.01437
1742	0.3413	0.01446
1743	0.34114	0.01434
1744	0.34198	0.01441
1745	0.34184	0.01442
1746	0.34145	0.01439
1747	0.3421	0.01438
1748	0.34166	0.01443
1749	0.34228	0.01436
1750	0.34241	0.0144
1751	0.34299	0.01443
1752	0.34258	0.0145
1753	0.34244	0.01441
1754	0.34324	0.01442
1755	0.34327	0.01447
1756	0.34279	0.01446
1757	0.3435	0.01442
1758	0.34308	0.01447
1759	0.34367	0.0144
1760	0.34377	0.01444
1761	0.34452	0.01446
1762	0.34404	0.01457
1763	0.34387	0.01447
1764	0.34474	0.01449
1765	0.3447	0.0145
1766	0.34422	0.01449
1767	0.34487	0.01444
1768	0.34435	0.01451
1769	0.34503	0.01446
1770	0.34518	0.0145
1771	0.34588	0.01452
1772	0.3454	0.0146
1773	0.3452	0.01454
1774	0.34596	0.01454
1775	0.34599	0.01455
1776	0.34557	0.01455
1777	0.34612	0.01455
1778	0.34563	0.01459
1779	0.34621	0.01454
1780	0.34638	0.01454
1781	0.34701	0.01459
1782	0.34656	0.01465
1783	0.34646	0.01457
1784	0.3472	0.0146
1785	0.34727	0.01462
1786	0.34698	0.0146
1787	0.34758	0.0146
1788	0.34709	0.01464
1789	0.34754	0.01457
1790	0.34777	0.0146
1791	0.34846	0.01463
1792	0.34797	0.01472
1793	0.34779	0.01461
1794	0.34849	0.01466
1795	0.34853	0.01467
1796	0.3482	0.01464
1797	0.34891	0.01462
1798	0.34839	0.01469
1799	0.34895	0.01459
1800	0.34921	0.0146
1801	0.3499	0.0147
1802	0.3493	0.01475
1803	0.34919	0.01467
1804	0.34988	0.01468
1805	0.34993	0.01471
1806	0.34945	0.0147
1807	0.35014	0.01468
1808	0.34963	0.0147
1809	0.35018	0.01464
1810	0.35043	0.01469
1811	0.35114	0.01475
1812	0.35063	0.01483
1813	0.35046	0.01473
1814	0.35111	0.01475
1815	0.35122	0.01476
1816	0.35074	0.01479
1817	0.35144	0.01474
1818	0.35093	0.01479
1819	0.35146	0.01473
1820	0.35177	0.01474
1821	0.35243	0.0148
1822	0.35193	0.01489
1823	0.35179	0.01482
1824	0.35251	0.01484
1825	0.35257	0.01485
1826	0.35207	0.01484
1827	0.3528	0.0148
1828	0.35239	0.01486
1829	0.35285	0.01481
1830	0.35321	0.01483
1831	0.35384	0.01487
1832	0.35323	0.01499
1833	0.3531	0.01487
1834	0.35385	0.0149
1835	0.35391	0.01491
1836	0.3534	0.0149
1837	0.35416	0.01487
1838	0.35367	0.01494
1839	0.35415	0.01486
1840	0.35447	0.01493
1841	0.35511	0.01495
1842	0.35457	0.01501
1843	0.35441	0.01491
1844	0.35512	0.01495
1845	0.35518	0.01495
1846	0.35469	0.01494
1847	0.35549	0.01491
1848	0.355	0.01499
1849	0.35548	0.01492
1850	0.35584	0.01493
1851	0.35649	0.01498
1852	0.35587	0.01507
1853	0.35568	0.01496
1854	0.35647	0.01501
1855	0.3566	0.01501
1856	0.35616	0.01499
1857	0.35687	0.01496
1858	0.3565	0.01504
1859	0.35703	0.01497
1860	0.35736	0.01498
1861	0.35794	0.01504
1862	0.35726	0.0151
1863	0.35719	0.01502
1864	0.35793	0.01505
1865	0.35801	0.01508
1866	0.35767	0.01509
1867	0.35836	0.01502
1868	0.35782	0.0151
1869	0.35845	0.01503
1870	0.35874	0.01506
1871	0.35934	0.01509
1872	0.35877	0.01517
1873	0.35863	0.0151
1874	0.3593	0.01511
1875	0.35949	0.01514
1876	0.35914	0.01512
1877	0.35976	0.01508
1878	0.35923	0.01516
1879	0.35984	0.01506
1880	0.36005	0.01511
1881	0.3607	0.01515
1882	0.36011	0.01523
1883	0.35994	0.0151
1884	0.36063	0.01514
1885	0.36086	0.01516
1886	0.36049	0.01515
1887	0.36123	0.01513
1888	0.36075	0.01517
1889	0.36136	0.01512
1890	0.36154	0.01513
1891	0.36229	0.01518
1892	0.36167	0.01528
1893	0.36158	0.01517
1894	0.36229	0.01515
1895	0.36247	0.01521
1896	0.36201	0.0152
1897	0.36272	0.01516
1898	0.36222	0.01525
1899	0.36281	0.01519
1900	0.36299	0.01522
1901	0.36371	0.01525
1902	0.3631	0.01534
1903	0.36305	0.01524
1904	0.36373	0.01525
1905	0.36391	0.01528
1906	0.36347	0.01526
1907	0.36408	0.01523
1908	0.36364	0.0153
1909	0.36431	0.01527
1910	0.36447	0.0153
1911	0.36515	0.0153
1912	0.36454	0.01539
1913	0.36433	0.01531
1914	0.36513	0.01531
1915	0.36531	0.01534
1916	0.3649	0.01531
1917	0.3655	0.01529
1918	0.36493	0.01535
1919	0.3657	0.01531
1920	0.36587	0.01533
1921	0.36649	0.01535
1922	0.36594	0.01543
1923	0.36574	0.01533
1924	0.36651	0.01535
1925	0.36669	0.01537
1926	0.36641	0.01535
1927	0.3669	0.01533
1928	0.36647	0.01539
1929	0.36707	0.01537
1930	0.36726	0.01538
1931	0.3679	0.01541
1932	0.36737	0.01547
1933	0.36715	0.01539
1934	0.36789	0.01541
1935	0.36809	0.01544
1936	0.36775	0.01541
1937	0.36828	0.0154
1938	0.36786	0.01547
1939	0.36864	0.01538
1940	0.36878	0.01543
1941	0.36941	0.01545
1942	0.36881	0.01554
1943	0.3686	0.01542
1944	0.36941	0.01544
1945	0.36961	0.01545
1946	0.36921	0.01547
1947	0.36974	0.01543
1948	0.36935	0.01549
1949	0.37009	0.01542
1950	0.37017	0.01545
1951	0.37075	0.01548
1952	0.37022	0.01558
1953	0.37004	0.01546
1954	0.37071	0.01548
1955	0.37104	0.0155
1956	0.37064	0.01547
1957	0.3712	0.01546
1958	0.37086	0.01552
1959	0.37157	0.01547
1960	0.37164	0.01548
1961	0.3723	0.01552
1962	0.37177	0.01562
1963	0.37162	0.01551
1964	0.37223	0.01552
1965	0.37244	0.01558
1966	0.37211	0.01555
1967	0.37259	0.01553
1968	0.37228	0.0156
1969	0.3729	0.01553
1970	0.37306	0.01554
1971	0.37364	0.01561
1972	0.37307	0.01569
1973	0.373	0.01558
1974	0.3736	0.0156
1975	0.37382	0.0156
1976	0.37349	0.01559
1977	0.374	0.01557
1978	0.37372	0.01564
1979	0.37435	0.0156
1980	0.37446	0.01562
1981	0.37509	0.01566
1982	0.3745	0.01577
1983	0.37442	0.01567
1984	0.37499	0.01566
1985	0.37524	0.01568
1986	0.3748	0.01567
1987	0.37524	0.01564
1988	0.37494	0.01567
1989	0.37559	0.01565
1990	0.37569	0.01564
1991	0.37629	0.01572
1992	0.37573	0.01579
1993	0.3756	0.0157
1994	0.37624	0.01572
1995	0.37642	0.01571
1996	0.37613	0.01571
1997	0.37651	0.01572
1998	0.37623	0.01571
[truncated: 8,002 more rows]

## Sheet: Fig. 5e
beta-Fe2O3 powder		beta-Fe2O3 film		alpha-Fe2O3 film
Raman Shift (cm-1)	Intensity (arb. Units)	Raman Shift (cm-1)	Intensity (arb. Units)	Raman Shift (cm-1)	Intensity (arb. Units)
100	68.2862	100	74.2737	102.445	6791.6
100.556	65.6323	102.128	76.2264	104.847	6791.6
101.112	68.3653	104.255	80.4647	107.246	6791.6
101.669	65.2412	106.383	82.9109	109.647	6791.6
102.225	66.0409	108.511	82.2648	112.047	6930.12
102.781	67.0294	110.638	80.8546	114.446	6929
103.337	67.8356	112.766	78.3195	116.843	6831.79
103.894	66.8736	114.894	75.8363	119.241	6622.33
104.45	66.2004	117.021	77.1934	121.639	6622.33
105.006	67.2599	119.149	78.7778	124.033	6494.42
105.562	65.9658	121.277	79.1613	126.43	6370
106.119	65.1155	123.404	79.2037	128.826	6363
106.675	66.4329	125.532	78.3572	131.219	6370
107.231	67.3385	127.66	77.6616	133.613	6349
107.787	67.3535	129.787	77.6948	136.005	6371
108.344	66.3568	131.915	78.6161	138.399	6237.8
108.9	66.1477	134.043	80.2083	140.792	5940
109.456	66.0821	136.17	79.6006	143.182	6159
110.012	65.7809	138.298	79.8763	145.573	5721
110.569	65.3649	140.426	80.9546	147.962	5786
111.125	65.6154	142.553	78.4783	150.353	5951.77
111.681	67.83	144.681	77.9648	152.74	5915.97
112.237	68.5706	146.809	80.6584	155.13	5852.39
112.794	65.3071	148.936	84.4215	157.516	5770.72
113.35	66.3592	151.064	91.4875	159.904	5695.76
113.906	65.7967	153.191	90.886	162.29	5631.19
114.462	64.1797	155.319	83.3305	164.677	5576.84
115.019	64.7753	157.447	80.8656	167.061	5531.04
115.575	66.4825	159.574	79.6414	169.444	5497.51
116.131	67.6672	161.702	81.8688	171.829	5459.67
116.687	68.1482	163.83	82.1927	174.212	5429.59
117.244	68.5223	165.957	82.5346	176.596	5417.03
117.8	69.1414	168.085	80.6783	178.977	5428.25
118.356	67.0646	170.213	77.2309	181.357	5468.6
118.912	66.3203	172.34	74.6665	183.74	5530.19
119.468	66.0432	174.468	76.8163	186.119	5618.02
120.025	67.0073	176.596	76.5362	188.498	5727.41
120.581	67.9853	178.723	75.4326	190.878	5862.01
121.137	67.3167	180.851	76.2275	193.256	6022.33
121.693	66.7445	182.979	77.6966	195.633	6216.57
122.25	66.4477	185.106	76.1474	198.012	6497.41
122.806	65.2173	187.234	74.7254	200.388	6803
123.362	63.7951	189.362	75.947	202.763	7577
123.918	64.2714	191.489	77.3603	205.138	8513
124.475	67.0807	193.617	77.6733	207.512	9963
125.031	66.5758	195.745	77.3698	209.888	12269
125.587	65.3165	197.872	76.6057	212.26	15412
126.143	64.488	200	73.1167	214.633	18344
126.7	64.6122	202.128	73.7687	217.005	18808.5
127.256	65.7819	204.255	73.8475	219.376	16582.9
127.812	66.6994	206.383	75.0286	221.749	14241
128.368	65.9021	208.511	75.2259	224.119	11546
128.925	65.1801	210.638	77.4349	226.488	9746
129.481	66.1411	212.766	75.7491	228.857	8686.99
130.037	65.1101	214.894	74.479	231.225	8221.65
130.593	66.1206	217.021	76.3486	233.593	7867.56
131.15	67.7705	219.149	76.0063	235.96	7647.4
131.706	64.5682	221.277	76.9964	238.326	7440.02
132.262	65.775	223.404	79.4877	240.692	7284.49
132.818	66.6196	225.532	83.1491	243.058	7217.68
133.375	65.6062	227.66	77.9709	245.422	7224.89
133.931	64.9548	229.787	76.4506	247.787	7312.63
134.487	65.4125	231.915	74.1487	250.15	7481.03
135.043	66.6305	234.043	76.062	252.513	7731.45
135.6	67.7257	236.17	75.5944	254.876	8063.58
136.156	67.1223	238.298	74.3621	257.237	8477.83
136.712	67.3621	240.426	75.3682	259.599	8974.78
137.268	68.465	242.553	74.2871	261.959	9572.14
137.824	67.9344	244.681	73.826	264.319	10373.9
138.381	66.3604	246.809	74.2979	266.679	11389
138.937	64.5963	248.936	75.0608	269.038	12587
139.493	66.3042	251.064	75.3251	271.396	14082
140.049	66.6234	253.191	76.9487	273.752	15695
140.606	66.1964	255.319	76.7872	276.109	17162
141.162	66.9781	257.447	76.6126	278.466	18082
141.718	67.0732	259.574	75.2239	280.822	18171.1
142.274	66.1062	261.702	75.0861	283.177	17480.6
142.831	68.2937	263.83	78.5482	285.532	16539.8
143.387	66.2785	265.957	80.5369	287.884	15492.8
143.943	66.7418	268.085	80.2202	290.238	13968
144.499	67.9297	270.213	80.0724	292.591	12587.2
145.056	65.8231	272.34	78.0442	294.944	11328.3
145.612	66.9822	274.468	76.8978	297.293	10139.3
146.168	66.0061	276.596	76.5915	299.645	9091.52
146.724	66.0346	278.723	76.0969	301.996	8293.76
147.281	67.5647	280.851	78.2324	304.346	7649
147.837	68.5319	282.979	78.7783	306.693	7108.53
148.393	68.7918	285.106	79.2553	309.042	6693.42
148.949	67.8271	287.234	77.2358	311.391	6375.51
149.506	67.7166	289.362	75.5811	313.737	6121.63
150.062	67.5246	291.489	77.8419	316.084	5902.47
150.618	68.7953	293.617	78.3566	318.429	5710.69
151.174	67.0512	295.745	81.0292	320.775	5551.5
151.731	68.5845	297.872	81.8604	323.12	5422.46
152.287	69.6565	300	79.6812	325.463	5323.37
152.843	71.9688	302.128	78.5269	327.808	5254.48
153.399	73.3119	304.255	79.9616	330.149	5216.02
153.956	74.6355	306.383	80.8021	332.493	5207.86
154.512	75.7718	308.511	80.6044	334.833	5230.63
155.068	75.4639	310.638	81.9007	337.176	5216.03
155.624	80.9569	312.766	85.8247	339.517	5234.04
156.18	86.0969	314.894	82.6275	341.856	5191.61
156.737	87.3548	317.021	82.256	344.194	5211.04
157.293	86.4116	319.149	82.6177	346.534	5306.09
157.849	85.7048	321.277	85.9467	348.871	5337.25
158.405	85.0251	323.404	88.659	351.21	5369.7
158.962	82.8704	325.532	84.6448	353.546	5432.83
159.518	79.364	327.66	84.1692	355.884	5523.02
160.074	77.7894	329.787	81.9509	358.218	5605.28
160.63	76.6632	331.915	80.2647	360.553	5731.64
161.187	74.7908	334.043	79.5648	362.888	5862.96
161.743	73.7068	336.17	79.9884	365.222	6063.82
162.299	69.2918	338.298	82.5227	367.556	6309.01
162.855	67.8046	340.426	80.8945	369.888	6876.77
163.412	67.4379	342.553	82.6732	372.22	6693
163.968	69.4468	344.681	79.2979	374.553	7000
164.524	72.8384	346.808	80.1106	376.883	7261
165.08	71.3101	348.936	83.3744	379.213	7581
165.637	69.5347	351.064	83.1934	381.542	8029.33
166.193	68.0724	353.192	87.2108	383.872	8378.16
166.749	68.2506	355.319	92.3586	386.2	8803.27
167.305	69.7533	357.447	93.9172	388.528	9081.52
167.862	70.0377	359.574	100.84	390.855	9355.6
168.418	69.1237	361.702	103.979	393.183	9407.45
168.974	69.9196	363.83	100.979	395.509	9343.93
169.53	69.2886	365.957	105.194	397.834	9211.59
170.087	69.265	368.085	102.817	400.159	8853.62
170.643	68.5609	370.213	98.4464	402.483	8397.11
171.199	67.7061	372.34	98.1608	404.806	7868.27
171.755	67.9879	374.468	93.9689	407.131	7375.76
172.311	67.0017	376.596	95.3945	409.453	6952.56
172.868	67.1853	378.723	95.1756	411.775	6557.82
173.424	68.141	380.851	93.8802	414.096	6233.71
173.98	67.0862	382.979	93.5343	416.417	5954.22
174.536	64.5628	385.106	91.8392	418.737	5709.67
175.093	64.1547	387.234	85.4373	421.056	5502.55
175.649	65.9847	389.362	83.4304	423.375	5332.16
176.205	66.0048	391.489	80.4948	425.693	5181.69
176.761	64.3023	393.617	80.197	428.011	5052.17
177.318	65.2914	395.745	80.7532	430.328	4954.28
177.874	63.6947	397.872	79.994	432.645	4878.3
178.43	62.8538	400	79.7163	434.961	4821.7
178.986	63.5613	402.128	77.9074	437.277	4779.09
179.543	63.7169	404.255	75.9924	439.592	4731.69
180.099	63.2565	406.383	75.2669	441.906	4694.26
180.655	63.9207	408.511	77.198	444.22	4663.76
181.211	63.9881	410.638	78.789	446.533	4640.7
181.768	62.8508	412.766	77.3115	448.846	4624.59
182.324	63.1532	414.894	75.3423	451.158	4616.35
182.88	62.7024	417.021	71.7994	453.467	4615.87
183.436	63.2037	419.149	71.2244	455.778	4622.09
183.993	64.1611	421.277	72.646	458.089	4633.68
184.549	66.2531	423.404	75.3982	460.398	4649.19
185.105	64.0379	425.532	72.8307	462.708	4687.42
185.661	62.5948	427.66	72.8632	465.017	4729.18
186.218	62.4432	429.787	71.0748	467.322	4786.31
186.774	63.4295	431.915	70.2135	469.63	4846.88
187.33	63.2537	434.043	71.6604	471.937	4941.33
187.886	63.8049	436.17	69.9655	474.244	5058.8
188.443	64.2588	438.298	74.0526	476.547	5350.24
188.999	63.048	440.426	73.3622	478.853	5385.3
189.555	63.8849	442.553	71.3112	481.158	5406.36
190.111	65.0857	444.681	70.8237	483.46	5325.58
190.667	65.0755	446.808	69.9252	485.763	5212.49
191.224	63.0463	448.936	69.4616	488.066	5185
191.78	63.7186	451.064	69.9823	490.369	5115.77
192.336	63.5678	453.192	71.9664	492.669	5064.28
192.892	63.0366	455.319	72.9152	494.97	4988.6
193.449	62.9655	457.447	72.6569	497.269	4946.69
194.005	62.2813	459.574	71.3519	499.569	4900.64
194.561	62.7109	461.702	69.7379	501.869	4858.33
195.117	64.254	463.83	69.9798	504.166	4817.85
195.674	63.8814	465.957	67.9137	506.465	4778.85
196.23	61.3808	468.085	70.6933	508.761	4740.68
196.786	61.2857	470.213	70.8188	511.058	4703.29
197.342	63.4573	472.34	69.7273	513.353	4665.89
197.899	60.0572	474.468	69.6307	515.65	4629.58
198.455	65.3618	476.596	69.7244	517.943	4594.04
199.011	64.6693	478.723	69.522	520.239	4563.91
199.567	63.5987	480.851	71.5074	522.531	4552.58
200.124	61.2046	482.979	70.7688	524.825	4543.1
200.68	61.6927	485.106	71.2793	527.117	4536.13
201.236	62.1078	487.234	71.9275	529.41	4530.48
201.792	61.7893	489.362	70.9226	531.7	4524.91
202.349	61.6317	491.489	69.3082	533.99	4518.72
202.905	62.2178	493.617	70.9425	536.282	4523.22
203.461	62.7949	495.745	73.3727	538.57	4531.91
204.017	62.6478	497.872	73.2901	540.861	4543
204.574	62.6285	500	70.6956	543.148	4557.22
205.13	60.2288	502.128	71.9087	545.435	4574.31
205.686	62.1833	504.255	70.5242	547.724	4594.38
206.242	62.7812	506.383	69.6655	550.01	4616.51
206.799	63.1423	508.511	70.1631	552.295	4639.32
207.355	62.4689	510.638	72.9469	554.582	4663.74
207.911	62.3983	512.766	74.0912	556.866	4696.09
208.467	62.736	514.894	73.6038	559.15	4745.36
209.023	62.7026	517.021	72.8665	561.433	4805.81
209.58	62.0151	519.149	74.8944	563.718	4878.24
210.136	60.7673	521.277	70.5216	566	4964.04
210.692	60.2156	523.404	72.4227	568.282	5062.77
211.248	62.0902	525.532	72.1038	570.563	5174.82
211.805	64.8259	527.66	72.1126	572.843	5300.18
212.361	63.7498	529.787	71.3977	575.123	5440.09
212.917	62.7564	531.915	69.1539	577.404	5590.91
213.473	62.7213	534.043	66.1267	579.683	5741.92
214.03	61.3048	536.17	70.0478	581.961	5877.8
214.586	61.9501	538.298	71.2025	584.239	6013.34
215.142	61.6978	540.426	70.7748	586.516	6143.12
215.698	61.6761	542.553	70.1001	588.793	6248.14
216.255	63.1848	544.681	71.0463	591.068	6316.96
216.811	63.5437	546.809	69.6853	593.344	6334.96
217.367	63.4712	548.936	68.4973	595.619	6278.2
217.923	63.9698	551.064	69.21	597.893	6128.11
218.48	64.0604	553.191	70.4158	600.167	5971.31
219.036	63.7102	555.319	72.1734	602.44	5796.85
219.592	63.7123	557.447	71.7514	604.713	5588.69
220.148	63.251	559.574	70.4183	606.985	5379.46
220.705	61.9124	561.702	69.3507	609.257	5189.33
221.261	61.1191	563.83	68.5594	611.528	5018.93
221.817	62.6622	565.957	69.8395	613.798	4868.51
222.373	62.1559	568.085	70.7134	616.068	4736.15
222.93	64.051	570.213	68.8328	618.338	4619.82
223.486	61.7948	572.34	68.9597	620.607	4522.77
224.042	62.2129	574.468	68.4313	622.875	4442.51
224.598	62.7102	576.596	66.6518	625.143	4375.47
225.155	62.5125	578.723	68.3646	627.41	4312.78
225.711	63.1069	580.851	70.6238	629.674	4258.64
226.267	63.8477	582.979	70.2881	631.94	4212.52
226.823	63.6012	585.106	69.8082	634.206	4173.27
227.379	62.4625	587.234	70.7249	636.471	4142.35
227.936	61.3669	589.362	70.4923	638.736	4116.25
228.492	62.7097	591.489	68.7922	640.997	4092.04
229.048	63.2995	593.617	69.1108	643.261	4067.47
229.604	63.7919	595.745	70.0368	645.524	4039.36
230.161	63.357	597.872	68.8071	647.786	4011.31
230.717	62.7418	600	70.5832	650.046	3983.7
231.273	64.5816	602.128	70.4046	652.307	3955.5
231.829	62.9222	604.255	72.8716	654.567	3927.86
232.386	63.238	606.383	72.5116	656.825	3899.54
232.942	65.2594	608.511	72.856	659.085	3871.93
233.498	66.0075	610.638	72.6203	661.344	3844.81
234.054	66.7555	612.766	74.502	663.6	3823.42
234.611	66.3368	614.894	73.6353	665.858	3817.38
235.167	62.8417	617.021	72.3929	668.116	3804.03
235.723	63.6519	619.149	71.5482	670.371	3781.83
236.279	62.9717	621.277	71.4347	672.627	3749.39
236.836	63.6168	623.404	73.7556	674.88	3702.6
237.392	63.6036	625.532	74.6756	677.136	3689.83
237.948	64.2243	627.66	75.2442	679.388	3673.56
238.504	62.7424	629.787	74.8257	681.643	3660.68
239.061	64.1402	631.915	72.1615	683.894	3651.55
239.617	63.5251	634.043	70.8773	686.147	3645.54
240.173	63.0981	636.17	72.4603	688.397	3643.14
240.729	63.9598	638.298	73.6884	690.649	3638.45
241.286	64.2547	640.426	74.1343	692.899	3631.23
241.842	64.4962	642.553	73.1992	695.15	3607.05
242.398	63.5297	644.681	70.273	697.398	3582.23
242.954	60.956	646.809	68.6099	699.648	3571.09
243.511	61.6855	648.936	69.9075	701.895	3565.53
244.067	63.2308	651.064	71.459	704.142	3562.05
244.623	63.3166	653.191	71.6905	706.39	3563.18
245.179	63.8596	655.319	70.5569	708.635	3575.82
245.735	65.0306	657.447	69.3996	710.882	3587.58
246.292	62.3445	659.574	69.525	713.127	3598.38
246.848	62.6126	661.702	70.0936	715.371	3602.08
247.404	61.5524	663.83	69.927	717.614	3602.54
247.96	62.9535	665.957	71.2603	719.859	3603.28
248.517	63.8185	668.085	70.269	722.102	3603.43
249.073	63.6521	670.213	68.0748	724.343	3603.85
249.629	63.7271	672.34	67.0569	726.587	3603.6
250.185	63.2713	674.468	67.7845	728.827	3602.48
250.742	61.982	676.596	66.4703	731.068	3600.4
251.298	61.1417	678.723	72.8366	733.307	3591.01
251.854	61.8753	680.851	69.8856	735.546	3593.56
252.41	64.0351	682.979	70.2214	737.787	3604.95
252.967	61.9092	685.106	68.3437	740.025	3615.76
253.523	63.7729	687.234	67.0705	742.262	3626.87
254.079	62.8871	689.362	65.5089	744.499	3639.16
254.635	61.4853	691.489	66.908	746.736	3650.78
255.192	61.4782	693.617	68.2652	748.972	3655.05
255.748	60.8851	695.745	69.669	751.207	3654.97
256.304	63.1107	697.872	69.5804	753.444	3650.24
256.86	63.5226	700	67.391	755.678	3642.83
257.417	64.2926	702.128	66.34	757.912	3640.82
257.973	64.0785	704.255	67.7105	760.145	3639.91
258.529	63.1115	706.383	67.5528	762.378	3667.27
259.085	63.8991	708.511	70.208	764.61	3674.23
259.642	64.6586	710.638	66.7624	766.842	3682.48
260.198	63.8472	712.766	64.6657	769.073	3689.63
260.754	64.7818	714.894	65.0746	771.303	3696.39
261.31	64.0991	717.021	65.3759	773.533	3703.97
261.867	62.9694	719.149	66.762	775.763	3713.28
262.423	64.6625	721.277	68.0679	777.992	3725.54
262.979	63.6591	723.404	67.2234	780.218	3738.52
263.535	62.9173	725.532	65.4578	782.446	3750.88
264.091	65.1295	727.66	64.4486	784.673	3764.17
264.648	64.7462	729.787	67.0996	786.9	3766.92
265.204	64.9988	731.915	64.6865	789.126	3771.85
265.76	66.3864	734.043	66.083	791.352	3772.26
266.316	66.1264	736.17	66.4939	793.577	3739.17
266.873	65.4558	738.298	65.6211	795.802	3706.37
267.429	65.8882	740.426	65.5294	798.024	3752.03
267.985	66.7378	742.553	62.712
268.541	67.2585	744.681	62.4422
269.098	66.8192	746.809	66.0821
269.654	65.3655	748.936	66.3536
270.21	65.5191	751.064	65.2966
270.766	66.0418	753.191	65.1295
271.323	70.4762	755.319	63.1409
271.879	71.3465	757.447	63.9984
272.435	71.1764	759.574	65.5129
272.991	72.2909	761.702	65.679
273.548	71.0318	763.83	65.6624
274.104	69.0292	765.957	64.987
274.66	67.792	768.085	61.8362
275.216	70.4975	770.213	61.9438
275.773	70.7372	772.34	63.7969
276.329	69.0465	774.468	64.5887
276.885	69.1355	776.596	65.4518
277.441	68.914	778.723	62.9523
277.998	67.0393	780.851	61.9802
278.554	66.5634	782.979	61.6428
279.11	66.9663	785.106	62.3871
279.666	66.6839	787.234	65.472
280.223	66.0301	789.362	64.9561
280.779	65.3557	791.489	64.5528
281.335	65.129	793.617	62.2705
281.891	63.4518	795.745	63.7129
282.447	63.4119	797.872	62.2048
283.004	65.1588	800	62.98
283.56	65.4414
284.116	63.064
284.672	62.3266
285.229	61.0573
285.785	60.978
286.341	62.829
286.897	65.0888
287.454	66.0731
288.01	64.3757
288.566	62.6823
289.122	62.3417
289.679	62.9552
290.235	62.7856
290.791	63.7819
291.347	62.4381
291.904	63.0257
292.46	61.3931
293.016	63.2552
293.572	61.8849
294.129	62.1096
294.685	62.8398
295.241	63.9225
295.797	63.2432
296.354	62.4241
296.91	63.406
297.466	64.1457
298.022	64.0316
298.578	62.7581
299.135	62.2982
299.691	62.4516
300.247	63.8331
300.803	62.8669
301.36	61.3
301.916	64.3509
302.472	64.7702
303.028	64.7682
303.585	64.4039
304.141	64.4565
304.697	64.0538
305.253	64.54
305.81	63.9607
306.366	64.6288
306.922	65.4808
307.478	64.121
308.035	64.1907
308.591	64.3304
309.147	64.8993
309.703	67.1483
310.26	67.2981
310.816	67.3595
311.372	66.6012
311.928	68.0004
312.485	66.3846
313.041	66.9786
313.597	66.6388
314.153	66.6934
314.709	67.4871
315.266	68.2252
315.822	67.4342
316.378	65.9086
316.934	65.2078
317.491	65.9142
318.047	67.1301
318.603	67.3057
319.159	66.5011
319.716	65.3374
320.272	63.9036
320.828	66.4887
321.384	67.3592
321.941	65.3224
322.497	67.1851
323.053	66.7135
323.609	65.1406
324.166	65.7396
324.722	68.087
325.278	66.6457
325.834	65.6343
326.391	64.5315
326.947	64.4037
327.503	65.0425
328.059	65.4244
328.616	66.1436
329.172	66.2918
329.728	65.0373
330.284	64.7929
330.841	65.3966
331.397	65.0903
331.953	64.1677
332.509	66.8824
333.066	66.0925
333.622	64.5102
334.178	63.8332
334.734	65.0534
335.291	64.1879
335.847	63.9582
336.403	66.1017
336.959	64.9434
337.515	64.7669
338.072	65.383
338.628	64.5688
339.184	65.9776
339.74	67.5373
340.297	66.0873
340.853	65.105
341.409	66.397
341.965	67.2274
342.522	65.9023
343.078	64.3946
343.634	66.3988
344.19	67.551
344.747	68.1802
345.303	66.2686
345.859	67.2762
346.415	63.5733
346.972	67.2169
347.528	66.5638
348.084	66.7315
348.64	68.4198
349.197	67.8778
349.753	67.3058
350.309	69.3512
350.865	67.6129
351.422	67.3308
351.978	69.733
352.534	70.569
353.09	70.7154
353.646	72.0038
354.203	72.5625
354.759	71.0771
355.315	71.9759
355.871	71.705
356.428	73.5598
356.984	70.9128
357.54	76.9539
358.096	74.0414
358.653	75.1931
359.209	78.4934
359.765	79.9737
360.321	79.5403
360.878	80.8127
361.434	82.3983
361.99	83.2718
362.546	83.1063
363.103	84.4698
363.659	86.2549
364.215	86.5913
364.771	87.5636
365.328	89.3337
365.884	90.6858
366.44	92.88
366.996	93.695
367.553	92.5218
368.109	93.925
368.665	92.9599
369.221	93.8089
369.777	93.3285
370.334	92.5357
370.89	93.7647
371.446	91.7583
372.002	89.3682
372.559	88.9699
373.115	89.0301
373.671	86.4636
374.227	86.6762
374.784	86.205
375.34	87.6389
375.896	84.366
376.452	83.6608
377.009	82.7894
377.565	82.4576
378.121	83.4041
378.677	84.5049
379.234	85.1483
379.79	82.4487
380.346	80.7877
380.902	83.1803
381.459	82.6738
382.015	81.3979
382.571	83.5073
383.127	84.0436
383.684	85.3155
384.24	86.2721
384.796	86.6696
385.352	83.2427
385.909	79.3424
386.465	82.7277
387.021	85.0083
387.577	83.3589
388.133	80.1141
388.69	78.34
389.246	79.7165
389.802	77.3002
390.358	78.121
390.915	76.422
391.471	76.2974
392.027	73.6976
392.583	72.0588
393.14	73.1876
393.696	72.4621
394.252	71.6085
394.808	71.2137
395.365	71.212
395.921	70.6889
396.477	69.5234
397.033	69.1781
397.59	67.9619
398.146	68.2881
398.702	69.0473
399.258	67.1741
399.815	68.1043
400.371	66.3253
400.927	65.558
401.483	64.6613
402.04	66.3461
402.596	68.1524
403.152	68.3876
403.708	66.9339
404.265	63.8144
404.821	66.9459
405.377	65.9071
405.933	65.2598
406.49	65.5871
407.046	65.6692
407.602	65.4942
408.158	67.0389
408.714	65.805
409.271	63.9909
409.827	65.204
410.383	65.8696
410.939	66.1866
411.496	65.8298
412.052	63.6183
412.608	63.6138
413.164	65.2981
413.721	64.0256
414.277	62.397
414.833	62.4981
415.389	62.9003
415.946	64.3074
416.502	63.5441
417.058	63.1801
417.614	62.405
418.171	63.128
418.727	63.6538
419.283	61.4897
419.839	61.0821
420.396	62.8129
420.952	63.655
421.508	62.254
422.064	62.4471
422.621	63.7312
423.177	60.937
423.733	63.0225
424.289	62.206
424.845	63.4596
425.402	61.5385
425.958	62.7655
426.514	62.6164
427.07	61.8893
427.627	61.1436
428.183	61.9237
428.739	62.5979
429.295	62.9259
429.852	61.4476
430.408	60.7219
430.964	62.0845
431.52	62.7836
432.077	61.7962
432.633	60.9872
433.189	61.4196
433.745	60.4444
434.302	59.0202
434.858	60.3479
435.414	61.4144
435.97	61.5343
436.527	61.1441
437.083	60.7879
437.639	60.2132
438.195	60.261
438.752	60.1782
439.308	59.7827
439.864	58.5587
440.42	60.2572
440.976	62.1735
441.533	59.5719
442.089	59.7394
442.645	60.3175
443.201	61.0343
443.758	61.9011
444.314	61.2756
444.87	61.8446
445.426	63.1597
445.983	59.8361
446.539	60.161
447.095	60.6897
447.651	59.9204
448.208	58.8153
448.764	58.3847
449.32	58.7705
449.876	58.6837
450.433	60.2265
450.989	60.8918
451.545	60.5585
452.101	58.7199
452.658	58.6444
453.214	57.6568
453.77	58.8588
454.326	61.0475
454.883	60.6839
455.439	59.3774
455.995	58.9297
456.551	59.3091
457.108	59.5365
457.664	59.3577
458.22	60.1352
458.776	60.4641
459.333	59.7343
459.889	59.1233
460.445	57.9208
461.001	58.8665
461.557	59.7239
462.114	58.2867
462.67	57.4091
463.226	59.1822
463.782	59.7759
464.339	60.1945
464.895	58.9929
465.451	59.5332
466.007	58.6866
466.564	59.5555
467.12	59.4104
467.676	55.5929
468.232	58.1493
468.789	59.6628
469.345	58.7386
469.901	59.2252
470.457	58.8092
471.014	58.9983
471.57	58.757
472.126	58.3469
472.682	58.637
473.239	58.6322
473.795	56.8789
474.351	57.6545
474.907	56.8162
475.464	58.6436
476.02	59.059
476.576	59.0588
477.132	58.0201
477.689	58.2383
478.245	58.5371
478.801	57.8432
479.357	57.561
479.913	57.7705
480.47	60.1787
481.026	60.1301
481.582	59.5324
482.138	59.9093
482.695	58.7454
483.251	57.9797
483.807	58.9628
484.363	58.2809
484.92	57.5538
485.476	58.5872
486.032	60.2135
486.588	60.2591
487.145	59.2348
487.701	59.1226
488.257	58.7044
488.813	59.1286
489.37	60.3893
489.926	60.1138
490.482	59.498
491.038	57.7084
491.595	56.8499
492.151	58.3586
492.707	59.446
493.263	59.449
493.82	58.8053
494.376	58.2166
494.932	57.9784
495.488	58.4236
496.044	58.4288
496.601	58.6177
497.157	58.1982
497.713	57.8269
498.269	58.3468
498.826	58.2695
499.382	58.6852
499.938	58.2125
500.494	57.9346
501.051	57.9813
501.607	59.0572
502.163	58.4488
502.719	57.9094
503.276	57.7713
503.832	58.597
504.388	59.1565
504.944	60.6581
505.501	60.5145
506.057	60.9297
506.613	59.4263
507.169	57.8713
507.726	59.7672
508.282	59.7308
508.838	58.5474
509.394	58.8695
509.951	60.6471
510.507	59.5379
511.063	59.1806
511.619	58.5566
512.176	59.3071
512.732	60.3444
513.288	60.5994
513.844	58.9243
514.401	60.421
514.957	62.1206
515.513	59.5529
516.069	61.6009
516.625	61.4904
517.182	61.0944
517.738	61.7357
518.294	62.6336
518.85	61.0759
519.407	61.2531
519.963	62.1735
520.519	62.2519
521.075	62.504
521.632	60.5291
522.188	62.1657
522.744	63.9555
523.3	63.0673
523.857	60.9634
524.413	61.3591
524.969	62.0704
525.525	62.5739
526.082	60.9971
526.638	60.0411
527.194	63.7937
527.75	60.5635
528.307	61.1447
528.863	61.596
529.419	61.0724
529.975	58.4027
530.531	59.2212
531.088	59.2194
531.644	58.143
532.2	59.0659
532.756	60.4234
533.313	59.5519
533.869	59.5929
534.425	58.3372
534.981	59.0201
535.538	59.7938
536.094	59.9094
536.65	58.909
537.206	60.324
537.763	57.7163
538.319	57.7008
538.875	58.8467
539.431	58.8297
539.988	59.8279
540.544	60.2376
541.1	57.7541
541.656	59.3461
542.213	57.4943
542.769	59.3639
543.325	57.2687
543.881	57.5338
544.438	59.262
544.994	58.2409
545.55	57.4828
546.106	57.447
546.663	56.7558
547.219	59.9635
547.775	58.1594
548.331	57.7481
548.888	58.2052
549.444	56.935
550	57.5932
550.556	58.0349
551.112	58.0847
551.669	57.6014
552.225	58.4775
552.781	56.0468
553.337	57.9716
553.894	57.2814
554.45	57.1336
555.006	59.5406
555.562	58.1384
556.119	58.494
556.675	56.9405
557.231	57.3504
557.787	59.0435
558.344	58.9041
558.9	57.9897
559.456	58.4814
560.012	55.9054
560.569	57.5779
561.125	58.0497
561.681	55.7129
562.237	57.5476
562.794	58.5501
563.35	58.2159
563.906	60.1146
564.462	57.0181
565.019	57.4834
565.575	58.5165
566.131	56.9363
566.687	57.3381
567.244	58.9022
567.8	56.7824
568.356	58.3165
568.912	56.6543
569.469	57.1668
570.025	58.3825
570.581	58.901
571.137	57.5095
571.693	57.2254
572.25	56.7171
572.806	57.5688
573.362	56.7294
573.918	58.246
574.475	57.4412
575.031	58.0005
575.587	58.4823
576.143	56.8933
576.7	56.5676
577.256	57.1184
577.812	57.5847
578.368	56.5171
578.925	57.895
579.481	58.2837
580.037	56.867
580.593	56.6263
581.15	57.1453
581.706	57.0256
582.262	56.8796
582.818	55.9055
583.375	56.3153
583.931	57.2462
584.487	57.0945
585.043	57.8987
585.599	56.9793
586.156	57.2443
586.712	57.5366
587.268	57.39
587.824	57.2755
588.381	57.1707
588.937	56.9828
589.493	57.006
590.049	56.5731
590.606	56.405
591.162	56.8663
591.718	56.8017
592.274	56.736
592.831	57.4408
593.387	57.537
593.943	56.6396
594.499	56.3152
595.056	57.0645
595.612	56.5408
596.168	56.7941
596.724	57.2008
597.281	56.7282
597.837	56.7553
598.393	57.1619
598.949	56.8919
599.506	56.9817
600.062	56.6276
600.618	57.3818
601.174	56.8586
601.731	57.0883
602.287	57.4697
602.843	57.349
603.399	56.1125
603.956	57.0187
604.512	58.1554
605.068	56.1054
605.624	56.6763
606.18	56.8838
606.737	56.2074
607.293	56.6433
607.849	56.3842
608.405	57.2358
608.962	56.6678
609.518	57.1951
610.074	57.5211
610.63	57.973
611.187	57.9229
611.743	57.8625
612.299	58.0061
612.855	57.8065
613.412	56.9418
613.968	56.329
614.524	56.5881
615.08	57.7713
615.637	57.9391
616.193	58.144
616.749	56.4828
617.305	57.191
617.862	57.8705
618.418	57.4062
618.974	57.3969
619.53	57.3831
620.087	57.1766
620.643	58.3138
621.199	58.3061
621.755	58.2745
622.312	57.5704
622.868	57.3632
623.424	57.6355
623.98	56.9895
624.536	57.2105
625.093	58.0896
625.649	58.3414
626.205	58.1821
626.761	57.64
627.318	58.2109
627.874	57.7998
628.43	57.0565
628.986	58.1593
629.543	59.6625
630.099	59.8229
630.655	59.087
631.211	58.2719
631.768	58.2539
632.324	58.6294
632.88	57.9824
633.436	57.6343
633.993	58.3101
634.549	58.1915
635.105	58.5921
635.661	58.8863
636.218	58.8049
636.774	57.4148
637.33	57.2484
637.886	58.7454
638.442	58.0608
638.999	57.1693
639.555	58.0489
640.111	57.5021
640.667	58.9072
641.224	58.1762
641.78	56.8485
642.336	57.1691
642.892	57.397
643.449	57.4548
644.005	56.3669
644.561	57.229
645.117	57.5635
645.674	55.4343
646.23	58.0471
646.786	56.7085
647.342	57.1658
647.899	57.5883
648.455	57.0013
649.011	58.0416
649.567	56.2097
650.124	56.455
650.68	58.1564
651.236	57.7919
651.792	58.3125
652.349	56.0808
652.905	57.0294
653.461	56.9256
654.017	57.8419
654.574	56.2717
655.13	59.0617
655.686	56.2529
656.242	56.1947
656.799	55.3227
657.355	56.4939
657.911	56.3321
658.467	56.4828
659.024	57.3484
659.58	57.19
660.136	57.7598
660.692	56.6025
661.248	56.3224
661.805	56.5251
662.361	56.036
662.917	57.6692
663.473	56.7363
664.03	55.9967
664.586	56.0639
665.142	56.0696
665.698	57.7207
666.255	57.3718
666.811	56.3393
667.367	57.1687
667.923	56.6055
668.48	56.4685
669.036	56.4877
669.592	56.4007
670.148	56.3606
670.705	56.1553
671.261	55.8979
671.817	55.9729
672.373	55.4221
672.93	56.7239
673.486	56.6506
674.042	56.7984
674.598	56.1725
675.155	56.0783
675.711	55.6955
676.267	57.0934
676.823	57.1081
677.379	56.5072
677.936	56.6123
678.492	56.7641
679.048	56.9737
679.604	57.2949
680.161	57.6348
680.717	55.4846
681.273	56.7236
681.829	55.9198
682.386	55.8127
682.942	57.1358
683.498	56.1587
684.054	55.9407
684.611	57.5365
685.167	56.8692
685.723	57.5507
686.279	55.9321
686.836	55.4154
687.392	56.4637
687.948	56.1199
688.504	56.7013
689.061	57.1283
689.617	56.9871
690.173	56.7594
690.729	56.1575
691.286	56.3945
691.842	57.3625
692.398	57.8268
692.954	56.7747
693.51	56.0942
694.067	57.5785
694.623	57.3744
695.179	56.8497
695.735	55.9927
696.292	55.6977
696.848	55.7899
697.404	54.966
697.96	55.1565
698.517	55.7537
699.073	56.4625
699.629	56.8025
700.185	56.7235
700.742	56.8363
701.298	57.1274
701.854	55.9438
702.41	55.2675
702.967	55.8552
703.523	56.9924
704.079	56.8765
704.635	56.4967
705.192	55.3856
705.748	55.3989
706.304	57.3265
706.86	57.2344
707.417	55.7512
707.973	54.8591
708.529	56.0824
709.085	55.8976
709.642	56.5954
710.198	55.0786
710.754	56.6711
711.31	56.9982
711.867	55.6589
712.423	56.4278
712.979	55.967
713.535	56.9788
714.091	57.947
714.648	57.1187
715.204	58.2357
715.76	58.145
716.316	55.2226
716.873	56.7953
717.429	58.621
717.985	57.2645
718.541	55.3145
719.098	55.0599
719.654	56.3068
720.21	55.5262
720.766	56.2346
721.323	55.7066
721.879	56.242
722.435	54.6358
722.991	54.7535
723.548	56.6397
724.104	56.1302
724.66	55.7188
725.216	56.3557
725.773	56.1381
726.329	55.3241
726.885	55.7876
727.441	57.3739
727.997	56.3838
728.554	55.1355
729.11	57.0858
729.666	57.0195
730.222	56.9353
730.779	54.9988
731.335	56.1648
731.891	55.3507
732.447	56.5608
733.004	55.3202
733.56	55.5238
734.116	56.2849
734.672	55.9913
735.229	57.5568
735.785	56.5343
736.341	57.2269
736.897	56.0344
737.454	56.84
738.01	56.6007
738.566	56.383
739.122	56.1419
739.679	57.1735
740.235	56.0677
740.791	55.9109
741.347	56.6914
741.904	56.6183
742.46	56.0511
743.016	55.4015
743.572	55.0422
744.129	55.9869
744.685	57.4957
745.241	56.9733
745.797	56.2549
746.354	55.4658
746.91	56.3062
747.466	55.8316
748.022	56.2872
748.578	56.5108
749.135	57.1342
749.691	55.7187
750.247	54.4626
750.803	55.3864
751.36	55.6469
751.916	58.3499
752.472	54.5966
753.028	55.7945
753.585	55.4342
754.141	55.337
754.697	56.9878
755.253	55.8476
755.81	56.4649
756.366	56.8453
756.922	57.0223
757.478	57.0239
758.035	57.266
758.591	56.4554
759.147	56.1765
759.703	56.602
760.26	56.7141
760.816	57.031
761.372	56.4237
761.928	56.6942
762.485	56.7914
763.041	55.4702
763.597	56.7068
764.153	55.5283
764.71	55.1537
765.266	55.9331
765.822	56.7523
766.378	55.36
766.935	57.2084
767.491	57.1493
768.047	56.0745
768.603	54.3611
769.159	55.1344
769.716	56.1463
770.272	57.4341
770.828	56.4294
771.384	55.4832
771.941	57.0477
772.497	56.9883
773.053	56.3424
773.609	56.4941
774.166	57.6758
774.722	57.4612
775.278	57.884
775.834	56.5011
776.391	56.1024
776.947	56.5322
777.503	57.3236
778.059	56.8926
778.616	56.7341
779.172	55.2386
779.728	56.7425
780.284	56.2965
780.841	56.2006
781.397	56.6545
781.953	56.0637
782.509	55.609
783.065	54.9437
783.622	56.129
784.178	55.6666
784.734	55.4044
785.29	56.4886
785.847	57.4202
786.403	56.3175
786.959	55.4484
787.515	56.2947
788.072	56.0575
788.628	56.1098
789.184	57.2186
789.74	56.0757
790.297	55.569
790.853	54.8987
791.409	54.1914
791.965	57.1614
792.522	55.8499
793.078	55.7336
793.634	56.3964
794.19	55.3777
794.747	55.7302
795.303	55.5832
795.859	56.1456
796.415	56.5908
796.972	55.8903
797.528	55.7465
798.084	54.4415
798.64	54.7766
799.197	56.9891
799.753	56.1558
800.309	55.3797

## Sheet: Fig. 6d
	ZnFe2O4 Dark	ZnFe2O4 Light	alpha-Fe2O3 Dark	alpha-Fe2O3 Light	Zn:Fe=1:3 Dark	Zn:Fe=1:3 Light	Zn:Fe=1:4 Dark	Zn:Fe=1:4 Light
Potential (V vs. RHE)	Photocurrent Density (mA cm-2)	Photocurrent Density (mA cm-2)	Photocurrent Density (mA cm-2)	Photocurrent Density (mA cm-2)	Photocurrent Density (mA cm-2)	Photocurrent Density (mA cm-2)	Photocurrent Density (mA cm-2)	Photocurrent Density (mA cm-2)
0.6	-0.04488	-0.05273	-0.00484	-0.00406	-0.00346	-0.00806	-0.0056	-0.00865
0.601	-0.03652	-0.04412	-0.00246	-0.00274	-0.00243	-0.00605	-0.00354	-0.0074
0.602	-0.03447	-0.04199	-0.00238	-0.00269	-0.00239	-0.00596	-0.00317	-0.00709
0.603	-0.0334	-0.04093	-0.00228	-0.00254	-0.00239	-0.00575	-0.00309	-0.00702
0.604	-0.03257	-0.04001	-0.00194	-0.00236	-0.00221	-0.0054	-0.00304	-0.00674
0.605	-0.03197	-0.0393	-0.00204	-0.00242	-0.00222	-0.00542	-0.00283	-0.00657
0.606	-0.03129	-0.03864	-0.00198	-0.0023	-0.00223	-0.00521	-0.0028	-0.00651
0.607	-0.03071	-0.038	-0.00168	-0.00214	-0.00204	-0.00485	-0.00279	-0.00625
0.608	-0.03018	-0.03739	-0.00181	-0.00221	-0.00207	-0.00494	-0.00259	-0.00607
0.609	-0.02956	-0.03681	-0.00175	-0.00209	-0.00207	-0.00473	-0.00255	-0.00602
0.61	-0.02915	-0.03625	-0.00148	-0.00196	-0.0019	-0.00444	-0.00258	-0.00584
0.611	-0.02864	-0.0357	-0.00159	-0.00203	-0.00194	-0.00451	-0.00238	-0.00563
0.612	-0.02805	-0.03515	-0.00155	-0.00192	-0.00192	-0.00429	-0.00234	-0.0056
0.613	-0.02774	-0.03476	-0.00135	-0.00187	-0.00178	-0.00403	-0.00242	-0.0054
0.614	-0.02718	-0.03418	-0.00141	-0.00191	-0.00179	-0.0041	-0.00219	-0.00523
0.615	-0.02671	-0.03369	-0.00139	-0.00178	-0.00179	-0.00387	-0.00218	-0.00519
0.616	-0.02639	-0.03327	-0.00118	-0.00169	-0.00166	-0.00361	-0.00225	-0.00502
0.617	-0.02585	-0.03269	-0.00125	-0.00172	-0.00167	-0.00361	-0.00202	-0.00484
0.618	-0.02542	-0.0323	-0.00124	-0.00164	-0.00169	-0.00347	-0.00203	-0.00479
0.619	-0.02515	-0.0319	-0.00102	-0.00154	-0.00156	-0.00327	-0.0021	-0.00467
0.62	-0.02463	-0.03136	-0.00107	-0.00158	-0.00156	-0.00332	-0.00187	-0.00447
0.621	-0.02431	-0.03104	-0.00112	-0.00152	-0.00158	-0.00317	-0.00192	-0.00445
0.622	-0.02393	-0.03059	-0.0008934	-0.00141	-0.00144	-0.00297	-0.00197	-0.00432
0.623	-0.02348	-0.03006	-0.0009772	-0.00146	-0.00145	-0.00292	-0.00175	-0.00412
0.624	-0.02316	-0.02981	-0.00102	-0.00141	-0.0015	-0.00284	-0.0018	-0.00412
0.625	-0.02277	-0.02931	-0.000784	-0.00128	-0.00133	-0.00258	-0.00183	-0.00392
0.626	-0.02243	-0.02896	-0.0008899	-0.00136	-0.00136	-0.00267	-0.00164	-0.00378
0.627	-0.02204	-0.02863	-0.0009144	-0.0013	-0.00141	-0.00253	-0.00169	-0.00379
0.628	-0.0217	-0.02814	-0.0006606	-0.00118	-0.00125	-0.00222	-0.00171	-0.00361
0.629	-0.02142	-0.02781	-0.0008026	-0.00127	-0.00128	-0.00232	-0.00156	-0.00351
0.63	-0.021	-0.02743	-0.0008142	-0.0012	-0.00131	-0.00221	-0.00159	-0.00353
0.631	-0.02069	-0.02698	-0.0005837	-0.00108	-0.00116	-0.00197	-0.00161	-0.00333
0.632	-0.02043	-0.02672	-0.0007164	-0.00118	-0.00121	-0.00209	-0.00147	-0.00325
0.633	-0.01996	-0.02631	-0.0007199	-0.00111	-0.00123	-0.00193	-0.00148	-0.00322
0.634	-0.01976	-0.02591	-0.0005115	-0.00101	-0.00109	-0.0017	-0.00153	-0.00305
0.635	-0.01947	-0.02563	-0.0006338	-0.00109	-0.00113	-0.00182	-0.00137	-0.00302
0.636	-0.01903	-0.02516	-0.0006303	-0.00102	-0.00115	-0.00163	-0.00139	-0.00294
0.637	-0.01891	-0.02499	-0.000451	-0.000947892	-0.00104	-0.00143	-0.00148	-0.00284
0.638	-0.01853	-0.02458	-0.0005523	-0.00102	-0.00107	-0.00156	-0.0013	-0.00272
0.639	-0.01821	-0.02415	-0.0005651	-0.000949648	-0.00107	-0.00141	-0.00131	-0.00273
0.64	-0.01799	-0.02401	-0.0003893	-0.000873582	-0.0009749	-0.00126	-0.00141	-0.00263
0.641	-0.01762	-0.02347	-0.0004696	-0.000928583	-0.0009959	-0.00133	-0.00121	-0.0025
0.642	-0.01731	-0.02322	-0.0005104	-0.000874167	-0.00102	-0.00119	-0.00126	-0.00248
0.643	-0.0171	-0.02296	-0.0003346	-0.000795761	-0.000919	-0.00106	-0.00133	-0.00235
0.644	-0.01678	-0.02246	-0.0003974	-0.000863635	-0.000933	-0.00111	-0.00113	-0.00225
0.645	-0.01656	-0.02236	-0.0004859	-0.00083789	-0.0009842	-0.00101	-0.00121	-0.00228
0.646	-0.0163	-0.02196	-0.0002717	-0.000744856	-0.0008631	-0.00074086	-0.00126	-0.00214
0.647	-0.016	-0.02159	-0.0003578	-0.000809804	-0.0008829	-0.00082212	-0.00108	-0.00206
0.648	-0.01579	-0.02142	-0.0004428	-0.000793421	-0.0009365	-0.0007667	-0.00117	-0.00213
0.649	-0.01549	-0.02098	-0.0002228	-0.000698047	-0.0008038	-0.00055879	-0.00118	-0.00199
0.65	-0.01523	-0.02073	-0.0003241	-0.000770016	-0.0008352	-0.00070329	-0.00104	-0.0019
0.651	-0.01498	-0.02045	-0.0004009	-0.000752463	-0.0008981	-0.00060639	-0.00111	-0.00191
0.652	-0.01473	-0.02012	-0.0001879	-0.00102	-0.0007572	-0.00036295	-0.00113	-0.00179
0.653	-0.01454	-0.01988	-0.0002926	-0.0012	-0.0008084	-0.00053108	-0.00101	-0.00171
0.654	-0.01425	-0.01956	-0.0003427	-0.0011	-0.0008457	-0.00045594	-0.00106	-0.00173
0.655	-0.01401	-0.0193	-0.000132	-0.000952573	-0.0007188	-0.00028169	-0.00108	-0.00154
0.656	-0.01381	-0.01902	-0.0002484	-0.00102	-0.0007618	-0.00035496	-0.0009714	-0.00152
0.657	-0.01351	-0.01874	-0.000281	-0.000968371	-0.0008014	-0.00022032	-0.00101	-0.00156
0.658	-0.01336	-0.01854	-0.0001157	-0.000869486	-0.0006803	-1.25664e-05	-0.00107	-0.0014
0.659	-0.01313	-0.01819	-0.0002298	-0.000941456	-0.0007246	-8.7771e-05	-0.0009318	-0.00137
0.66	-0.01279	-0.01791	-0.0002519	-0.000883529	-0.0007618	1.9108e-05	-0.0009714	-0.00138
0.661	-0.01271	-0.01773	-9.588e-05	-0.000802783	-0.0006582	9.0355e-05	-0.00103	-0.00127
0.662	-0.01245	-0.01735	-0.000182	-0.000874752	-0.0006943	-3.0379e-05	-0.0008992	-0.00123
0.663	-0.01219	-0.01717	-0.0002228	-0.000825017	-0.0007234	9.2344e-05	-0.0009318	-0.00125
0.664	-0.01209	-0.01694	-8.074e-05	-0.000755973	-0.0006314	0.00025262	-0.00101	-0.00115
0.665	-0.0118	-0.01662	-0.0001716	-0.000807464	-0.0006582	0.00018343	-0.0008515	-0.00109
0.666	-0.01161	-0.01646	-0.0003217	-0.000783474	-0.000706	0.00028441	-0.000919	-0.00111
0.667	-0.01148	-0.01617	-8.656e-05	-0.000703898	-0.0005895	0.00037145	-0.0009842	-0.00098659
0.668	-0.01116	-0.01587	-0.0001902	-0.000751877	-0.0006163	0.0003179	-0.0008061	-0.001
0.669	-0.011	-0.01569	-0.00021	-0.000736664	-0.0006769	0.00041293	-0.0009039	-0.00097636
0.67	-0.01085	-0.01543	-4.06e-07	-0.000648897	-0.0005697	0.00054162	-0.0009563	-0.00084447
0.671	-0.01062	-0.01512	-4.232e-05	-0.000706238	-0.0005907	0.00043673	-0.0007828	-0.00079321
0.672	-0.01046	-0.01498	-0.0001692	-0.000695706	-0.0006594	0.00051782	-0.0008969	-0.00087263
0.673	-0.01027	-0.01471	-4.06e-07	-0.000606768	-0.000543	0.00069003	-0.0009237	-0.00072402
0.674	-0.0101	-0.01448	-0.0001064	-0.000674642	-0.0005709	0.00063461	-0.0007875	-0.00073304
0.675	-0.0099	-0.01429	-0.0001809	-0.000652407	-0.0006396	0.00071774	-0.0008794	-0.00070488
0.676	-0.00971	-0.01401	4.251e-06	-0.000568384	-0.0005092	0.00082076	-0.0008934	-0.00059213
0.677	-0.00961	-0.01382	-0.0001133	-0.000638364	-0.0005616	0.00059908	-0.0007898	-0.00062414
0.678	-0.00939	-0.01362	-0.0001704	-0.00061496	-0.0006198	0.00069207	-0.0008527	-0.00060489
0.679	-0.00921	-0.01336	4.251e-06	-0.000520053	-0.0004917	0.00098107	-0.0008713	-0.00049731
0.68	-0.00909	-0.01317	-0.0001133	-0.000597406	-0.0005488	0.00094741	-0.0007735	-0.00049225
0.681	-0.00885	-0.01297	-0.0001622	-0.000576576	-0.0005988	0.00094928	-0.0008375	-0.00048708
0.682	-0.00873	-0.01275	-6.227e-06	-0.000495478	-0.0004801	0.00098889	-0.0008701	-0.00042691
0.683	-0.00861	-0.01256	-0.0001064	-0.000564991	-0.0005371	0.00092956	-0.0007665	-0.00035266
0.684	-0.00832	-0.01231	-0.0001529	-0.000540474	-0.0005756	0.00105	-0.0008166	-0.00042438
0.685	-0.00832	-0.01219	-8.556e-06	-0.000473712	-0.0004661	0.00115	-0.0008759	-0.00028864
0.686	-0.00812	-0.01193	-0.0001005	-0.000536378	-0.0005115	0.0011	-0.0007479	-0.00027192
0.687	-0.00789	-0.0117	-0.0001459	-0.000509112	-0.0005476	0.00123	-0.0008084	-0.00025916
0.688	-0.00784	-0.01162	-2.486e-05	-0.000443052	-0.0004603	0.00132	-0.0008736	-0.00021945
0.689	-0.00765	-0.01132	-8.773e-05	-0.000500979	-0.0004917	0.00118	-0.0007339	-0.00023485
0.69	-0.0075	-0.01121	-0.0001774	-0.000479856	-0.0005499	0.00129	-0.0008224	-0.00025399
0.691	-0.00744	-0.01101	-3.184e-05	-0.000409642	-0.0004498	0.00133	-0.000869	-9.394e-05
0.692	-0.0072	-0.01074	-7.492e-05	-0.000454637	-0.0004754	0.00126	-0.0007118	-6.3206e-05
0.693	-0.00701	-0.01057	-0.0001494	-0.0004451	-0.000515	0.00136	-0.0007956	-5.0391e-05
0.694	-0.00697	-0.01044	-6.227e-06	-0.000382434	-0.000423	0.00143	-0.0008387	1.2364e-05
0.695	-0.00681	-0.0102	-8.889e-05	-0.000427371	-0.0004626	0.00141	-0.0007176	-2.222e-05
0.696	-0.00673	-0.01016	-0.0001832	-0.000436206	-0.0005313	0.00154	-0.000827	2.0042e-05
0.697	-0.00656	-0.00989	-2.253e-05	-0.000353821	-0.0004207	0.00164	-0.0008573	7.5119e-05
0.698	-0.00647	-0.00976	-0.0001075	-0.000415785	-0.0004463	0.00145	-0.0007351	9.1762e-05
0.699	-0.00631	-0.00963	-0.0002042	-0.000417131	-0.0005185	0.00153	-0.0008399	4.0535e-05
0.7	-0.00618	-0.00942	-2.718e-05	-0.000330651	-0.0004091	0.00164	-0.0008305	0.00013398
0.701	-0.00611	-0.00928	-0.0001238	-0.000395365	-0.0004533	0.00147	-0.000749	0.00018271
0.702	-0.00596	-0.00915	-0.000189	-0.000387173	-0.0005232	0.00147	-0.0008399	0.00024541
0.703	-0.00583	-0.00897	-3.766e-05	-0.000300692	-0.0004009	0.00163	-0.0008317	0.00021725
0.704	-0.00578	-0.00879	-0.0001366	-0.000378981	-0.000458	0.0016	-0.0007572	0.0002211
0.705	-0.0056	-0.00863	-0.0001832	-0.000364002	-0.0005069	0.00188	-0.0008189	0.00025311
0.706	-0.00552	-0.00848	-6.095e-05	-0.000295894	-0.0003939	0.0019	-0.0008445	0.00029282
0.707	-0.00545	-0.00832	-0.0001459	-0.000355167	-0.0004405	0.00176	-0.0007467	0.00030052
0.708	-0.00525	-0.00818	-0.0001902	-0.000331996	-0.0004894	0.00185	-0.0008247	0.00027742
0.709	-0.00527	-0.00809	-8.307e-05	-0.000285655	-0.0003974	0.00193	-0.000862	0.00041195
0.71	-0.00514	-0.00789	-0.0001436	-0.000332698	-0.0004405	0.00187	-0.0007549	0.00037224
0.711	-0.00499	-0.00774	-0.0002042	-0.000325853	-0.0004743	0.00198	-0.0008224	0.00036333
0.712	-0.00497	-0.00767	-0.000104	-0.000265234	-0.0004032	0.00204	-0.0008713	0.00046827
0.713	-0.00483	-0.00745	-0.0001541	-0.000316315	-0.0004335	0.00196	-0.0007549	0.00051051
0.714	-0.00471	-0.00736	-0.0002356	-0.000314969	-0.0004871	0.00203	-0.0008503	0.00045166
0.715	-0.00467	-0.00729	-0.0001238	-0.000244814	-0.0004021	0.0021	-0.0008701	0.00062073
0.716	-0.00451	-0.00704	-0.0001611	-0.000289751	-0.0004254	0.00209	-0.0007537	0.00049522
0.717	-0.00447	-0.00703	-0.0002554	-0.000289751	-0.0004894	0.00213	-0.0008783	0.00044011
0.718	-0.00441	-0.00686	-0.0001355	-0.000231883	-0.0003939	0.0021	-0.0008725	0.00064119
0.719	-0.00428	-0.00666	-0.0001785	-0.000267984	-0.0004137	0.00206	-0.0007688	0.00065142
0.72	-0.00419	-0.00663	-0.0002705	-0.000282963	-0.0004882	0.00216	-0.0008806	0.00059763
0.721	-0.00412	-0.00647	-0.0001331	-0.000217547	-0.0003835	0.00234	-0.0008818	0.00069883
0.722	-0.00407	-0.00636	-0.0002053	-0.000270032	-0.0004219	0.00232	-0.0007781	0.00057838
0.723	-0.00395	-0.00627	-0.0002868	-0.000256399	-0.0004778	0.00235	-0.0008829	0.00065395
0.724	-0.00386	-0.0061	-0.0001564	-0.000188935	-0.0003683	0.00239	-0.0008794	0.00075394
0.725	-0.00383	-0.00602	-0.0002263	-0.000246159	-0.0004149	0.00228	-0.0008073	0.00067705
0.726	-0.00371	-0.00591	-0.0003008	-0.000250255	-0.0004801	0.00227	-0.0008946	0.00072831
0.727	-0.00362	-0.00575	-0.0001716	-0.000175302	-0.0003672	0.00229	-0.0008934	0.00079618
0.728	-0.00362	-0.0057	-0.0002531	-0.000240718	-0.0004289	0.00226	-0.0008212	0.00073722
0.729	-0.00348	-0.00558	-0.0003194	-0.000229835	-0.0004743	0.00248	-0.0009027	0.00083589
0.73	-0.00345	-0.00547	-0.0002053	-0.000165764	-0.0003683	0.00255	-0.0009016	0.00085118
0.731	-0.0034	-0.00536	-0.0002659	-0.000218893	-0.0004137	0.00244	-0.000827	0.00083589
0.732	-0.00323	-0.00525	-0.0003287	-0.000201222	-0.0004533	0.00248	-0.0009051	0.0008756
0.733	-0.00326	-0.00519	-0.0002426	-0.000163073	-0.000373	0.00244	-0.0009248	0.00089991
0.734	-0.00319	-0.00505	-0.0002868	-0.000210058	-0.0004289	0.0025	-0.0008468	0.00074877
0.735	-0.00308	-0.00499	-0.0003462	-0.000195781	-0.0004638	0.00279	-0.0009202	0.00098824
0.736	-0.00308	-0.00491	-0.0002437	-0.000147391	-0.0003835	0.00282	-0.00094	0.00101
0.737	-0.00299	-0.00475	-0.000295	-0.000171908	-0.0004172	0.00266	-0.0008503	0.00093698
0.738	-0.0029	-0.00472	-0.0003811	-0.000194376	-0.0004638	0.0028	-0.0009295	0.00101
0.739	-0.00289	-0.00461	-0.0002752	-0.000122875	-0.0003811	0.00269	-0.0009516	0.00106
0.74	-0.0028	-0.00445	-0.0003136	-0.000178052	-0.0004102	0.00269	-0.0008596	0.0009691
0.741	-0.00278	-0.00447	-0.0004067	-0.000153535	-0.0004766	0.0028	-0.0009656	0.00103
0.742	-0.00271	-0.00437	-0.0002973	-0.000118077	-0.0003811	0.00287	-0.0009609	0.00105
0.743	-0.00262	-0.0042	-0.0003392	-0.000152131	-0.0004056	0.00271	-0.0008655	0.00099979
0.744	-0.00258	-0.00419	-0.0004184	-0.000169158	-0.0004719	0.00267	-0.0009691	0.00118
0.745	-0.00253	-0.00405	-0.0003124	-0.00010105	-0.0003776	0.00295	-0.0009551	0.00124
0.746	-0.0025	-0.00398	-0.0003567	-0.000136508	-0.0004091	0.0031	-0.0008992	0.00117
0.747	-0.00242	-0.00392	-0.0004487	-0.0001392	-0.0004731	0.00308	-0.000997	0.00113
0.748	-0.00237	-0.00381	-0.0003322	-8.53688e-05	-0.0003648	0.0032	-0.0009737	0.00123
0.749	-0.00237	-0.00374	-0.0003928	-0.000120125	-0.0004149	0.00256	-0.0009167	0.0012
0.75	-0.00227	-0.0037	-0.000458	-0.000120827	-0.0004801	0.00302	-0.00101	0.00111
0.751	-0.00224	-0.00359	-0.0003637	-5.13325e-05	-0.0003695	0.00327	-0.0009796	0.00129
0.752	-0.00223	-0.00353	-0.0004219	-0.000122173	-0.0004312	0.00315	-0.0009295	0.00123
0.753	-0.00213	-0.00343	-0.0004766	-9.01668e-05	-0.0004719	0.0032	-0.00102	0.00119
0.754	-0.00212	-0.00337	-0.0003986	-6.76982e-05	-0.0003788	0.00311	-0.001	0.0013
0.755	-0.0021	-0.00331	-0.000444	-0.0001038	-0.0004161	0.0032	-0.0009586	0.00126
0.756	-0.00197	-0.00321	-0.0004917	-9.90021e-05	-0.0004673	0.00328	-0.00102	0.00133
0.757	-0.002	-0.00319	-0.0004289	-5.54166e-05	-0.0003788	0.0032	-0.00103	0.00137
0.758	-0.00194	-0.00306	-0.0004498	-8.4023e-05	-0.0004184	0.00284	-0.0009516	0.00133
0.759	-0.00187	-0.00302	-0.0005208	-9.42626e-05	-0.0004603	0.00311	-0.00103	0.00139
0.76	-0.00189	-0.00298	-0.0004568	-5.40533e-05	-0.0003893	0.00338	-0.00104	0.00137
0.761	-0.00182	-0.00286	-0.0004813	-7.85814e-05	-0.0004254	0.00354	-0.0009761	0.00154
0.762	-0.00176	-0.00284	-0.0005488	-5.95066e-05	-0.0004754	0.00358	-0.00105	0.00152
0.763	-0.00176	-0.00278	-0.0004871	-2.06722e-05	-0.0003904	0.00353	-0.00105	0.00144
0.764	-0.00168	-0.00266	-0.0004964	-4.52004e-05	-0.0004195	0.0033	-0.0009772	0.00147
0.765	-0.00166	-0.00268	-0.0005849	-4.1795e-05	-0.0004789	0.00337	-0.00107	0.00147
0.766	-0.00164	-0.00259	-0.0004917	3.16842e-06	-0.0003823	0.00369	-0.00106	0.00166
0.767	-0.00158	-0.00248	-0.0005197	-2.47622e-05	-0.0004149	0.00366	-0.0009947	0.00148
0.768	-0.00156	-0.00249	-0.0006047	-3.70263e-05	-0.0004766	0.00351	-0.0011	0.00158
0.769	-0.0015	-0.00239	-0.0005173	-7.05068e-06	-0.0003881	0.0035	-0.00107	0.00151
0.77	-0.0015	-0.00233	-0.0005453	-4.99691e-05	-0.0004161	0.00342	-0.00101	0.00163
0.771	-0.00143	-0.00229	-0.0006221	-1.6003e-06	-0.0004801	0.00374	-0.00111	0.00175
0.772	-0.00141	-0.0022	-0.0005395	4.19998e-05	-0.0003753	0.00368	-0.00108	0.00176
0.773	-0.00142	-0.00217	-0.0005709	-1.65881e-05	-0.0004265	0.00373	-0.00104	0.00168
0.774	-0.00133	-0.00214	-0.0006489	1.80626e-06	-0.0004824	0.00386	-0.00112	0.00154
0.775	-0.0013	-0.00204	-0.0005662	5.35793e-05	-0.0003811	0.00356	-0.00109	0.00173
0.776	-0.00131	-0.00202	-0.0006023	1.27088e-05	-0.0004289	0.00368	-0.00107	0.00183
0.777	-0.00122	-0.00196	-0.0006629	-1.59035e-05	-0.0004696	0.00388	-0.00113	0.0018
0.778	-0.00122	-0.0019	-0.0005872	6.03842e-05	-0.0003695	0.00384	-0.0011	0.00187
0.779	-0.00123	-0.00185	-0.0006349	4.06365e-05	-0.0004289	0.00392	-0.00107	0.0017
0.78	-0.00113	-0.00178	-0.0006792	2.70149e-05	-0.0004638	0.0041	-0.00113	0.00153
0.781	-0.00116	-0.00177	-0.0006396	6.58258e-05	-0.0003939	0.00412	-0.00113	0.00197
0.782	-0.00111	-0.00169	-0.0006501	9.51403e-05	-0.0004358	0.00401	-0.00108	0.00214
0.783	-0.00103	-0.00164	-0.0007071	4.13211e-05	-0.0004708	0.0041	-0.00115	0.00216
0.784	-0.00107	-0.00163	-0.0006466	6.85759e-05	-0.0003904	0.00394	-0.00114	0.00191
0.785	-0.00102	-0.00154	-0.0006652	6.31343e-05	-0.0004312	0.00378	-0.0011	0.00182
0.786	-0.0009784	-0.00151	-0.0007351	6.58258e-05	-0.0004766	0.00435	-0.00117	0.00209
0.787	-0.0009982	-0.00147	-0.0006687	0.000106726	-0.0003963	0.00444	-0.00115	0.00192
0.788	-0.0009144	-0.00138	-0.0006838	8.69486e-05	-0.000423	0.0045	-0.0011	0.00186
0.789	-0.0009062	-0.00139	-0.0007607	8.08049e-05	-0.0004836	0.00436	-0.00119	0.0018
0.79	-0.0008911	-0.00133	-0.0006885	0.000109417	-0.0003916	0.0042	-0.00116	0.00197
0.791	-0.0008387	-0.00124	-0.0007083	0.000124455	-0.0004172	0.00415	-0.00111	0.00219
0.792	-0.0008399	-0.00126	-0.0007781	0.000108774	-0.0004894	0.00421	-0.0012	0.00225
0.793	-0.0007828	-0.00117	-0.0007129	0.000134636	-0.0003916	0.00445	-0.00117	0.00224
0.794	-0.0007933	-0.00115	-0.0007292	0.000116263	-0.000437	0.00455	-0.00114	0.00219
0.795	-0.0007269	-0.00111	-0.0007944	7.67676e-05	-0.0004824	0.00479	-0.0012	0.00222
0.796	-0.0006966	-0.00104	-0.0007339	0.000170094	-0.0003916	0.00474	-0.00117	0.00213
0.797	-0.0007129	-0.0009924	-0.0007688	0.000142827	-0.0004347	0.00471	-0.00116	0.00211
0.798	-0.0006594	-0.001	-0.0008236	0.000107428	-0.0004801	0.00485	-0.00123	0.00217
0.799	-0.0006175	-0.0009295	-0.0007584	0.000193265	-0.0003846	0.00459	-0.00118	0.00232
0.8	-0.0006571	-0.0009062	-0.0007886	0.000159152	-0.0004382	0.0045	-0.00118	0.00239
0.801	-0.0005721	-0.0008527	-0.000841	0.000141482	-0.0004789	0.00486	-0.00123	0.00247
0.802	-0.0005628	-0.0008131	-0.0007828	0.000201398	-0.0003904	0.00502	-0.0012	0.00236
0.803	-0.0005662	-0.0007688	-0.0008131	0.000195254	-0.0004347	0.00513	-0.00118	0.00228
0.804	-0.0004731	-0.0007071	-0.0008643	0.000192563	-0.0004789	0.00528	-0.00123	0.0025
0.805	-0.0005057	-0.0007141	-0.0008154	0.000211637	-0.0003963	0.00505	-0.00121	0.00246
0.806	-0.0004708	-0.0006384	-0.0008294	0.000217079	-0.0004417	0.00516	-0.00119	0.00257
0.807	-0.0004242	-0.0006093	-0.0008736	0.000187121	-0.0004824	0.00539	-0.00125	0.00242
0.808	-0.0004277	-0.0005744	-0.000841	0.000213685	-0.0004056	0.00535	-0.00123	0.00246
0.809	-0.0003811	-0.0005092	-0.0008503	0.000222521	-0.0004358	0.00537	-0.0012	0.00261
0.81	-0.0003311	-0.000508	-0.0009155	0.000241595	-0.0004836	0.00549	-0.00126	0.00249
0.811	-0.000345	-0.0004847	-0.0008608	0.000297474	-0.0004044	0.0057	-0.00123	0.00251
0.812	-0.000302	-0.0003939	-0.0008748	0.000272958	-0.0004382	0.00571	-0.00121	0.00249
0.813	-0.0002787	-0.0004067	-0.000947	0.000238904	-0.0004882	0.00567	-0.00127	0.00268
0.814	-0.000267	-0.0003613	-0.0008818	0.000246393	-0.0003963	0.00541	-0.00124	0.00258
0.815	-0.0002193	-0.0002775	-0.0008946	0.000279745	-0.0004324	0.00573	-0.00122	0.00277
0.816	-0.0001983	-0.000281	-0.0009656	0.000286591	-0.0004976	0.00571	-0.00129	0.00282
0.817	-0.0001657	-0.0002274	-0.0008981	0.000302214	-0.0004044	0.00567	-0.00125	0.00281
0.818	-0.0001692	-0.0001657	-0.0009179	0.000261372	-0.00043	0.00559	-0.00123	0.00289
0.819	-0.0001273	-0.0001681	-0.0009796	0.000296129	-0.0004952	0.00586	-0.00129	0.00299
0.82	-9.238e-05	-8.54e-05	-0.0009248	0.000336268	-0.0003904	0.00596	-0.00126	0.00272
0.821	-9.588e-05	-5.978e-05	-0.000947	0.00033697	-0.0004475	0.00608	-0.00125	0.00297
0.822	-3.999e-05	-2.602e-05	-0.001	0.000324039	-0.0004906	0.00601	-0.00131	0.00303
0.823	-2.253e-05	2.521e-05	-0.000954	0.000409173	-0.0003951	0.00558	-0.00127	0.00291
0.824	-2.835e-05	2.404e-05	-0.0009656	0.000378513	-0.0004591	0.00608	-0.00127	0.00312
0.825	3.685e-05	6.945e-05	-0.00102	0.000361486	-0.0004882	0.00647	-0.00131	0.003
0.826	4.733e-05	0.0001067	-0.0009644	0.000355343	-0.0004044	0.00639	-0.00127	0.003
0.827	3.918e-05	0.0001486	-0.0009912	0.000349257	-0.000451	0.00645	-0.00127	0.00308
0.828	0.0001347	0.0002033	-0.00104	0.000392849	-0.0004836	0.00667	-0.00131	0.00292
0.829	0.0001114	0.0001964	-0.00101	0.000471196	-0.0004079	0.0068	-0.00129	0.00318
0.83	0.0001393	0.0002627	-0.00101	0.000417365	-0.0004487	0.00703	-0.00128	0.0031
0.831	0.000194	0.0003081	-0.00105	0.000430296	-0.0004743	0.00703	-0.00133	0.00301
0.832	0.0001812	0.0003128	-0.00102	0.000455515	-0.0004137	0.0071	-0.0013	0.00332
0.833	0.0002243	0.0004094	-0.00103	0.000457563	-0.0004452	0.00731	-0.00129	0.00335
0.834	0.0002534	0.0004129	-0.00107	0.000492319	-0.0004813	0.00723	-0.00134	0.00359
0.835	0.0002592	0.0004362	-0.00104	0.000516835	-0.0004126	0.00705	-0.00131	0.00348
0.836	0.0002977	0.0005224	-0.00104	0.000491617	-0.000444	0.00737	-0.0013	0.0033
0.837	0.0003209	0.0004874	-0.0011	0.000486877	-0.0004929	0.00755	-0.00135	0.00378
0.838	0.0003477	0.0005573	-0.00106	0.000527016	-0.0004032	0.00748	-0.00131	0.00332
0.839	0.0003768	0.0006085	-0.00106	0.00050525	-0.0004428	0.0076	-0.00131	0.00348
0.84	0.000385	0.0005992	-0.00112	0.000490271	-0.0004987	0.00759	-0.00136	0.00352
0.841	0.0004315	0.000676	-0.00107	0.000553639	-0.0004114	0.00753	-0.00132	0.00421
0.842	0.0004525	0.0007203	-0.00108	0.000550187	-0.0004521	0.00781	-0.00131	0.00356
0.843	0.0004676	0.0007331	-0.00114	0.000596821	-0.0004917	0.00803	-0.00137	0.00374
0.844	0.0005107	0.0007936	-0.00109	0.000631928	-0.0004102	0.00818	-0.00132	0.00434
0.845	0.0004991	0.0008192	-0.00111	0.000612034	-0.0004533	0.00846	-0.00133	0.00351
0.846	0.0005619	0.0008449	-0.00115	0.000613789	-0.0004952	0.00856	-0.00137	0.00413
0.847	0.0005945	0.0009368	-0.00111	0.000622566	-0.0003963	0.00822	-0.00133	0.00389
0.848	0.0005713	0.0009415	-0.00112	0.000622566	-0.0004673	0.0083	-0.00133	0.004
0.849	0.0006353	0.0009788	-0.00118	0.000633098	-0.0004941	0.00856	-0.00137	0.00397
0.85	0.0006574	0.00101	-0.00114	0.000644801	-0.0004102	0.00862	-0.00133	0.00445
0.851	0.0006516	0.00106	-0.00114	0.000644216	-0.000465	0.00879	-0.00134	0.00427
0.852	0.0007145	0.0011	-0.00119	0.000676397	-0.0004917	0.00876	-0.00138	0.00431
0.853	0.0007145	0.00112	-0.00115	0.000717941	-0.0004137	0.00893	-0.00135	0.00431
0.854	0.0007424	0.00118	-0.00116	0.000746611	-0.0004475	0.00947	-0.00136	0.00447
0.855	0.0007901	0.0012	-0.0012	0.000769431	-0.0004871	0.00984	-0.00139	0.00455
0.856	0.0007797	0.00123	-0.00118	0.000783474	-0.0004184	0.00948	-0.00136	0.00434
0.857	0.0008134	0.00129	-0.00117	0.000826188	-0.0004591	0.00967	-0.00136	0.00426
0.858	0.0008681	0.00132	-0.00122	0.000819751	-0.0004906	0.00987	-0.00139	0.00444
0.859	0.0008728	0.00134	-0.00119	0.000826773	-0.0004184	0.01009	-0.00136	0.00441
0.86	0.0009066	0.00146	-0.00118	0.000867146	-0.000451	0.01032	-0.00137	0.00483
0.861	0.0009275	0.00144	-0.00123	0.000819166	-0.0004917	0.0103	-0.0014	0.00473
0.862	0.0009485	0.0015	-0.0012	0.000847252	-0.0004219	0.01048	-0.00137	0.00455
0.863	0.0009881	0.00156	-0.0012	0.000864805	-0.000451	0.01093	-0.00137	0.0049
0.864	0.001	0.00157	-0.00125	0.000858954	-0.0005022	0.011	-0.00141	0.00498
0.865	0.00105	0.00163	-0.00121	0.000825602	-0.0004219	0.01061	-0.00138	0.00519
0.866	0.00106	0.00167	-0.00122	0.00113	-0.0004615	0.01099	-0.00138	0.00518
0.867	0.00109	0.0017	-0.00127	0.000841986	-0.0005092	0.01136	-0.00141	0.00521
0.868	0.00113	0.00177	-0.00123	0.000971882	-0.0004207	0.01126	-0.00137	0.00484
0.869	0.00112	0.00179	-0.00125	0.00111	-0.0004638	0.01084	-0.00138	0.00512
0.87	0.00117	0.00183	-0.00129	0.00116	-0.0004987	0.01126	-0.00142	0.00541
0.871	0.00119	0.00188	-0.00126	0.00109	-0.0004044	0.01162	-0.00138	0.00553
0.872	0.0012	0.00194	-0.00125	0.00115	-0.0004731	0.01209	-0.00139	0.00503
0.873	0.00126	0.00196	-0.0013	0.00118	-0.0004964	0.0118	-0.00141	0.00557
0.874	0.00127	0.00202	-0.00126	0.00116	-0.0004161	0.01254	-0.00138	0.00577
0.875	0.00127	0.00206	-0.00128	0.0012	-0.0004719	0.01314	-0.0014	0.00588
0.876	0.00134	0.00209	-0.00131	0.00116	-0.0004999	0.01345	-0.00141	0.006
0.877	0.00134	0.00213	-0.00129	0.00119	-0.0004265	0.0133	-0.0014	0.00611
0.878	0.00138	0.0022	-0.00128	0.00121	-0.0004603	0.0137	-0.0014	0.00594
0.879	0.00143	0.00225	-0.00132	0.00122	-0.0004917	0.01337	-0.00142	0.00566
0.88	0.00142	0.00229	-0.00131	0.00126	-0.0004242	0.01324	-0.00139	0.00557
0.881	0.00146	0.00235	-0.0013	0.00126	-0.0004708	0.01352	-0.0014	0.0062
0.882	0.00149	0.00237	-0.00135	0.00127	-0.0004906	0.0138	-0.00142	0.00629
0.883	0.00151	0.00241	-0.00132	0.00129	-0.00043	0.01431	-0.0014	0.00641
0.884	0.00155	0.00249	-0.00131	0.0013	-0.0004615	0.01428	-0.0014	0.00709
0.885	0.00157	0.00251	-0.00136	0.00133	-0.0005022	0.01443	-0.00143	0.00636
0.886	0.0016	0.00258	-0.00133	0.00143	-0.0004219	0.01516	-0.00141	0.00662
0.887	0.00163	0.00265	-0.00132	0.00145	-0.0004556	0.01555	-0.00142	0.00637
0.888	0.00165	0.00264	-0.00138	0.00145	-0.000508	0.01564	-0.00143	0.00718
0.889	0.00169	0.0027	-0.00134	0.00148	-0.0004091	0.01536	-0.0014	0.00711
0.89	0.00169	0.00275	-0.00134	0.00149	-0.0004615	0.0155	-0.00141	0.00745
0.891	0.00175	0.00279	-0.00139	0.00151	-0.0005069	0.01588	-0.00144	0.00733
0.892	0.00177	0.00285	-0.00136	0.00152	-0.0004137	0.01696	-0.00141	0.00717
0.893	0.00178	0.00292	-0.00136	0.00156	-0.0004696	0.01777	-0.00142	0.00727
0.894	0.00183	0.00294	-0.00141	0.00166	-0.0005069	0.01727	-0.00144	0.00756
0.895	0.00186	0.00302	-0.00137	0.00168	-0.0004091	0.01591	-0.0014	0.00779
0.896	0.00186	0.00308	-0.00138	0.00168	-0.0004731	0.01656	-0.00142	0.00796
0.897	0.00194	0.00314	-0.00141	0.00169	-0.0004952	0.01756	-0.00143	0.00788
0.898	0.00197	0.00322	-0.00138	0.00173	-0.0004195	0.01814	-0.0014	0.00797
0.899	0.00196	0.00327	-0.00138	0.00184	-0.0004708	0.01923	-0.00142	0.00833
0.9	0.00201	0.0033	-0.00142	0.00186	-0.0004906	0.01969	-0.00143	0.00805
0.901	0.00202	0.00335	-0.0014	0.00185	-0.0004207	0.01911	-0.00141	0.00809
0.902	0.00204	0.00343	-0.00139	0.00189	-0.0004766	0.01902	-0.00142	0.00861
0.903	0.00209	0.00347	-0.00143	0.00191	-0.0004847	0.0197	-0.00144	0.00873
0.904	0.00211	0.00352	-0.00142	0.0019	-0.000423	0.02066	-0.00141	0.00884
0.905	0.00214	0.0036	-0.00141	0.00201	-0.0004719	0.02091	-0.00142	0.00894
0.906	0.00217	0.00364	-0.00144	0.0021	-0.0004894	0.02047	-0.00143	0.00907
0.907	0.00219	0.00369	-0.00142	0.00212	-0.0004277	0.02052	-0.00141	0.00939
0.908	0.00223	0.00375	-0.0014	0.0022	-0.0004743	0.02154	-0.00141	0.00963
0.909	0.00225	0.00378	-0.00145	0.00208	-0.0005057	0.02196	-0.00143	0.00921
0.91	0.00229	0.00387	-0.00144	0.00225	-0.0004277	0.02234	-0.00142	0.0094
0.911	0.00232	0.00395	-0.00142	0.00231	-0.0004708	0.02344	-0.00142	0.00989
0.912	0.00234	0.00401	-0.00147	0.00229	-0.0005069	0.02355	-0.00144	0.00989
0.913	0.00237	0.00409	-0.00145	0.00235	-0.0004207	0.02319	-0.00141	0.01035
0.914	0.00239	0.00413	-0.00145	0.0023	-0.0004684	0.02429	-0.00143	0.01065
0.915	0.00243	0.00419	-0.00147	0.00237	-0.0004941	0.02438	-0.00144	0.01042
0.916	0.00246	0.00425	-0.00145	0.00256	-0.0004137	0.02468	-0.00141	0.01021
0.917	0.00248	0.00432	-0.00145	0.00266	-0.0004778	0.02524	-0.00142	0.01056
0.918	0.00252	0.00437	-0.00149	0.00264	-0.0004999	0.02581	-0.00144	0.01064
0.919	0.00256	0.00445	-0.00147	0.00262	-0.0004102	0.02548	-0.00141	0.01091
0.92	0.00255	0.0045	-0.00146	0.00273	-0.0004813	0.02596	-0.00143	0.01152
0.921	0.00261	0.00456	-0.0015	0.0027	-0.0005034	0.02638	-0.00143	0.01202
0.922	0.00263	0.00462	-0.00148	0.00281	-0.0004219	0.02701	-0.00142	0.01238
0.923	0.00266	0.00469	-0.00148	0.00286	-0.0004719	0.02796	-0.00144	0.01222
0.924	0.0027	0.00477	-0.00151	0.00291	-0.0004871	0.02885	-0.00144	0.01206
0.925	0.00272	0.00481	-0.0015	0.00289	-0.0004207	0.02917	-0.00141	0.01211
0.926	0.00274	0.00488	-0.00148	0.00292	-0.0004778	0.02963	-0.00143	0.01287
0.927	0.00279	0.00493	-0.00152	0.00299	-0.0004882	0.02953	-0.00142	0.01276
0.928	0.00281	0.005	-0.0015	0.00306	-0.0004242	0.02946	-0.00141	0.01274
0.929	0.00284	0.00509	-0.00149	0.00309	-0.0004708	0.03058	-0.00142	0.01305
0.93	0.00287	0.00514	-0.00152	0.00313	-0.0004836	0.03148	-0.00143	0.01311
0.931	0.00289	0.00522	-0.00151	0.00327	-0.0004289	0.03233	-0.00141	0.01328
0.932	0.00294	0.00531	-0.00149	0.00328	-0.0004708	0.03388	-0.00142	0.01379
0.933	0.00296	0.00535	-0.00154	0.00333	-0.0005022	0.03431	-0.00143	0.01418
0.934	0.00299	0.00543	-0.00152	0.00341	-0.0004277	0.03436	-0.00141	0.01432
0.935	0.00301	0.00549	-0.00151	0.00363	-0.0004719	0.03505	-0.00142	0.01482
0.936	0.00305	0.00554	-0.00154	0.00357	-0.0004999	0.03572	-0.00142	0.01497
0.937	0.00309	0.00562	-0.00152	0.00364	-0.000423	0.03619	-0.00141	0.01533
0.938	0.0031	0.00569	-0.00152	0.00375	-0.0004766	0.03692	-0.00141	0.01564
0.939	0.00313	0.00574	-0.00156	0.00385	-0.0004952	0.03721	-0.00142	0.01527
0.94	0.00317	0.00582	-0.00154	0.00397	-0.0004126	0.03934	-0.00139	0.01559
0.941	0.00319	0.00588	-0.00154	0.00402	-0.0004743	0.03662	-0.00142	0.01651
0.942	0.00324	0.00595	-0.00157	0.00394	-0.0005034	0.03929	-0.00142	0.01635
0.943	0.00326	0.00601	-0.00155	0.00406	-0.0004149	0.03754	-0.00139	0.01693
0.944	0.00329	0.00607	-0.00154	0.00422	-0.0004778	0.03839	-0.00142	0.01767
0.945	0.00333	0.00614	-0.00157	0.00427	-0.0004917	0.04077	-0.00142	0.01799
0.946	0.00335	0.00619	-0.00156	0.00433	-0.000423	0.04151	-0.00139	0.01757
0.947	0.00337	0.00628	-0.00155	0.0044	-0.0004801	0.04112	-0.00141	0.018
0.948	0.00342	0.00636	-0.00159	0.00454	-0.0004941	0.04736	-0.00141	0.01819
0.949	0.00344	0.00643	-0.00157	0.00461	-0.0004207	0.04707	-0.00139	0.01856
0.95	0.00347	0.00652	-0.00156	0.00469	-0.0004801	0.04641	-0.00141	0.01901
0.951	0.00351	0.00656	-0.00158	0.00473	-0.0004882	0.04593	-0.00141	0.01901
0.952	0.00353	0.00662	-0.00157	0.00484	-0.0004312	0.04563	-0.0014	0.01906
0.953	0.00356	0.00671	-0.00156	0.0051	-0.0004859	0.04721	-0.0014	0.01967
0.954	0.0036	0.00674	-0.00159	0.00502	-0.0004964	0.04794	-0.00141	0.02038
0.955	0.00362	0.00683	-0.00159	0.00511	-0.000437	0.04955	-0.00139	0.02094
0.956	0.00365	0.00691	-0.00157	0.00514	-0.0004813	0.05125	-0.0014	0.02127
0.957	0.00368	0.00699	-0.00161	0.00527	-0.0004976	0.05105	-0.0014	0.02133
0.958	0.00371	0.00705	-0.0016	0.00559	-0.0004289	0.05195	-0.00138	0.02165
0.959	0.00374	0.00712	-0.00158	0.00569	-0.0004661	0.05277	-0.00139	0.02224
0.96	0.00376	0.00717	-0.00161	0.00566	-0.0005057	0.0518	-0.0014	0.02256
0.961	0.0038	0.00725	-0.0016	0.0057	-0.00043	0.05278	-0.00137	0.0228
0.962	0.00382	0.0073	-0.00158	0.00585	-0.0004731	0.05545	-0.0014	0.02318
0.963	0.00386	0.00736	-0.00161	0.00607	-0.0004964	0.05756	-0.00139	0.02373
0.964	0.0039	0.00745	-0.00159	0.00619	-0.0004207	0.05839	-0.00138	0.02396
0.965	0.00391	0.00749	-0.00159	0.0062	-0.0004894	0.05942	-0.00139	0.02444
0.966	0.00396	0.00756	-0.00162	0.00635	-0.0004952	0.0597	-0.00139	0.02477
0.967	0.00398	0.00764	-0.00161	0.00652	-0.0004207	0.06044	-0.00136	0.02541
0.968	0.00399	0.0077	-0.0016	0.00661	-0.0004929	0.06134	-0.00139	0.02607
0.969	0.00404	0.00777	-0.00163	0.00674	-0.0004941	0.06333	-0.00138	0.02609
0.97	0.00406	0.00785	-0.00161	0.00691	-0.0004242	0.06266	-0.00136	0.02638
0.971	0.00408	0.00791	-0.00161	0.00693	-0.0004917	0.06516	-0.00138	0.02723
0.972	0.00413	0.00797	-0.00163	0.00719	-0.0004882	0.06649	-0.00137	0.02747
0.973	0.00414	0.00806	-0.00162	0.00733	-0.0004417	0.06462	-0.00136	0.02738
0.974	0.00418	0.0081	-0.00161	0.0075	-0.0004964	0.06914	-0.00138	0.02881
0.975	0.00421	0.00819	-0.00163	0.00757	-0.0004859	0.06917	-0.00137	0.02868
0.976	0.00424	0.00822	-0.00163	0.00776	-0.0004312	0.0697	-0.00135	0.02934
0.977	0.00427	0.00832	-0.0016	0.00798	-0.0004871	0.07082	-0.00137	0.03026
0.978	0.0043	0.00838	-0.00164	0.00817	-0.0004836	0.07167	-0.00135	0.03167
0.979	0.00432	0.00843	-0.00163	0.00825	-0.0004254	0.07286	-0.00134	0.03187
0.98	0.00435	0.0085	-0.00161	0.00855	-0.0004836	0.07533	-0.00136	0.03184
0.981	0.00438	0.00856	-0.00165	0.0086	-0.0004894	0.07725	-0.00136	0.03212
0.982	0.00441	0.00863	-0.00163	0.00846	-0.0004265	0.07796	-0.00135	0.03288
0.983	0.00443	0.00869	-0.00162	0.00888	-0.0004673	0.0782	-0.00136	0.03349
0.984	0.00446	0.00874	-0.00165	0.00909	-0.0004906	0.07927	-0.00136	0.03363
0.985	0.0045	0.00882	-0.00164	0.00952	-0.0004242	0.08174	-0.00135	0.0337
0.986	0.00451	0.00889	-0.00162	0.00937	-0.0004789	0.08452	-0.00136	0.03423
0.987	0.00456	0.00894	-0.00164	0.00969	-0.0004941	0.08495	-0.00135	0.03534
0.988	0.00459	0.00901	-0.00164	0.00967	-0.0004312	0.08592	-0.00133	0.03656
0.989	0.0046	0.00906	-0.00163	0.01006	-0.0004847	0.08826	-0.00135	0.03714
0.99	0.00463	0.00911	-0.00166	0.01012	-0.0004929	0.08859	-0.00136	0.0376
0.991	0.00466	0.0092	-0.00164	0.01039	-0.0004172	0.089	-0.00134	0.03755
0.992	0.00468	0.00923	-0.00164	0.01102	-0.0004929	0.09059	-0.00135	0.03862
0.993	0.00472	0.00929	-0.00166	0.0111	-0.0004894	0.0917	-0.00134	0.0397
0.994	0.00475	0.00938	-0.00165	0.01113	-0.0004242	0.09447	-0.00132	0.04055
0.995	0.00476	0.00946	-0.00163	0.01136	-0.0004929	0.09831	-0.00134	0.04092
0.996	0.0048	0.00953	-0.00166	0.01154	-0.0004836	0.09891	-0.00133	0.04111
0.997	0.00481	0.00959	-0.00165	0.01178	-0.0004347	0.09904	-0.00132	0.04199
0.998	0.00485	0.00965	-0.00164	0.01194	-0.0004847	0.10079	-0.00133	0.04239
0.999	0.00488	0.00969	-0.00166	0.01211	-0.0004871	0.10169	-0.00132	0.04294
1	0.00493	0.00979	-0.00165	0.0123	-0.0004137	0.10299	-0.0013	0.04411
1.001	0.00495	0.00983	-0.00163	0.01266	-0.0004754	0.10511	-0.00131	0.04479
1.002	0.00497	0.00988	-0.00166	0.01302	-0.0004836	0.1069	-0.00131	0.04565
1.003	0.00499	0.00995	-0.00166	0.01321	-0.0004265	0.10834	-0.00131	0.04633
1.004	0.00503	0.01001	-0.00164	0.01347	-0.0004778	0.11028	-0.00131	0.04732
1.005	0.00505	0.01004	-0.00168	0.01393	-0.0004754	0.11188	-0.00131	0.04809
1.006	0.00507	0.0101	-0.00167	0.01377	-0.0004219	0.11395	-0.0013	0.04896
1.007	0.0051	0.01013	-0.00164	0.01424	-0.0004719	0.11652	-0.00131	0.04899
1.008	0.00513	0.01019	-0.00167	0.01487	-0.0004789	0.11835	-0.00131	0.0496
1.009	0.00516	0.01026	-0.00167	0.0148	-0.0004184	0.11997	-0.00129	0.05052
1.01	0.00517	0.01029	-0.00164	0.01499	-0.0004754	0.12153	-0.00131	0.05092
1.011	0.0052	0.01037	-0.00167	0.01552	-0.0004789	0.12264	-0.00131	0.05191
1.012	0.00524	0.01047	-0.00166	0.01592	-0.0004184	0.1241	-0.00128	0.05353
1.013	0.00525	0.01053	-0.00165	0.01605	-0.0004894	0.12595	-0.00129	0.05397
1.014	0.00528	0.01058	-0.00167	0.0161	-0.0004778	0.12675	-0.00129	0.0549
1.015	0.00531	0.01066	-0.00167	0.01651	-0.0004126	0.13003	-0.00128	0.05632
1.016	0.00532	0.01069	-0.00165	0.01693	-0.0004859	0.13296	-0.0013	0.05788
1.017	0.00536	0.01077	-0.00167	0.01713	-0.0004801	0.13415	-0.00129	0.05745
1.018	0.00539	0.01084	-0.00167	0.01759	-0.0004207	0.136	-0.00126	0.059
1.019	0.00541	0.01088	-0.00165	0.01805	-0.0004801	0.13898	-0.00128	0.05984
1.02	0.00545	0.01095	-0.00168	0.0183	-0.0004626	0.14146	-0.00127	0.06087
1.021	0.00547	0.01097	-0.00167	0.01861	-0.0004184	0.14202	-0.00127	0.06183
1.022	0.00549	0.01104	-0.00165	0.01886	-0.0004789	0.14358	-0.00127	0.06232
1.023	0.00552	0.01109	-0.00167	0.01926	-0.0004696	0.14683	-0.00125	0.06259
1.024	0.00554	0.01114	-0.00168	0.01964	-0.0004219	0.14931	-0.00126	0.06448
1.025	0.00557	0.01124	-0.00165	0.02015	-0.0004824	0.15178	-0.00126	0.06493
1.026	0.00559	0.01127	-0.00168	0.0206	-0.0004719	0.15385	-0.00126	0.06577
1.027	0.00561	0.01134	-0.00167	0.02107	-0.0004161	0.1548	-0.00125	0.06711
1.028	0.00565	0.01141	-0.00166	0.02137	-0.0004708	0.15788	-0.00126	0.06805
1.029	0.00567	0.01144	-0.00168	0.0216	-0.0004731	0.1608	-0.00126	0.06892
1.03	0.0057	0.0115	-0.00167	0.02209	-0.0004195	0.16159	-0.00124	0.06996
1.031	0.00573	0.01158	-0.00166	0.02253	-0.0004743	0.165	-0.00125	0.07099
1.032	0.00574	0.01161	-0.00168	0.02298	-0.0004731	0.16755	-0.00124	0.07137
1.033	0.00578	0.01171	-0.00168	0.02343	-0.0004126	0.17017	-0.00124	0.07258
1.034	0.0058	0.01177	-0.00167	0.02386	-0.0004766	0.1734	-0.00124	0.0738
1.035	0.00582	0.0118	-0.00168	0.02421	-0.0004743	0.17578	-0.00123	0.07569
1.036	0.00585	0.01186	-0.00167	0.02473	-0.0004067	0.17799	-0.00123	0.07645
1.037	0.00588	0.01191	-0.00165	0.02518	-0.0004754	0.18105	-0.00123	0.0766
1.038	0.0059	0.012	-0.00168	0.02575	-0.0004696	0.18224	-0.00123	0.07858
1.039	0.00593	0.01204	-0.00168	0.02609	-0.0004091	0.18343	-0.00121	0.07993
1.04	0.00594	0.01209	-0.00167	0.02658	-0.0004754	0.18581	-0.00122	0.07916
1.041	0.00597	0.01216	-0.00168	0.02714	-0.0004719	0.18785	-0.00122	0.08254
1.042	0.00601	0.0122	-0.00168	0.02763	-0.0004114	0.18955	-0.00121	0.08269
1.043	0.00602	0.01224	-0.00166	0.02819	-0.0004824	0.19397	-0.00123	0.08308
1.044	0.00606	0.01232	-0.00168	0.02873	-0.0004615	0.19771	-0.00122	0.08648
1.045	0.00608	0.01237	-0.00168	0.02929	-0.0004137	0.20043	-0.00121	0.08741
1.046	0.0061	0.01242	-0.00166	0.02984	-0.0004813	0.20315	-0.00121	0.0882
1.047	0.00613	0.01249	-0.00167	0.03051	-0.0004521	0.20468	-0.00121	0.08972
1.048	0.00614	0.01256	-0.00168	0.03091	-0.0004114	0.20672	-0.0012	0.09117
1.049	0.00617	0.01263	-0.00165	0.03131	-0.0004801	0.2108	-0.00122	0.09182
1.05	0.0062	0.01269	-0.00168	0.03208	-0.0004615	0.21403	-0.0012	0.09273
1.051	0.00622	0.01278	-0.00167	0.0328	-0.0004114	0.21369	-0.00119	0.09382
1.052	0.00625	0.01284	-0.00166	0.03333	-0.0004638	0.21726	-0.0012	0.09478
1.053	0.00628	0.0129	-0.00167	0.03391	-0.0004591	0.21964	-0.00119	0.09523
1.054	0.0063	0.01297	-0.00168	0.03442	-0.0004126	0.22253	-0.00119	0.09722
1.055	0.00632	0.01304	-0.00165	0.03498	-0.0004673	0.22797	-0.00119	0.0997
1.056	0.00634	0.0131	-0.00168	0.03565	-0.000451	0.23154	-0.00118	0.10008
1.057	0.00637	0.01319	-0.00167	0.03617	-0.0004102	0.2329	-0.00118	0.10187
1.058	0.00639	0.01328	-0.00165	0.03684	-0.0004661	0.238	-0.00118	0.10233
1.059	0.00641	0.01333	-0.00168	0.03758	-0.0004498	0.24106	-0.00117	0.10488
1.06	0.00645	0.01341	-0.00168	0.03844	-0.0003974	0.24429	-0.00117	0.10591
1.061	0.00646	0.01345	-0.00165	0.03916	-0.0004708	0.24718	-0.00118	0.10691
1.062	0.00649	0.0135	-0.00167	0.03964	-0.0004521	0.24939	-0.00115	0.10722
1.063	0.00651	0.01356	-0.00167	0.04025	-0.0003939	0.25126	-0.00116	0.10908
1.064	0.00654	0.01361	-0.00166	0.04096	-0.0004743	0.255	-0.00116	0.10982
1.065	0.00656	0.0137	-0.00167	0.04158	-0.0004533	0.25857	-0.00115	0.11088
1.066	0.00659	0.01373	-0.00167	0.04237	-0.0004032	0.26265	-0.00114	0.1122
1.067	0.0066	0.01381	-0.00165	0.04321	-0.0004731	0.2652	-0.00116	0.11605
1.068	0.00664	0.01388	-0.00167	0.04395	-0.0004417	0.26673	-0.00114	0.11792
1.069	0.00664	0.01397	-0.00168	0.04464	-0.0004032	0.2703	-0.00114	0.11814
1.07	0.00667	0.01406	-0.00166	0.0455	-0.0004661	0.27472	-0.00115	0.11979
1.071	0.0067	0.01415	-0.00168	0.04603	-0.0004382	0.27863	-0.00114	0.12078
1.072	0.00672	0.01422	-0.00167	0.04677	-0.0004032	0.28186	-0.00113	0.12298
1.073	0.00675	0.01427	-0.00165	0.04755	-0.0004638	0.28628	-0.00114	0.12386
1.074	0.00677	0.01432	-0.00167	0.04814	-0.0004405	0.2873	-0.00113	0.1243
1.075	0.00678	0.01436	-0.00167	0.04896	-0.0004079	0.28968	-0.00112	0.12628
1.076	0.00681	0.01445	-0.00165	0.04988	-0.0004615	0.29308	-0.00113	0.12738
1.077	0.00684	0.01451	-0.00167	0.05097	-0.0004428	0.29512	-0.00112	0.13189
1.078	0.00685	0.01461	-0.00167	0.05165	-0.0004056	0.29954	-0.00111	0.13211
1.079	0.00689	0.01473	-0.00164	0.05237	-0.0004603	0.30515	-0.00112	0.13299
1.08	0.00691	0.01476	-0.00167	0.05314	-0.0004452	0.3094	-0.00111	0.13497
1.081	0.00693	0.01489	-0.00167	0.05402	-0.0003998	0.31314	-0.0011	0.13629
1.082	0.00695	0.01494	-0.00165	0.05488	-0.0004521	0.31603	-0.00111	0.1375
1.083	0.00698	0.01502	-0.00167	0.05576	-0.0004428	0.31722	-0.0011	0.13948
1.084	0.007	0.01511	-0.00167	0.05658	-0.0003916	0.32011	-0.0011	0.14168
1.085	0.00702	0.01516	-0.00164	0.05726	-0.0004661	0.32538	-0.00111	0.14278
1.086	0.00704	0.01526	-0.00166	0.05813	-0.0004358	0.32997	-0.00109	0.14388
1.087	0.00707	0.01532	-0.00166	0.05921	-0.0003951	0.33422	-0.00108	0.14608
1.088	0.00709	0.01538	-0.00164	0.06003	-0.0004778	0.33847	-0.00109	0.14861
1.089	0.00711	0.01548	-0.00166	0.06103	-0.0004358	0.34119	-0.00108	0.14982
1.09	0.00714	0.01556	-0.00166	0.06208	-0.0003928	0.34442	-0.00107	0.15147
1.091	0.00715	0.01568	-0.00164	0.06272	-0.0004615	0.34714	-0.00109	0.1518
1.092	0.00718	0.01576	-0.00165	0.06354	-0.0004265	0.35088	-0.00107	0.15488
1.093	0.0072	0.01582	-0.00167	0.06442	-0.0004079	0.35547	-0.00106	0.15543
1.094	0.00722	0.01592	-0.00164	0.06524	-0.0004545	0.36023	-0.00108	0.15895
1.095	0.00725	0.01599	-0.00165	0.06641	-0.0004126	0.36261	-0.00106	0.15961
1.096	0.00727	0.0161	-0.00166	0.06735	-0.0003963	0.36618	-0.00106	0.16137
1.097	0.00729	0.01616	-0.00163	0.06834	-0.0004568	0.37094	-0.00107	0.16368
1.098	0.00732	0.01625	-0.00165	0.06904	-0.000423	0.3757	-0.00105	0.165
1.099	0.00734	0.01634	-0.00165	0.06986	-0.0004091	0.38029	-0.00105	0.1672
1.1	0.00737	0.01639	-0.00162	0.07086	-0.0004545	0.38386	-0.00106	0.16841
1.101	0.00739	0.0165	-0.00164	0.07191	-0.0004277	0.38709	-0.00104	0.17039
1.102	0.00742	0.0166	-0.00164	0.07302	-0.0003881	0.39117	-0.00104	0.17292
1.103	0.00744	0.01671	-0.00162	0.07402	-0.000451	0.39236	-0.00104	0.17402
1.104	0.00746	0.01678	-0.00164	0.07507	-0.0004207	0.39729	-0.00103	0.17578
1.105	0.00749	0.0169	-0.00165	0.07624	-0.0003974	0.40341	-0.00102	0.17842
1.106	0.00751	0.01695	-0.00162	0.07694	-0.0004452	0.4097	-0.00103	0.18029
1.107	0.00753	0.01703	-0.00164	0.07788	-0.0004172	0.41378	-0.00102	0.18183
1.108	0.00755	0.01712	-0.00165	0.07899	-0.0003835	0.41701	-0.00103	0.18381
1.109	0.00758	0.01719	-0.00163	0.0801	-0.000458	0.42228	-0.00102	0.18458
1.11	0.0076	0.01728	-0.00164	0.08116	-0.0004184	0.42517	-0.00101	0.18557
1.111	0.00763	0.01738	-0.00164	0.08227	-0.0003846	0.42942	-0.001	0.18744
1.112	0.00765	0.01747	-0.00162	0.08303	-0.0004545	0.43333	-0.00101	0.1892
1.113	0.00766	0.01757	-0.00164	0.0842	-0.0004067	0.43622	-0.0009959	0.19206
1.114	0.00769	0.01763	-0.00164	0.08531	-0.0003823	0.4403	-0.001	0.19525
1.115	0.00771	0.01777	-0.00162	0.08625	-0.000451	0.44557	-0.001	0.19756
1.116	0.00774	0.01786	-0.00163	0.08765	-0.0004102	0.45067	-0.0009831	0.19888
1.117	0.00775	0.01797	-0.00164	0.08882	-0.0003986	0.45662	-0.0009889	0.20009
1.118	0.00778	0.01807	-0.00161	0.08976	-0.0004463	0.46087	-0.00099	0.20108
1.119	0.0078	0.01816	-0.00161	0.09069	-0.0004044	0.4624	-0.0009726	0.20372
1.12	0.00783	0.01826	-0.00163	0.09175	-0.0003904	0.46546	-0.0009784	0.20746
1.121	0.00785	0.01835	-0.0016	0.09315	-0.0004487	0.4709	-0.0009784	0.20922
1.122	0.00788	0.01844	-0.00162	0.09362	-0.0004032	0.47634	-0.0009714	0.21164
1.123	0.0079	0.01853	-0.00162	0.0952	-0.0003869	0.48042	-0.0009633	0.21318
1.124	0.00792	0.0186	-0.0016	0.09631	-0.0004335	0.48382	-0.0009714	0.21461
1.125	0.00795	0.01869	-0.00162	0.09754	-0.0003998	0.48841	-0.000954	0.21659
1.126	0.00796	0.01881	-0.00163	0.09848	-0.0003951	0.49419	-0.0009574	0.21934
1.127	0.008	0.01895	-0.0016	0.09959	-0.0004393	0.4998	-0.0009644	0.22132
1.128	0.00801	0.01904	-0.00161	0.10058	-0.0004079	0.50422	-0.0009493	0.22297
1.129	0.00804	0.01914	-0.00163	0.10187	-0.0003811	0.50847	-0.0009481	0.22517
1.13	0.00806	0.01922	-0.0016	0.1024	-0.00043	0.51187	-0.0009493	0.22792
1.131	0.00809	0.01931	-0.00161	0.10321	-0.0004056	0.51459	-0.0009318	0.231
1.132	0.00811	0.01939	-0.00162	0.10485	-0.0003695	0.52003	-0.00094	0.23287
1.133	0.00813	0.01947	-0.0016	0.10596	-0.000437	0.52683	-0.0009411	0.23441
1.134	0.00816	0.01955	-0.00161	0.10737	-0.0003986	0.52938	-0.0009225	0.23496
1.135	0.00817	0.01962	-0.00162	0.10854	-0.0003753	0.5372	-0.0009237	0.2376
1.136	0.0082	0.0197	-0.00159	0.10983	-0.0004347	0.53992	-0.00094	0.24068
1.137	0.00822	0.01979	-0.0016	0.11111	-0.0003916	0.54349	-0.0009155	0.24387
1.138	0.00825	0.0199	-0.00162	0.11258	-0.0003741	0.54791	-0.0009155	0.24486
1.139	0.00827	0.01998	-0.00159	0.11322	-0.00043	0.55556	-0.0009179	0.24574
1.14	0.0083	0.02012	-0.0016	0.11474	-0.0003869	0.56015	-0.0009074	0.24772
1.141	0.00832	0.02022	-0.00161	0.11579	-0.0003788	0.56797	-0.0009074	0.25146
1.142	0.00835	0.02033	-0.00159	0.11708	-0.0004324	0.57188	-0.0009132	0.25388
1.143	0.00837	0.02044	-0.0016	0.11837	-0.0003811	0.5712	-0.0008899	0.25674
1.144	0.00838	0.0205	-0.00162	0.11925	-0.00038	0.57426	-0.0008992	0.2596
1.145	0.00842	0.0206	-0.00158	0.12094	-0.0004277	0.58514	-0.0008922	0.26125
1.146	0.00843	0.02071	-0.00159	0.12206	-0.0003776	0.58922	-0.0008818	0.26345
1.147	0.00846	0.02081	-0.0016	0.12299	-0.0003858	0.59126	-0.0008888	0.2651
1.148	0.00848	0.02092	-0.00158	0.12393	-0.0004219	0.60554	-0.0008829	0.26752
1.149	0.00851	0.02101	-0.00158	0.1251	-0.0003765	0.60996	-0.0008771	0.26983
1.15	0.00852	0.02108	-0.00159	0.12639	-0.000373	0.61064	-0.0008794	0.27137
1.151	0.00855	0.02115	-0.00157	0.12761	-0.0004195	0.61591	-0.0008818	0.27324
1.152	0.00858	0.02125	-0.00159	0.12873	-0.0003718	0.62118	-0.0008643	0.27676
1.153	0.00861	0.02136	-0.00159	0.1299	-0.0003788	0.6256	-0.0008631	0.27863
1.154	0.00863	0.02147	-0.00157	0.13095	-0.0004102	0.63002	-0.000862	0.28017
1.155	0.00865	0.02157	-0.00157	0.132	-0.0003683	0.63648	-0.0008585	0.28303
1.156	0.00867	0.02169	-0.00158	0.13341	-0.0003602	0.64277	-0.0008468	0.28578
1.157	0.0087	0.02181	-0.00156	0.13446	-0.0004149	0.65093	-0.000855	0.28776
1.158	0.00872	0.0219	-0.00157	0.13569	-0.0003683	0.65535	-0.000848	0.29106
1.159	0.00875	0.02203	-0.00158	0.13709	-0.0003578	0.65909	-0.0008492	0.29359
1.16	0.00876	0.0221	-0.00155	0.1385	-0.0004126	0.66317	-0.0008468	0.29513
1.161	0.00879	0.02223	-0.00156	0.13943	-0.000366	0.66606	-0.000834	0.29513
1.162	0.00881	0.02233	-0.00157	0.14025	-0.0003625	0.67014	-0.0008387	0.29733
1.163	0.00884	0.02243	-0.00156	0.14189	-0.0004242	0.67592	-0.0008375	0.30239
1.164	0.00887	0.02254	-0.00156	0.14347	-0.0003613	0.67864	-0.0008201	0.30525
1.165	0.00889	0.02264	-0.00158	0.14435	-0.0003637	0.68425	-0.0008201	0.30712
1.166	0.00892	0.02275	-0.00155	0.14564	-0.0003998	0.69224	-0.0008212	0.31031
1.167	0.00894	0.02285	-0.00155	0.14704	-0.0003509	0.69751	-0.0008061	0.31339
1.168	0.00897	0.02292	-0.00158	0.14827	-0.000373	0.70193	-0.0008084	0.31614
1.169	0.00898	0.02301	-0.00155	0.14932	-0.0004067	0.70822	-0.0008061	0.31768
1.17	0.00901	0.0231	-0.00155	0.15032	-0.0003578	0.71366	-0.0008003	0.319
1.171	0.00904	0.02321	-0.00156	0.15149	-0.0003578	0.7191	-0.0008014	0.32208
1.172	0.00905	0.02331	-0.00154	0.15277	-0.0003951	0.72369	-0.0007979	0.32461
1.173	0.00908	0.0234	-0.00155	0.15412	-0.0003555	0.72794	-0.0007886	0.32747
1.174	0.00911	0.02351	-0.00156	0.15564	-0.0003625	0.73304	-0.0008038	0.33033
1.175	0.00913	0.02363	-0.00154	0.15687	-0.0003928	0.73899	-0.0008049	0.33275
1.176	0.00915	0.02372	-0.00155	0.15816	-0.0003509	0.74409	-0.0007851	0.33561
1.177	0.00918	0.02387	-0.00156	0.15927	-0.0003613	0.74987	-0.0007886	0.33803
1.178	0.0092	0.02397	-0.00153	0.16026	-0.0003928	0.75361	-0.000784	0.33935
1.179	0.00924	0.02409	-0.00154	0.16132	-0.0003439	0.75582	-0.0007665	0.34166
1.18	0.00925	0.02419	-0.00155	0.16249	-0.0003497	0.7633	-0.0007712	0.34518
1.181	0.00928	0.02427	-0.00154	0.16407	-0.0003869	0.7718	-0.0007735	0.34694
1.182	0.0093	0.02435	-0.00154	0.16524	-0.0003404	0.77792	-0.0007642	0.34881
1.183	0.00933	0.02446	-0.00154	0.16606	-0.0003415	0.78404	-0.0007607	0.35178
1.184	0.00935	0.02453	-0.00153	0.16734	-0.0003916	0.79254	-0.0007712	0.35376
1.185	0.00937	0.02463	-0.00154	0.16857	-0.0003369	0.79747	-0.0007537	0.35739
1.186	0.0094	0.02474	-0.00154	0.17027	-0.000345	0.80138	-0.0007618	0.35926
1.187	0.00941	0.02482	-0.00152	0.17167	-0.0003939	0.80767	-0.0007595	0.36135
1.188	0.00945	0.02494	-0.00152	0.17273	-0.0003334	0.81311	-0.0007432	0.36465
1.189	0.00947	0.025	-0.00153	0.17355	-0.0003543	0.81923	-0.0007514	0.36751
1.19	0.0095	0.02513	-0.00152	0.17442	-0.0003858	0.82433	-0.0007549	0.36993
1.191	0.00952	0.02524	-0.00152	0.17554	-0.0003299	0.82943	-0.0007374	0.37356
1.192	0.00955	0.02537	-0.00154	0.17723	-0.0003462	0.83487	-0.0007316	0.37609
1.193	0.00957	0.02548	-0.00151	0.1787	-0.0003788	0.83878	-0.0007351	0.37697
1.194	0.00959	0.02554	-0.00151	0.17998	-0.0003194	0.84116	-0.0007141	0.37972
1.195	0.00962	0.02565	-0.00152	0.18127	-0.0003474	0.84728	-0.0007269	0.38258
1.196	0.00965	0.02573	-0.00152	0.18244	-0.0003753	0.85629	-0.0007188	0.38566
1.197	0.00966	0.02581	-0.00152	0.18367	-0.0003229	0.86241	-0.0007083	0.3883
1.198	0.00969	0.02594	-0.00153	0.1846	-0.0003439	0.86666	-0.0007153	0.39138
1.199	0.00971	0.02602	-0.00151	0.1856	-0.0003695	0.86989	-0.000706	0.39446
1.2	0.00974	0.02611	-0.00152	0.18712	-0.0003276	0.87431	-0.0006955	0.39677
1.201	0.00977	0.02624	-0.00152	0.18864	-0.0003369	0.88145	-0.0007001	0.39886
1.202	0.00979	0.02634	-0.0015	0.18975	-0.0003683	0.88825	-0.0006955	0.40106
1.203	0.00981	0.02646	-0.0015	0.19104	-0.0003264	0.89505	-0.0006827	0.40403
1.204	0.00984	0.02655	-0.00152	0.19227	-0.0003264	0.90236	-0.000685	0.40601
1.205	0.00987	0.02667	-0.00148	0.19362	-0.0003683	0.90763	-0.000685	0.40733
1.206	0.00989	0.02676	-0.00149	0.19484	-0.0003148	0.91188	-0.0006722	0.41107
1.207	0.00993	0.02686	-0.0015	0.19596	-0.0003334	0.91664	-0.0006722	0.41415
1.208	0.00995	0.02694	-0.00149	0.19701	-0.0003648	0.92191	-0.0006664	0.41668
1.209	0.00997	0.02705	-0.00149	0.19824	-0.0003113	0.92531	-0.0006547	0.41954
1.21	0.01	0.02716	-0.0015	0.19982	-0.0003299	0.93075	-0.0006652	0.42229
1.211	0.01003	0.02724	-0.00148	0.20105	-0.0003706	0.93704	-0.0006664	0.42526
1.212	0.01005	0.02736	-0.00148	0.20216	-0.0003078	0.94316	-0.0006454	0.42845
1.213	0.01008	0.02747	-0.00149	0.20327	-0.000345	0.9503	-0.0006547	0.4312
1.214	0.0101	0.02757	-0.00148	0.20403	-0.000366	0.95642	-0.0006547	0.43318
1.215	0.01013	0.02768	-0.00148	0.20497	-0.0003031	0.96254	-0.0006314	0.43549
1.216	0.01015	0.02779	-0.00149	0.20637	-0.0003287	0.969	-0.0006466	0.43835
1.217	0.01018	0.02788	-0.00147	0.20766	-0.000366	0.97461	-0.0006349	0.44099
1.218	0.01021	0.02799	-0.00148	0.20871	-0.000302	0.97733	-0.0006221	0.44308
1.219	0.01024	0.02809	-0.00149	0.21	-0.0003415	0.98277	-0.0006384	0.44528
1.22	0.01025	0.02819	-0.00147	0.21111	-0.000352	0.98889	-0.0006256	0.4488
1.221	0.01029	0.02826	-0.00147	0.21246	-0.000295	0.99569	-0.0006105	0.4532
1.222	0.0103	0.02838	-0.00148	0.21386	-0.0003264	1.00198	-0.0006256	0.45518
1.223	0.01034	0.02848	-0.00147	0.21503	-0.0003439	1.00691	-0.000614	0.45617
1.224	0.01036	0.02858	-0.00147	0.21632	-0.0002996	1.01099	-0.0006	0.45936
1.225	0.01039	0.02871	-0.00147	0.21755	-0.0003252	1.01677	-0.000614	0.46266
1.226	0.01041	0.02877	-0.00146	0.21854	-0.0003462	1.02476	-0.0006	0.46497
1.227	0.01044	0.02892	-0.00146	0.21954	-0.0002938	1.03105	-0.0005954	0.46717
1.228	0.01047	0.029	-0.00147	0.22053	-0.0003148	1.03683	-0.0005977	0.4697
1.229	0.01049	0.02909	-0.00146	0.22158	-0.0003485	1.04227	-0.0005988	0.47245
1.23	0.01052	0.02922	-0.00144	0.22311	-0.0002857	1.04822	-0.000586	0.47608
1.231	0.01054	0.02931	-0.00146	0.22457	-0.0003264	1.05434	-0.0005942	0.47839
1.232	0.01056	0.02941	-0.00144	0.22527	-0.000352	1.05944	-0.000586	0.48103
1.233	0.01059	0.0295	-0.00145	0.22685	-0.0002891	1.06199	-0.0005709	0.48455
1.234	0.01062	0.0296	-0.00146	0.2282	-0.0003217	1.06964	-0.0005791	0.48741
1.235	0.01065	0.02973	-0.00144	0.22919	-0.0003427	1.07712	-0.0005791	0.4906
1.236	0.01068	0.02983	-0.00145	0.2303	-0.0002787	1.08103	-0.0005581	0.49346
1.237	0.0107	0.02994	-0.00146	0.23124	-0.0003206	1.08647	-0.0005674	0.49434
1.238	0.01073	0.03006	-0.00144	0.23235	-0.000345	1.09242	-0.0005581	0.49478
1.239	0.01076	0.03017	-0.00144	0.2334	-0.0002787	1.09803	-0.0005465	0.49698
1.24	0.01078	0.03027	-0.00146	0.23446	-0.0003217	1.10296	-0.0005581	0.49907
1.241	0.01081	0.03037	-0.00144	0.23545	-0.0003322	1.10925	-0.0005546	0.50248
1.242	0.01084	0.03048	-0.00144	0.23662	-0.0002647	1.11435	-0.0005418	0.50721
1.243	0.01087	0.03057	-0.00145	0.2382	-0.0003183	1.1203	-0.0005476	0.51051
1.244	0.01089	0.03067	-0.00143	0.23943	-0.0003334	1.12625	-0.000543	0.51216
1.245	0.01092	0.03076	-0.00143	0.24066	-0.0002775	1.13237	-0.0005313	0.51524
1.246	0.01095	0.03085	-0.00144	0.2416	-0.0003264	1.14036	-0.0005395	0.51744
1.247	0.01097	0.03096	-0.00142	0.24318	-0.0003241	1.14614	-0.0005325	0.51942
1.248	0.011	0.03107	-0.00142	0.24435	-0.0002763	1.15243	-0.0005255	0.5236
1.249	0.01103	0.03117	-0.00144	0.24575	-0.0003136	1.15736	-0.0005243	0.52624
1.25	0.01105	0.03128	-0.00143	0.24715	-0.0003183	1.16076	-0.000508	0.52921
1.251	0.01108	0.03138	-0.00142	0.24803	-0.0002565	1.16229	-0.000508	0.53174
1.252	0.01111	0.03148	-0.00143	0.24926	-0.000302	1.16739	-0.0005173	0.53284
1.253	0.01113	0.03157	-0.00142	0.24996	-0.0003229	1.17572	-0.0005092	0.53504
1.254	0.01116	0.03169	-0.00141	0.25143	-0.000267	1.17997	-0.0004941	0.5379
1.255	0.0112	0.03181	-0.00143	0.25254	-0.0002985	1.18524	-0.0004999	0.53944
1.256	0.01122	0.03189	-0.00142	0.25353	-0.0003031	1.19085	-0.0004906	0.54098
1.257	0.01124	0.03198	-0.00141	0.25499	-0.00026	1.19663	-0.0004941	0.54648
1.258	0.01127	0.0321	-0.00142	0.25599	-0.000295	1.20258	-0.0004929	0.54802
1.259	0.01129	0.03216	-0.00141	0.25675	-0.0003089	1.20887	-0.0004743	0.55121
1.26	0.01132	0.03227	-0.00141	0.25792	-0.0002472	1.21516	-0.0004684	0.55429
1.261	0.01135	0.03234	-0.00142	0.25856	-0.000288	1.22094	-0.0004708	0.55561
1.262	0.01138	0.03242	-0.0014	0.25886	-0.0002996	1.22536	-0.0004778	0.5588
1.263	0.01141	0.03254	-0.0014	0.26049	-0.0002402	1.23063	-0.0004638	0.56133
1.264	0.01143	0.03265	-0.00141	0.26202	-0.0002938	1.23862	-0.0004615	0.56287
1.265	0.01146	0.03276	-0.00139	0.26319	-0.000302	1.24219	-0.0004591	0.56793
1.266	0.01149	0.03288	-0.0014	0.26401	-0.0002402	1.24372	-0.000451	0.57189
1.267	0.01152	0.033	-0.00141	0.26506	-0.0002915	1.24831	-0.0004487	0.57332
1.268	0.01153	0.03315	-0.00139	0.2664	-0.000288	1.25443	-0.0004405	0.57607
1.269	0.01156	0.03328	-0.00139	0.26787	-0.0002414	1.26072	-0.0004358	0.5797
1.27	0.0116	0.03338	-0.00141	0.2688	-0.0002868	1.26939	-0.0004393	0.5808
1.271	0.01162	0.03347	-0.00139	0.26986	-0.0002833	1.27619	-0.00043	0.58311
1.272	0.01165	0.03354	-0.00139	0.27079	-0.0002402	1.28248	-0.00043	0.58608
1.273	0.01167	0.03365	-0.0014	0.2715	-0.0002833	1.29081	-0.0004277	0.58828
1.274	0.01169	0.03375	-0.00139	0.27226	-0.0002833	1.29591	-0.0004172	0.59004
1.275	0.01173	0.03384	-0.00137	0.27343	-0.0002414	1.29846	-0.0004184	0.59323
1.276	0.01176	0.03395	-0.00139	0.27477	-0.0002728	1.30186	-0.0004195	0.59631
1.277	0.01178	0.03405	-0.00138	0.27612	-0.0002752	1.30696	-0.0004137	0.59873
1.278	0.0118	0.0341	-0.00137	0.27729	-0.0002356	1.31257	-0.0003998	0.60016
1.279	0.01183	0.03422	-0.00139	0.27817	-0.0002705	1.32022	-0.0004032	0.60291
1.28	0.01186	0.03434	-0.00137	0.27951	-0.0002857	1.32719	-0.0004009	0.60566
1.281	0.01188	0.03443	-0.00137	0.27945	-0.0002251	1.33195	-0.0003916	0.61028
1.282	0.01191	0.03457	-0.00139	0.28156	-0.0002705	1.33586	-0.0003951	0.61138
1.283	0.01193	0.03468	-0.00137	0.28232	-0.0002763	1.33773	-0.0003974	0.61402
1.284	0.01198	0.03486	-0.00137	0.28367	-0.0002239	1.34164	-0.0003811	0.61567
1.285	0.012	0.03495	-0.00138	0.28507	-0.0002787	1.34657	-0.0003939	0.61908
1.286	0.01203	0.03504	-0.00137	0.28642	-0.0002787	1.35218	-0.0003741	0.62117
1.287	0.01206	0.03516	-0.00136	0.28776	-0.000217	1.35864	-0.0003648	0.62469
1.288	0.01208	0.03524	-0.00137	0.28928	-0.000281	1.36612	-0.0003741	0.62634
1.289	0.0121	0.03531	-0.00137	0.2901	-0.0002798	1.36765	-0.000366	0.62788
1.29	0.01213	0.0354	-0.00135	0.29098	-0.0002333	1.37088	-0.0003555	0.63151
1.291	0.01216	0.03548	-0.00137	0.29168	-0.0002822	1.37819	-0.0003613	0.63426
1.292	0.01218	0.03562	-0.00135	0.29238	-0.0002694	1.38499	-0.0003567	0.63437
1.293	0.01222	0.03571	-0.00135	0.29338	-0.0002286	1.39094	-0.000345	0.63547
1.294	0.01225	0.03582	-0.00137	0.29443	-0.000274	1.39689	-0.0003543	0.63778
1.295	0.01228	0.03593	-0.00135	0.29519	-0.0002624	1.40097	-0.0003392	0.64119
1.296	0.0123	0.03605	-0.00134	0.29642	-0.0002263	1.40556	-0.0003369	0.64438
1.297	0.01234	0.03617	-0.00135	0.29771	-0.0002705	1.411	-0.0003439	0.64691
1.298	0.01236	0.03627	-0.00134	0.29864	-0.0002519	1.41542	-0.0003241	0.64944
1.299	0.0124	0.03637	-0.00134	0.29946	-0.0002216	1.41882	-0.0003194	0.65252
1.3	0.01242	0.03648	-0.00135	0.3004	-0.0002647	1.42477	-0.0003217	0.65318
1.301	0.01245	0.03657	-0.00135	0.30145	-0.0002461	1.42817	-0.0003183	0.65494
1.302	0.01248	0.03665	-0.00133	0.30268	-0.0002146	1.43123	-0.0003101	0.65769
1.303	0.01251	0.03675	-0.00134	0.3035	-0.0002565	1.4348	-0.0003101	0.65978
1.304	0.01253	0.03682	-0.00133	0.30426	-0.0002484	1.4382	-0.000302	0.66407
1.305	0.01256	0.03697	-0.00133	0.30543	-0.0002088	1.44296	-0.0002973	0.66792
1.306	0.0126	0.03706	-0.00135	0.30637	-0.0002542	1.45214	-0.0002996	0.66836
1.307	0.01263	0.03721	-0.00133	0.30725	-0.0002228	1.4586	-0.0002903	0.67111
1.308	0.01266	0.03735	-0.00133	0.30842	-0.0002018	1.46302	-0.0002915	0.67496
1.309	0.01269	0.03742	-0.00134	0.30947	-0.0002542	1.4671	-0.0002938	0.67606
1.31	0.01272	0.03755	-0.00132	0.31052	-0.0002402	1.46846	-0.0002822	0.67738
1.311	0.01275	0.03759	-0.00132	0.31152	-0.0001913	1.47237	-0.0002787	0.67936
1.312	0.01278	0.0377	-0.00134	0.31222	-0.0002472	1.47781	-0.0002868	0.6809
1.313	0.01281	0.03782	-0.00132	0.3121	-0.0002391	1.48291	-0.0002647	0.68398
1.314	0.01285	0.03786	-0.00132	0.31286	-0.000196	1.48903	-0.0002624	0.68739
1.315	0.01289	0.038	-0.00133	0.31444	-0.0002542	1.49736	-0.000274	0.69025
1.316	0.01291	0.0381	-0.00132	0.31561	-0.0002251	1.50365	-0.0002647	0.69102
1.317	0.01293	0.03821	-0.00131	0.31678	-0.0001937	1.50824	-0.0002635	0.69344
1.318	0.01297	0.0383	-0.00133	0.31766	-0.0002402	1.51147	-0.00026	0.69564
1.319	0.013	0.03841	-0.0013	0.31825	-0.0002111	1.51504	-0.0002426	0.69905
1.32	0.01302	0.0385	-0.0013	0.31942	-0.000189	1.5181	-0.0002484	0.70125
1.321	0.01307	0.03861	-0.00132	0.32076	-0.0002298	1.52439	-0.0002531	0.70356
1.322	0.01309	0.03872	-0.0013	0.32164	-0.0002158	1.53034	-0.0002391	0.70642
1.323	0.01312	0.03884	-0.0013	0.32217	-0.0001913	1.5351	-0.0002368	0.70906
1.324	0.01316	0.03895	-0.00132	0.3238	-0.0002216	1.53833	-0.0002379	0.71038
1.325	0.01319	0.03908	-0.0013	0.32538	-0.0002065	1.53782	-0.0002298	0.71291
1.326	0.01322	0.03917	-0.0013	0.32615	-0.0001785	1.54292	-0.0002274	0.71632
1.327	0.01325	0.03929	-0.0013	0.32732	-0.000217	1.55261	-0.0002251	0.71852
1.328	0.01328	0.03938	-0.00129	0.32808	-0.0002018	1.56026	-0.0002193	0.72028
1.329	0.01331	0.0395	-0.00129	0.3286	-0.000175	1.56587	-0.0002088	0.72193
1.33	0.01335	0.03962	-0.00129	0.32966	-0.0002239	1.57335	-0.0002205	0.72402
1.331	0.01337	0.03972	-0.00128	0.33036	-0.000203	1.57743	-0.0002053	0.72611
1.332	0.01341	0.03984	-0.00127	0.33153	-0.0001739	1.58032	-0.0001948	0.72919
1.333	0.01344	0.03991	-0.0013	0.33287	-0.0002228	1.58355	-0.0001983	0.72974
1.334	0.01346	0.04004	-0.00128	0.33387	-0.000196	1.58814	-0.0001913	0.73194
1.335	0.01351	0.04014	-0.00127	0.33469	-0.0001704	1.59273	-0.000182	0.7337
1.336	0.01354	0.04024	-0.00129	0.33504	-0.000217	1.59885	-0.0001867	0.73568
1.337	0.01357	0.04036	-0.00128	0.33603	-0.0001913	1.60208	-0.0001739	0.73876
1.338	0.01359	0.04047	-0.00126	0.33715	-0.0001704	1.60514	-0.0001855	0.7392
1.339	0.01363	0.04061	-0.00128	0.33779	-0.0002216	1.60786	-0.000189	0.74118
1.34	0.01365	0.04073	-0.00127	0.33873	-0.0001879	1.60973	-0.0001669	0.74371
1.341	0.01369	0.04089	-0.00127	0.33949	-0.0001622	1.61619	-0.0001622	0.7469
1.342	0.01372	0.04097	-0.00128	0.34054	-0.0002158	1.61959	-0.0001599	0.74998
1.343	0.01375	0.04112	-0.00126	0.34194	-0.0001785	1.61432	-0.0001471	0.75185
1.344	0.01378	0.0412	-0.00126	0.34194	-0.0001646	1.62299	-0.0001424	0.75515
1.345	0.01382	0.04127	-0.00127	0.34352	-0.0002053	1.63251	-0.0001483	0.7579
1.346	0.01385	0.04144	-0.00126	0.34405	-0.0001704	1.63982	-0.0001366	0.75999
1.347	0.01388	0.04149	-0.00124	0.3451	-0.0001669	1.64645	-0.0001448	0.76153
1.348	0.01391	0.04165	-0.00126	0.34598	-0.0002018	1.65002	-0.0001355	0.76274
1.349	0.01393	0.04172	-0.00125	0.34662	-0.0001727	1.65291	-0.0001261	0.76461
1.35	0.01398	0.04184	-0.00125	0.34768	-0.0001634	1.65529	-0.0001215	0.76703
1.351	0.01401	0.04195	-0.00125	0.34844	-0.0001879	1.6575	-0.0001227	0.76725
1.352	0.01404	0.04207	-0.00125	0.34896	-0.0001634	1.66107	-0.0001157	0.76868
1.353	0.01407	0.04218	-0.00124	0.35008	-0.0001553	1.66906	-0.0001122	0.7711
1.354	0.0141	0.04228	-0.00126	0.35119	-0.000182	1.67433	-0.0001203	0.77396
1.355	0.01412	0.04243	-0.00124	0.35171	-0.0001611	1.67263	-0.0001017	0.77704
1.356	0.01416	0.04257	-0.00123	0.35224	-0.0001471	1.67739	-0.0001087	0.77935
1.357	0.01419	0.04266	-0.00125	0.35324	-0.0001855	1.68776	-0.0001064	0.78023
1.358	0.01423	0.04279	-0.00123	0.35441	-0.0001518	1.69507	-8.889e-05	0.78221
1.359	0.01426	0.04288	-0.00123	0.35558	-0.0001424	1.69626	-8.889e-05	0.78386
1.36	0.01429	0.04298	-0.00124	0.35657	-0.0001855	1.7017	-9.355e-05	0.78452
1.361	0.01433	0.04307	-0.00123	0.35704	-0.0001518	1.7051	-7.725e-05	0.78606
1.362	0.01435	0.04319	-0.00121	0.35751	-0.0001413	1.7085	-7.725e-05	0.78892
1.363	0.01439	0.04329	-0.00124	0.35833	-0.0001844	1.7119	-7.492e-05	0.7909
1.364	0.01441	0.04341	-0.00122	0.35938	-0.0001436	1.7187	-6.095e-05	0.79409
1.365	0.01446	0.04353	-0.00121	0.35979	-0.0001343	1.7221	-6.211e-05	0.79761
1.366	0.01448	0.04367	-0.00123	0.36096	-0.0001785	1.7255	-7.026e-05	0.79904
1.367	0.01451	0.04376	-0.00122	0.36242	-0.0001366	1.7289	-5.396e-05	0.80058
1.368	0.01454	0.04389	-0.0012	0.36318	-0.0001331	1.734	-5.28e-05	0.80124
1.369	0.01459	0.044	-0.00123	0.36394	-0.0001785	1.7408	-5.28e-05	0.80179
1.37	0.01461	0.04407	-0.00122	0.36523	-0.0001296	1.7442	-4.348e-05	0.80432
1.371	0.01465	0.04419	-0.00121	0.36634	-0.0001343	1.7459	-4.814e-05	0.80652
1.372	0.01469	0.04431	-0.00123	0.36693	-0.0001716	1.7493	-4.232e-05	0.80652
1.373	0.01472	0.04443	-0.00121	0.36664	-0.0001331	1.751	-2.718e-05	0.8096
1.374	0.01475	0.04461	-0.0012	0.36792	-0.0001343	1.7544	-3.068e-05	0.81433
1.375	0.0148	0.0447	-0.00121	0.36933	-0.0001576	1.7578	-2.951e-05	0.81521
1.376	0.01482	0.04481	-0.00121	0.37009	-0.000125	1.7646	-1.671e-05	0.81785
1.377	0.01485	0.04492	-0.00119	0.37114	-0.0001261	1.7697	-1.903e-05	0.81829
1.378	0.01489	0.04505	-0.0012	0.37243	-0.0001576	1.7748	-1.321e-05	0.82027
1.379	0.01491	0.04518	-0.00119	0.37331	-0.0001227	1.7765	-1.57e-06	0.82126
1.38	0.01496	0.04529	-0.00119	0.37372	-0.000111	1.7816	-7.392e-06	0.82181
1.381	0.01499	0.04541	-0.00121	0.37465	-0.0001553	1.7867	-1.205e-05	0.82357
1.382	0.01501	0.04549	-0.00119	0.37547	-0.0001122	1.7901	-2.735e-06	0.82676
1.383	0.01506	0.04559	-0.00118	0.37793	-0.000104	1.7935	-5.063e-06	0.8305
1.384	0.01508	0.04565	-0.0012	0.3784	-0.0001483	1.7986	3.087e-06	0.83116
1.385	0.01512	0.04578	-0.0012	0.37805	-0.0001064	1.7986	1.822e-05	0.83204
1.386	0.01516	0.04587	-0.00118	0.37933	-0.0001133	1.802	1.007e-05	0.83501
1.387	0.01519	0.04599	-0.0012	0.38056	-0.0001448	1.8088	7.744e-06	0.83864
1.388	0.01522	0.04615	-0.00119	0.38138	-9.471e-05	1.8139	2.172e-05	0.83974
1.389	0.01526	0.04623	-0.00118	0.38197	-0.0001064	1.8173	2.288e-05	0.8426
1.39	0.01529	0.04639	-0.00119	0.38284	-0.0001366	1.8173	2.87e-05	0.84546
1.391	0.01533	0.0465	-0.00118	0.38349	-8.773e-05	1.8207	4.034e-05	0.84546
1.392	0.01536	0.04659	-0.00117	0.38407	-9.937e-05	1.8275	3.569e-05	0.84854
1.393	0.0154	0.04674	-0.0012	0.38542	-0.000132	1.8326	3.918e-05	0.85008
1.394	0.01543	0.04687	-0.00118	0.38647	-8.773e-05	1.836	4.966e-05	0.85008
1.395	0.01547	0.04702	-0.00117	0.38729	-9.471e-05	1.8377	4.267e-05	0.84931
1.396	0.01551	0.04716	-0.00119	0.3884	-0.0001227	1.8445	5.548e-05	0.85063
1.397	0.01555	0.04726	-0.00118	0.38934	-7.725e-05	1.853	6.363e-05	0.85404
1.398	0.01558	0.04739	-0.00117	0.3901	-8.656e-05	1.8547	6.596e-05	0.85767
1.399	0.01561	0.04749	-0.00118	0.39045	-0.0001168	1.8598	6.363e-05	0.85921
1.4	0.01565	0.04756	-0.00118	0.39074	-7.608e-05	1.8581	7.062e-05	0.86185
1.401	0.01568	0.04768	-0.00116	0.39115	-9.238e-05	1.8632	7.527e-05	0.86482
1.402	0.01572	0.04774	-0.00117	0.39209	-0.0001133	1.8649	8.109e-05	0.86768
1.403	0.01575	0.04787	-0.00116	0.39332	-7.259e-05	1.8649	8.924e-05	0.87021
1.404	0.01579	0.04798	-0.00115	0.39384	-7.725e-05	1.8666	8.109e-05	0.87032
1.405	0.01583	0.04809	-0.00117	0.3949	-0.0001087	1.87	8.226e-05	0.87087
1.406	0.01586	0.0482	-0.00115	0.39665	-6.677e-05	1.8802	0.0001021	0.87373
1.407	0.0159	0.04834	-0.00115	0.39741	-7.376e-05	1.8904	0.0001032	0.87604
1.408	0.01593	0.04845	-0.00117	0.39829	-0.0001157	1.8921	0.0001021	0.87769
1.409	0.01597	0.04862	-0.00116	0.39852	-4.931e-05	1.8938	0.0001137	0.87846
1.41	0.01601	0.04873	-0.00115	0.39899	-6.095e-05	1.8989	0.0001172	0.87901
1.411	0.01604	0.04882	-0.00116	0.39946	-9.122e-05	1.904	0.0001137	0.88099
1.412	0.01607	0.04897	-0.00115	0.40046	-3.883e-05	1.9057	0.0001253	0.88418
1.413	0.01611	0.0491	-0.00115	0.40186	-6.793e-05	1.9074	0.0001137	0.88506
1.414	0.01614	0.04923	-0.00116	0.4028	-9.006e-05	1.9108	0.0001265	0.88638
1.415	0.01619	0.04933	-0.00115	0.40338	-3.766e-05	1.9125	0.000144	0.88682
1.416	0.01621	0.04943	-0.00114	0.40332	-5.862e-05	1.9193	0.0001335	0.88902
1.417	0.01626	0.04961	-0.00115	0.40467	-7.841e-05	1.921	0.0001393	0.89166
1.418	0.01629	0.04973	-0.00114	0.40636	-1.671e-05	1.9193	0.0001486	0.89474
1.419	0.01632	0.04984	-0.00112	0.40806	-5.28e-05	1.9295	0.0001451	0.89562
1.42	0.01636	0.05	-0.00115	0.4083	-6.91e-05	1.9346	0.000151	0.89705
1.421	0.0164	0.05003	-0.00114	0.40976	-2.486e-05	1.9363	0.0001591	0.89881
1.422	0.01644	0.0502	-0.00113	0.41005	-5.047e-05	1.9363	0.0001533	0.90079
1.423	0.01647	0.0503	-0.00115	0.41105	-6.328e-05	1.9397	0.0001673	0.90277
1.424	0.01649	0.05046	-0.00114	0.41151	-2.602e-05	1.9448	0.0001707	0.90398
1.425	0.01655	0.05056	-0.00112	0.41216	-3.068e-05	1.9414	0.0001673	0.90486
1.426	0.01659	0.05067	-0.00114	0.41333	-5.163e-05	1.9516	0.0001754	0.90662
1.427	0.01661	0.0508	-0.00113	0.41415	-1.321e-05	1.9499	0.0001847	0.90959
1.428	0.01665	0.05091	-0.00112	0.41485	-2.951e-05	1.9652	0.0001812	0.91179
1.429	0.01669	0.05106	-0.00115	0.41526	-4.232e-05	1.972	0.0001754	0.91278
1.43	0.01672	0.05115	-0.00113	0.4145	3.087e-06	1.9703	0.0001929	0.91388
1.431	0.01677	0.05134	-0.00113	0.41526	-1.438e-05	1.9788	0.0002033	0.91564
1.432	0.01679	0.05143	-0.00114	0.41725	-3.65e-05	1.9771	0.0001964	0.91718
1.433	0.01684	0.05159	-0.00114	0.41754	1.24e-05	1.9754	0.000208	0.91971
1.434	0.01688	0.05178	-0.00113	0.41532	-1.088e-05	1.9839	0.0002033	0.92268
1.435	0.01692	0.05185	-0.00114	0.41701	-3.068e-05	1.9941	0.0002092	0.9251
1.436	0.01695	0.05209	-0.00113	0.42029	2.288e-05	1.9941	0.0002255	0.9273
1.437	0.017	0.05213	-0.00112	0.42129	-2.735e-06	1.9975	0.0002185	0.9284
1.438	0.01704	0.05228	-0.00114	0.42263	-2.486e-05	1.9992	0.000215	0.93005
1.439	0.01707	0.05236	-0.00113	0.42333	3.802e-05	2.006	0.0002301	0.93269
1.44	0.01711	0.05245	-0.00112	0.42474	5.415e-06	2.0111	0.0002278	0.93346
1.441	0.01715	0.05254	-0.00113	0.42427	-2.735e-06	2.0162	0.0002313	0.93522
1.442	0.01718	0.05264	-0.00113	0.42532	4.151e-05	2.0145	0.0002488	0.93808
1.443	0.01723	0.05272	-0.00111	0.42749	2.521e-05	2.0162	0.0002429	0.93995
1.444	0.01727	0.05284	-0.00112	0.42866	1.007e-05	2.0196	0.0002522	0.94193
1.445	0.01731	0.05296	-0.00112	0.42854	5.199e-05	2.0213	0.0002534	0.94457
1.446	0.01735	0.05307	-0.00111	0.42948	2.172e-05	2.0264	0.0002534	0.946
1.447	0.01739	0.05316	-0.00112	0.43071	2.172e-05	2.0298	0.0002557	0.94633
1.448	0.01743	0.05331	-0.00111	0.43129	6.363e-05	2.0281	0.0002674	0.94831
1.449	0.01747	0.05349	-0.0011	0.43182	3.685e-05	2.0298	0.0002685	0.9482
1.45	0.01752	0.0536	-0.0011	0.43293	2.754e-05	2.0332	0.0002779	0.94897
1.451	0.01755	0.05377	-0.0011	0.43375	6.363e-05	2.0417	0.0002837	0.95205
1.452	0.01759	0.05391	-0.00108	0.43486	4.733e-05	2.0519	0.0002779	0.95337
1.453	0.01764	0.05403	-0.00109	0.43621	3.685e-05	2.0553	0.0002837	0.95568
1.454	0.01768	0.05413	-0.00108	0.43591	7.877e-05	2.0553	0.0002953	0.95744
1.455	0.01772	0.05426	-0.00108	0.43591	5.199e-05	2.0604	0.0003	0.95909
1.456	0.01776	0.05435	-0.00109	0.43679	4.267e-05	2.0553	0.0002977	0.95997
1.457	0.01781	0.05447	-0.00109	0.43767	9.274e-05	2.0485	0.0003011	0.96052
1.458	0.01785	0.0546	-0.00107	0.43732	6.596e-05	2.0536	0.0003	0.96129
1.459	0.01788	0.05473	-0.00108	0.44334	5.082e-05	2.057	0.0003081	0.96338
1.46	0.01793	0.05489	-0.00108	0.44668	0.0001009	2.0621	0.0003256	0.96591
1.461	0.01797	0.05501	-0.00105	0.44826	7.178e-05	2.0706	0.0003221	0.96767
1.462	0.01802	0.05517	-0.00107	0.44744	7.411e-05	2.0757	0.0003326	0.9691
1.463	0.01806	0.05526	-0.00107	0.44744	0.0001218	2.0808	0.0003396	0.97229
1.464	0.0181	0.05543	-0.00106	0.44726	7.76e-05	2.0859	0.0003396	0.97339
1.465	0.01814	0.05552	-0.00107	0.44797	7.178e-05	2.0876	0.0003489	0.9746
1.466	0.01819	0.05566	-0.00106	0.44902	0.0001323	2.0859	0.0003489	0.97713
1.467	0.01822	0.05583	-0.00105	0.44832	9.972e-05	2.0876	0.0003512	0.97856
1.468	0.01827	0.05594	-0.00106	0.44814	0.0001055	2.0927	0.000364	0.97933
1.469	0.01831	0.05609	-0.00105	0.4492	0.0001475	2.0978	0.0003663	0.98032
1.47	0.01836	0.05626	-0.00104	0.44955	0.0001184	2.1029	0.0003535	0.98065
1.471	0.0184	0.05632	-0.00105	0.45019	0.0001207	2.1097	0.0003629	0.98241
1.472	0.01844	0.0565	-0.00104	0.45072	0.0001556	2.1148	0.0003698	0.98439
1.473	0.01848	0.05657	-0.00102	0.4513	0.0001242	2.1182	0.0003757	0.98615
1.474	0.01853	0.05673	-0.00103	0.45224	0.0001288	2.1165	0.0003873	0.98978
1.475	0.01857	0.05687	-0.00103	0.452	0.0001824	2.1182	0.0003943	0.99187
1.476	0.01863	0.05699	-0.00102	0.4523	0.0001498	2.1284	0.0003943	0.99352
1.477	0.01866	0.05715	-0.00103	0.45253	0.0001533	2.1318	0.0004036	0.99539
1.478	0.0187	0.05731	-0.00103	0.45294	0.000201	2.1369	0.0004024	0.99913
1.479	0.01874	0.05746	-0.00101	0.45417	0.0001754	2.142	0.0003955	0.99792
1.48	0.01878	0.05762	-0.00103	0.45493	0.0001638	2.142	0.0004001	1.00045
1.481	0.01883	0.05773	-0.00103	0.45756	0.000215	2.1352	0.0004118	1.0043
1.482	0.01888	0.05791	-0.00101	0.45587	0.0001894	2.1403	0.0004083	1.00617
1.483	0.01893	0.05798	-0.00102	0.45733	0.0001894	2.1437	0.0004199	1.00507
1.484	0.01896	0.05812	-0.00102	0.45879	0.0002441	2.1369	0.0004292	1.0087
1.485	0.01901	0.05826	-0.001	0.45949	0.0002068	2.1505	0.0004187	1.0098
1.486	0.01904	0.05835	-0.00101	0.46037	0.0002173	2.1641	0.0004304	1.01024
1.487	0.01909	0.05852	-0.00101	0.46148	0.0002627	2.1726	0.0004397	1.01112
1.488	0.01913	0.05862	-0.0009924	0.4623	0.0002348	2.1658	0.0004409	1.01145
1.489	0.01918	0.05876	-0.00101	0.46312	0.0002336	2.1624	0.0004502	1.0131
1.49	0.01922	0.05887	-0.001	0.46394	0.0002814	2.1658	0.0004572	1.01464
1.491	0.01926	0.059	-0.0009842	0.46406	0.0002464	2.1794	0.0004548	1.01629
1.492	0.01931	0.05908	-0.001	0.4647	0.0002546	2.1896	0.0004676	1.01882
1.493	0.01935	0.05925	-0.0009935	0.46476	0.0002988	2.1879	0.0004653	1.02102
1.494	0.0194	0.05939	-0.0009819	0.46546	0.0002662	2.1862	0.00047	1.02102
1.495	0.01944	0.05954	-0.0009866	0.46687	0.000279	2.1913	0.0004816	1.02256
1.496	0.01949	0.05975	-0.0009842	0.4657	0.0003268	2.2049	0.0004863	1.02476
1.497	0.01953	0.05988	-0.0009656	0.46681	0.0003035	2.1964	0.0004851	1.02476
1.498	0.01959	0.05999	-0.0009842	0.46833	0.0003128	2.1998	0.0005002	1.02718
1.499	0.01962	0.06016	-0.0009807	0.46839	0.000357	2.2049	0.0005002	1.03048
1.5	0.01968	0.06029	-0.0009644	0.47014	0.0003303	2.21	0.0004991	1.0329
1.501	0.01972	0.06044	-0.0009772	0.47067	0.0003337	2.2202	0.0005084	1.03367
1.502	0.01977	0.06057	-0.0009737	0.47114	0.000385	2.21	0.000513	1.03499
1.503	0.01982	0.06071	-0.0009516	0.47395	0.0003663	2.2168	0.0005177	1.03543
1.504	0.01987	0.06085	-0.0009737	0.47658	0.0003617	2.2151	0.00052	1.03719
1.505	0.01991	0.06099	-0.0009633	0.47348	0.0004199	2.2338	0.0005247	1.04137
1.506	0.01997	0.06111	-0.000947	0.47576	0.0003943	2.2338	0.0005177	1.04225
1.507	0.02002	0.06123	-0.0009621	0.47681	0.0003966	2.2389	0.0005398	1.04412
1.508	0.02006	0.06138	-0.0009528	0.4774	0.0004513	2.2457	0.0005515	1.04533
1.509	0.02012	0.06151	-0.0009388	0.47734	0.0004234	2.2457	0.000548	1.04522
1.51	0.02017	0.06167	-0.0009493	0.47968	0.000435	2.244	0.0005526	1.04918
1.511	0.02021	0.06179	-0.0009377	0.48044	0.0004909	2.2457	0.0005666	1.05413
1.512	0.02027	0.06199	-0.0009237	0.48056	0.0004607	2.2576	0.0005573	1.0538
1.513	0.02032	0.0621	-0.0009377	0.48138	0.0004735	2.2525	0.0005666	1.05094
1.514	0.02037	0.06227	-0.0009388	0.48173	0.0005258	2.2627	0.0005747	1.05391
1.515	0.02042	0.06238	-0.0009272	0.48202	0.0004967	2.261	0.0005713	1.056
1.516	0.02049	0.06255	-0.0009307	0.48395	0.00052	2.2678	0.0005934	1.05886
1.517	0.02054	0.06272	-0.0009318	0.4836	0.0005689	2.2763	0.0005992	1.05666
1.518	0.02059	0.06289	-0.0009097	0.48559	0.0005363	2.2865	0.0005957	1.05567
1.519	0.02065	0.06305	-0.0009225	0.48635	0.0005619	2.278	0.0006097	1.06084
1.52	0.0207	0.06321	-0.0009155	0.48612	0.0006132	2.2933	0.0006143	1.06546
1.521	0.02075	0.06338	-0.0009016	0.48699	0.0005876	2.2933	0.0006085	1.0681
1.522	0.02082	0.06351	-0.0009097	0.48735	0.000619	2.2916	0.0006155	1.06997
1.523	0.02087	0.06364	-0.0009109	0.48729	0.0006609	2.2933	0.0006318	1.07283
1.524	0.02093	0.06374	-0.0008922	0.4874	0.0006411	2.3001	0.0006306	1.07349
1.525	0.02099	0.06388	-0.0009016	0.48775	0.0006644	2.3035	0.0006388	1.07514
1.526	0.02105	0.064	-0.0009074	0.48933	0.0007203	2.3018	0.0006493	1.07503
1.527	0.02111	0.06416	-0.0008806	0.49103	0.0007017	2.3035	0.0006458	1.07349
1.528	0.02116	0.06433	-0.0008957	0.49244	0.0007214	2.3052	0.0006551	1.07635
1.529	0.02122	0.06448	-0.0008934	0.4929	0.0007692	2.3086	0.0006632	1.07965
1.53	0.02129	0.06469	-0.0008818	0.49168	0.0007587	2.3154	0.0006574	1.08207
1.531	0.02134	0.06481	-0.0008934	0.49238	0.000775	2.3188	0.0006807	1.08372
1.532	0.02141	0.06497	-0.0008899	0.49261	0.0008321	2.3205	0.000683	1.08482
1.533	0.02147	0.06511	-0.0008678	0.49331	0.0008123	2.3256	0.0006784	1.08614
1.534	0.02153	0.06521	-0.0008783	0.49407	0.0008449	2.329	0.00069	1.08922
1.535	0.02159	0.06538	-0.0008794	0.49519	0.0008973	2.329	0.0006993	1.09186
1.536	0.02165	0.06554	-0.0008585	0.49712	0.0008868	2.3256	0.0007005	1.09285
1.537	0.02171	0.06569	-0.0008701	0.49788	0.0009229	2.3256	0.0007121	1.09219
1.538	0.02178	0.0659	-0.000869	0.49776	0.0009788	2.3307	0.0007168	1.09395
1.539	0.02185	0.06604	-0.000848	0.49776	0.0009531	2.3392	0.0007145	1.0967
1.54	0.02192	0.06619	-0.0008631	0.49881	0.0009904	2.3426	0.0007343	1.09703
1.541	0.02198	0.06633	-0.0008585	0.49981	0.00105	2.3477	0.0007377	1.09626
1.542	0.02205	0.06652	-0.0008375	0.50033	0.00105	2.346	0.0007366	1.09604
1.543	0.02213	0.06671	-0.0008585	0.5001	0.00109	2.3443	0.0007517	1.09769
1.544	0.02219	0.06691	-0.0008573	0.49963	0.00113	2.3528	0.0007564	1.1011
1.545	0.02225	0.06703	-0.0008305	0.49998	0.00113	2.363	0.0007587	1.1033
1.546	0.02233	0.06721	-0.0008468	0.50197	0.00119	2.363	0.0007843	1.1066
1.547	0.02239	0.06734	-0.0008375	0.50373	0.00124	2.363	0.000782	1.111
1.548	0.02247	0.06745	-0.0008247	0.50431	0.00124	2.363	0.0007797	1.1143
1.549	0.02255	0.0676	-0.0008282	0.50607	0.00129	2.3664	0.0007925	1.1143
1.55	0.02262	0.06776	-0.000834	0.50513	0.00134	2.3715	0.0008018	1.1143
1.551	0.0227	0.06796	-0.0008119	0.50543	0.00135	2.3766	0.0008064	1.1143
1.552	0.02278	0.06813	-0.0008224	0.50759	0.0014	2.3783	0.0008192	1.1165
1.553	0.02286	0.06836	-0.0008317	0.50882	0.00146	2.3817	0.0008262	1.1209
1.554	0.02293	0.0685	-0.0007956	0.50976	0.00146	2.3868	0.0008321	1.1231
1.555	0.02301	0.06867	-0.0008107	0.50859	0.00152	2.3936	0.000846	1.1253
1.556	0.02308	0.06886	-0.0007979	0.50993	0.00157	2.3987	0.0008495	1.1275
1.557	0.02316	0.06896	-0.0007898	0.51151	0.0016	2.4004	0.0008484	1.1275
1.558	0.02324	0.06916	-0.0007944	0.51291	0.00164	2.397	0.0008658	1.1286
1.559	0.02332	0.0693	-0.0007968	0.51321	0.00171	2.4004	0.0008821	1.1297
1.56	0.0234	0.06952	-0.0007758	0.51309	0.00172	2.4072	0.0008856	1.1308
1.561	0.02349	0.06969	-0.0007816	0.51403	0.00178	2.4123	0.0008949	1.133
1.562	0.02355	0.06989	-0.0007793	0.51502	0.00186	2.4208	0.0009066	1.1352
1.563	0.02364	0.07009	-0.0007618	0.51613	0.00188	2.431	0.0009077	1.1374
1.564	0.02373	0.07021	-0.0007688	0.5173	0.00196	2.4208	0.0009252	1.1396
1.565	0.0238	0.07042	-0.0007747	0.51561	0.00202	2.4276	0.0009415	1.1429
1.566	0.02389	0.07059	-0.0007455	0.51613	0.00204	2.4378	0.0009392	1.1451
1.567	0.02397	0.07081	-0.0007549	0.51707	0.00212	2.4412	0.0009566	1.1451
1.568	0.02406	0.07098	-0.000763	0.51719	0.00219	2.4463	0.0009613	1.1473
1.569	0.02414	0.07114	-0.0007339	0.51824	0.00221	2.4514	0.0009636	1.1484
1.57	0.02424	0.07131	-0.0007362	0.51888	0.00229	2.4463	0.0009799	1.1506
1.571	0.02434	0.07144	-0.0007409	0.51847	0.00237	2.4531	0.0009846	1.155
1.572	0.02441	0.07167	-0.0007118	0.51853	0.00241	2.4497	0.0009881	1.1572
1.573	0.02451	0.07184	-0.0007188	0.51923	0.00248	2.4633	0.00102	1.1583
1.574	0.02459	0.07205	-0.0007199	0.52175	0.00257	2.465	0.00102	1.1572
1.575	0.0247	0.0723	-0.0006955	0.52473	0.00261	2.465	0.00103	1.1583
1.576	0.02479	0.07243	-0.0007001	0.52444	0.00269	2.4667	0.00105	1.1638
1.577	0.02489	0.07271	-0.000706	0.52438	0.00278	2.4769	0.00105	1.1649
1.578	0.02499	0.0728	-0.0006815	0.52661	0.00282	2.4854	0.00106	1.166
1.579	0.02509	0.07308	-0.0006932	0.52789	0.00291	2.482	0.00109	1.1671
1.58	0.0252	0.07328	-0.0006862	0.52801	0.00301	2.4939	0.0011	1.1704
1.581	0.0253	0.07344	-0.0006652	0.52936	0.00305	2.4939	0.00109	1.1715
1.582	0.0254	0.0737	-0.0006757	0.53041	0.00316	2.4854	0.00111	1.1748
1.583	0.0255	0.07387	-0.0006745	0.53076	0.00325	2.4667	0.00113	1.1748
1.584	0.02561	0.07408	-0.0006489	0.53176	0.0033	2.4956	0.00113	1.1748
1.585	0.02572	0.07431	-0.0006629	0.53211	0.00343	2.4939	0.00116	1.1781
1.586	0.02583	0.07449	-0.0006582	0.53351	0.00352	2.5126	0.00117	1.1803
1.587	0.02594	0.07474	-0.0006268	0.5338	0.00358	2.5041	0.00118	1.1814
1.588	0.02606	0.07494	-0.0006361	0.53462	0.00372	2.5126	0.0012	1.1836
1.589	0.02614	0.07518	-0.0006384	0.53456	0.00381	2.5245	0.00121	1.1858
1.59	0.02627	0.07538	-0.0006163	0.53486	0.00388	2.533	0.00122	1.1869
1.591	0.02638	0.07553	-0.0006175	0.53556	0.00402	2.533	0.00125	1.188
1.592	0.02648	0.07575	-0.0006163	0.5362	0.00411	2.5364	0.00127	1.1913
1.593	0.02661	0.07592	-0.000586	0.5369	0.0042	2.5449	0.00127	1.1946
1.594	0.02673	0.07616	-0.0005977	0.53837	0.00435	2.5466	0.0013	1.1968
1.595	0.02685	0.07641	-0.0005907	0.53889	0.00445	2.5517	0.00131	1.1957
1.596	0.02697	0.07665	-0.0005732	0.5386	0.00455	2.5602	0.00132	1.1968
1.597	0.0271	0.07689	-0.0005674	0.53942	0.00469	2.5602	0.00133	1.2001
1.598	0.02722	0.07713	-0.0005651	0.54047	0.00481	2.5653	0.00135	1.2001
1.599	0.02736	0.07733	-0.000543	0.54059	0.00492	2.5636	0.00137	1.2023
1.6	0.02748	0.0776	-0.0005511	0.54264	0.00508	2.5551	0.0014	1.2045
1.601	0.02761	0.07782	-0.0005499	0.54363	0.00521	2.5551	0.00141	1.2067
1.602	0.02775	0.07808	-0.0005115	0.54551	0.00531	2.5551	0.00143	1.2089
1.603	0.02788	0.07831	-0.0005302	0.54609	0.00549	2.5568	0.00146	1.21
1.604	0.02802	0.0786	-0.0005208	0.54621	0.00563	2.5721	0.00147	1.2133
1.605	0.02815	0.07877	-0.0004976	0.54656	0.00574	2.5755	0.00148	1.2144
1.606	0.02829	0.07906	-0.0005092	0.54767	0.00592	2.5721	0.00151	1.2155
1.607	0.02842	0.07927	-0.0004882	0.54843	0.00609	2.5823	0.00153	1.2166
1.608	0.02856	0.07954	-0.0004708	0.54884	0.00621	2.5755	0.00155	1.2188
1.609	0.0287	0.07979	-0.0004743	0.54995	0.00642	2.5789	0.00158	1.2232
1.61	0.02885	0.08011	-0.0004696	0.55001	0.00658	2.584	0.00159	1.2254
1.611	0.02898	0.08038	-0.0004358	0.55071	0.00672	2.5976	0.00161	1.2276
1.612	0.02914	0.08062	-0.0004335	0.55194	0.00694	2.601	0.00165	1.2287
1.613	0.02927	0.08091	-0.0004324	0.55218	0.0071	2.6061	0.00167	1.2309
1.614	0.02943	0.08114	-0.0003998	0.55188	0.00727	2.6129	0.00169	1.2331
1.615	0.02958	0.08147	-0.0004114	0.55218	0.00751	2.6061	0.00173	1.2364
1.616	0.02972	0.08174	-0.0003951	0.55259	0.00768	2.6095	0.00174	1.2386
1.617	0.02989	0.08201	-0.0003637	0.55358	0.00785	2.6146	0.00177	1.2408
1.618	0.03004	0.0823	-0.0003706	0.55446	0.00811	2.6129	0.00181	1.2441
1.619	0.03019	0.08254	-0.0003625	0.55569	0.00831	2.6163	0.00182	1.2441
1.62	0.03035	0.08289	-0.0003276	0.5561	0.00851	2.6231	0.00186	1.2441
1.621	0.03051	0.08316	-0.0003357	0.55715	0.00877	2.6299	0.00189	1.2452
1.622	0.03067	0.08345	-0.0003217	0.55855	0.00897	2.6367	0.00192	1.2452
1.623	0.03083	0.08376	-0.0002891	0.55891	0.00919	2.6401	0.00194	1.2474
1.624	0.03098	0.08401	-0.0002961	0.55961	0.00945	2.6367	0.00199	1.2496
1.625	0.03115	0.08438	-0.0002857	0.5606	0.00968	2.6367	0.002	1.2507
1.626	0.03131	0.08474	-0.0002449	0.56089	0.00991	2.6401	0.00204	1.2485
1.627	0.03148	0.08502	-0.0002461	0.56171	0.01022	2.6452	0.00209	1.2496
1.628	0.03165	0.08542	-0.0002391	0.56294	0.01048	2.6503	0.00211	1.2551
1.629	0.03183	0.08569	-0.0001995	0.56271	0.01071	2.6554	0.00214	1.2551
1.63	0.03201	0.08606	-0.0001937	0.56212	0.01106	2.6571	0.00219	1.2562
1.631	0.03219	0.08638	-0.0001785	0.5623	0.01132	2.6639	0.00222	1.2584
1.632	0.03236	0.08668	-0.0001413	0.56335	0.01159	2.6724	0.00225	1.2595
1.633	0.03254	0.0871	-0.0001436	0.56441	0.01194	2.6741	0.00231	1.2617
1.634	0.03273	0.08742	-0.000132	0.56511	0.01222	2.6775	0.00234	1.2628
1.635	0.03292	0.08779	-9.704e-05	0.56563	0.01253	2.6843	0.00238	1.2705
1.636	0.03311	0.08823	-8.656e-05	0.5678	0.01294	2.6843	0.00244	1.2771
1.637	0.03329	0.08857	-7.492e-05	0.56879	0.01326	2.6877	0.00246	1.2771
1.638	0.0335	0.08902	-3.068e-05	0.57032	0.01361	2.6945	0.0025	1.2771
1.639	0.03369	0.08942	-2.02e-05	0.57072	0.01403	2.703	0.00257	1.2793
1.64	0.03388	0.08978	-7.392e-06	0.57102	0.01438	2.7081	0.00259	1.2804
1.641	0.0341	0.09025	3.219e-05	0.57154	0.01477	2.7115	0.00265	1.2771
1.642	0.0343	0.09066	4.5e-05	0.57219	0.01523	2.7081	0.0027	1.276
1.643	0.03451	0.0911	6.13e-05	0.57271	0.01563	2.7098	0.00274	1.2782
1.644	0.03473	0.09151	0.0001102	0.57283	0.01606	2.7166	0.0028	1.2826
1.645	0.03493	0.09195	0.0001184	0.57453	0.01655	2.7217	0.00286	1.2892
1.646	0.03515	0.09236	0.0001393	0.57587	0.017	2.7285	0.0029	1.2947
1.647	0.03538	0.09285	0.0001882	0.57722	0.01749	2.7268	0.00297	1.298
1.648	0.03559	0.09326	0.0001975	0.57769	0.01806	2.7217	0.00304	1.2991
1.649	0.03582	0.09379	0.000215	0.57699	0.01855	2.7268	0.00309	1.3013
1.65	0.03606	0.09424	0.0002744	0.57769	0.01909	2.7319	0.00316	1.3046
1.651	0.03631	0.09476	0.0002837	0.57915	0.01967	2.7353	0.00324	1.3079
1.652	0.03655	0.09528	0.0003081	0.58038	0.02022	2.7489	0.00329	1.309
1.653	0.03681	0.09576	0.0003675	0.58178	0.0208	2.7557	0.00337	1.309
1.654	0.03707	0.09626	0.000378	0.58243	0.02149	2.7574	0.00345	1.3112
1.655	0.03734	0.09676	0.0004059	0.58319	0.02212	2.7642	0.00353	1.3145
1.656	0.0376	0.09722	0.000456	0.5836	0.02282	2.7693	0.00361	1.3156
1.657	0.03788	0.09783	0.0004828	0.58477	0.02358	2.7727	0.0037	1.3189
1.658	0.03814	0.09832	0.0005119	0.58494	0.02426	2.7761	0.00377	1.3211
1.659	0.03844	0.09892	0.0005782	0.58629	0.02503	2.7778	0.00387	1.3233
1.66	0.03873	0.09953	0.000612	0.5857	0.02588	2.7812	0.00396	1.3255
1.661	0.03903	0.1002	0.0006423	0.5857	0.02665	2.7897	0.00405	1.3244
1.662	0.03937	0.1008	0.0007145	0.58687	0.02753	2.7914	0.00415	1.3255
1.663	0.03971	0.1015	0.0007354	0.58804	0.02849	2.7897	0.00426	1.331
1.664	0.04004	0.1022	0.0007703	0.58804	0.02937	2.7914	0.00434	1.3354
1.665	0.04041	0.1028	0.0008449	0.58746	0.03035	2.7982	0.00447	1.3376
1.666	0.04078	0.1035	0.0008949	0.58921	0.0314	2.8067	0.00459	1.3398
1.667	0.04114	0.1042	0.0009357	0.59214	0.03241	2.8152	0.00469	1.3398
1.668	0.04154	0.1048	0.00101	0.59038	0.03351	2.8237	0.00482	1.3431
1.669	0.04194	0.1056	0.00106	0.59155	0.03467	2.8271	0.00495	1.3475
1.67	0.04236	0.1063	0.0011	0.59273	0.0358	2.8254	0.00506	1.3508
1.671	0.04281	0.107	0.00119	0.59448	0.03703	2.8254	0.00522	1.353
1.672	0.04324	0.1078	0.00125	0.59741	0.0383	2.8322	0.00537	1.3541
1.673	0.04371	0.1086	0.00129	0.59624	0.03957	2.8339	0.0055	1.3574
1.674	0.0442	0.1095	0.00139	0.59741	0.04095	2.8356	0.00567	1.3607
1.675	0.04471	0.1104	0.00144	0.59916	0.04242	2.8356	0.00584	1.3651
1.676	0.04524	0.1113	0.00152	0.60092	0.04386	2.839	0.00599	1.3651
1.677	0.04577	0.1121	0.00162	0.6015	0.04537	2.8458	0.00618	1.3651
1.678	0.04634	0.113	0.00168	0.60092	0.04701	2.8526	0.00637	1.3673
1.679	0.04693	0.1139	0.00177	0.60326	0.0486	2.8594	0.00655	1.3695
1.68	0.04755	0.1148	0.00188	0.60209	0.05031	2.8594	0.00676	1.375
1.681	0.04818	0.1158	0.00196	0.60267	0.05215	2.8662	0.00698	1.3794
1.682	0.04884	0.1168	0.00204	0.60501	0.05389	2.873	0.00718	1.3849
1.683	0.04953	0.1178	0.00216	0.60443	0.05579	2.8781	0.00742	1.3882
1.684	0.05026	0.1189	0.00225	0.6056	0.05782	2.8832	0.00767	1.3926
1.685	0.05099	0.12	0.00233	0.60618	0.05976	2.89	0.0079	1.3948
1.686	0.0518	0.1211	0.00247	0.60794	0.06188	2.8968	0.00817	1.3948
1.687	0.05262	0.1223	0.00257	0.60852	0.0641	2.8849	0.00846	1.3959
1.688	0.05343	0.1235	0.00266	0.60911	0.06626	2.8951	0.00872	1.3959
1.689	0.05433	0.1248	0.00282	0.61028	0.06859	2.9036	0.00903	1.3981
1.69	0.05524	0.1261	0.00293	0.61145	0.071	2.9104	0.00933	1.4036
1.691	0.05619	0.1274	0.00304	0.61262	0.07342	2.9189	0.00963	1.408
1.692	0.05722	0.1288	0.00322	0.61203	0.07599	2.9257	0.00999	1.4102
1.693	0.05824	0.1301	0.00335	0.61262	0.07861	2.9308	0.01034	1.4135
1.694	0.0593	0.1316	0.00349	0.6132	0.08125	2.9342	0.01068	1.4168
1.695	0.06046	0.133	0.00369	0.61379	0.08405	2.9359	0.01109	1.4201
1.696	0.06161	0.1345	0.00382	0.61496	0.08696	2.9359	0.01147	1.4212
1.697	0.06283	0.1361	0.00399	0.61554	0.08985	2.941	0.01185	1.4212
1.698	0.06412	0.1376	0.00421	0.61554	0.0929	2.9461	0.01228	1.4278
1.699	0.06542	0.1393	0.00436	0.61613	0.09608	2.9546	0.01274	1.4322

## Sheet: Fig. 6e
Zn:Fe=1:3		ZnFe2O4		alpha-Fe2O3		Zn:Fe=1:4
Time (s)	VOCP (V vs. RHE)	Time (s)	VOCP (V vs. RHE)	Time (s)	VOCP (V vs. RHE)	Time (s)	VOCP (V vs. RHE)
0.01	0.76008	0.01	0.6116	0.01	0.6287	0.01	0.7027
0.02	0.76008	0.02	0.6116	0.02	0.629	0.02	0.7027
0.03	0.76008	0.03	0.6116	0.03	0.629	0.03	0.7027
0.04	0.76039	0.04	0.6116	0.04	0.629	0.04	0.7027
0.05	0.76008	0.05	0.6116	0.05	0.629	0.05	0.7027
0.06	0.76039	0.06	0.6116	0.06	0.629	0.06	0.7027
0.07	0.76008	0.07	0.6113	0.07	0.629	0.07	0.7027
0.08	0.76008	0.08	0.6116	0.08	0.629	0.08	0.7027
0.09	0.76008	0.09	0.6113	0.09	0.629	0.09	0.7027
0.1	0.76008	0.1	0.6116	0.1	0.629	0.1	0.7027
0.11	0.76008	0.11	0.6113	0.11	0.629	0.11	0.7027
0.12	0.76008	0.12	0.6116	0.12	0.629	0.12	0.7027
0.13	0.76008	0.13	0.6113	0.13	0.629	0.13	0.7027
0.14	0.76039	0.14	0.6113	0.14	0.629	0.14	0.7027
0.15	0.76008	0.15	0.6116	0.15	0.629	0.15	0.7027
0.16	0.76039	0.16	0.6116	0.16	0.629	0.16	0.7027
0.17	0.76008	0.17	0.6113	0.17	0.629	0.17	0.7027
0.18	0.76039	0.18	0.6116	0.18	0.629	0.18	0.7027
0.19	0.76008	0.19	0.6113	0.19	0.629	0.19	0.7027
0.2	0.76039	0.2	0.6116	0.2	0.629	0.2	0.7027
0.21	0.76008	0.21	0.6113	0.21	0.629	0.21	0.7027
0.22	0.76008	0.22	0.6116	0.22	0.629	0.22	0.7027
0.23	0.76008	0.23	0.6113	0.23	0.629	0.23	0.7027
0.24	0.76008	0.24	0.6116	0.24	0.629	0.24	0.7027
0.25	0.76008	0.25	0.6113	0.25	0.629	0.25	0.7027
0.26	0.76008	0.26	0.6116	0.26	0.629	0.26	0.7027
0.27	0.76008	0.27	0.6113	0.27	0.629	0.27	0.7027
0.28	0.76008	0.28	0.6116	0.28	0.629	0.28	0.7027
0.29	0.76008	0.29	0.6113	0.29	0.629	0.29	0.7027
0.3	0.76039	0.3	0.6116	0.3	0.629	0.3	0.7027
0.31	0.76008	0.31	0.6113	0.31	0.629	0.31	0.7027
0.32	0.76008	0.32	0.6116	0.32	0.629	0.32	0.7027
0.33	0.76008	0.33	0.6113	0.33	0.629	0.33	0.7027
0.34	0.76008	0.34	0.6116	0.34	0.629	0.34	0.7027
0.35	0.76008	0.35	0.6113	0.35	0.629	0.35	0.7027
0.36	0.76008	0.36	0.6116	0.36	0.629	0.36	0.7027
0.37	0.76008	0.37	0.6113	0.37	0.629	0.37	0.7027
0.38	0.76008	0.38	0.6116	0.38	0.629	0.38	0.7027
0.39	0.76008	0.39	0.6113	0.39	0.629	0.39	0.7027
0.4	0.76008	0.4	0.6116	0.4	0.629	0.4	0.7027
0.41	0.76008	0.41	0.6113	0.41	0.629	0.41	0.7027
0.42	0.76008	0.42	0.6116	0.42	0.629	0.42	0.7027
0.43	0.76008	0.43	0.6113	0.43	0.629	0.43	0.7027
0.44	0.76008	0.44	0.6116	0.44	0.629	0.44	0.7027
0.45	0.76008	0.45	0.6113	0.45	0.629	0.45	0.7027
0.46	0.76008	0.46	0.6116	0.46	0.629	0.46	0.7027
0.47	0.76008	0.47	0.6113	0.47	0.629	0.47	0.7027
0.48	0.76008	0.48	0.6116	0.48	0.629	0.48	0.7027
0.49	0.76008	0.49	0.6113	0.49	0.629	0.49	0.7027
0.5	0.76008	0.5	0.6116	0.5	0.629	0.5	0.7027
0.51	0.76008	0.51	0.6113	0.51	0.629	0.51	0.7027
0.52	0.76008	0.52	0.6116	0.52	0.629	0.52	0.7027
0.53	0.76008	0.53	0.6113	0.53	0.629	0.53	0.7027
0.54	0.76008	0.54	0.6116	0.54	0.629	0.54	0.7027
0.55	0.76008	0.55	0.6113	0.55	0.629	0.55	0.7027
0.56	0.76008	0.56	0.6116	0.56	0.629	0.56	0.7027
0.57	0.76008	0.57	0.6113	0.57	0.629	0.57	0.7027
0.58	0.76008	0.58	0.6116	0.58	0.629	0.58	0.7027
0.59	0.76008	0.59	0.6113	0.59	0.629	0.59	0.7027
0.6	0.76008	0.6	0.6116	0.6	0.629	0.6	0.7027
0.61	0.76008	0.61	0.6113	0.61	0.629	0.61	0.7027
0.62	0.76008	0.62	0.6116	0.62	0.629	0.62	0.7027
0.63	0.76008	0.63	0.6113	0.63	0.629	0.63	0.7027
0.64	0.76008	0.64	0.6116	0.64	0.629	0.64	0.7027
0.65	0.76008	0.65	0.6113	0.65	0.629	0.65	0.7027
0.66	0.76008	0.66	0.6116	0.66	0.629	0.66	0.7027
0.67	0.76008	0.67	0.6113	0.67	0.629	0.67	0.7027
0.68	0.76008	0.68	0.6116	0.68	0.629	0.68	0.7027
0.69	0.76008	0.69	0.6113	0.69	0.629	0.69	0.7027
0.7	0.76008	0.7	0.6116	0.7	0.629	0.7	0.7027
0.71	0.76008	0.71	0.6113	0.71	0.629	0.71	0.7027
0.72	0.76008	0.72	0.6116	0.72	0.629	0.72	0.7027
0.73	0.76008	0.73	0.6113	0.73	0.629	0.73	0.7027
0.74	0.76008	0.74	0.6116	0.74	0.629	0.74	0.7027
0.75	0.76008	0.75	0.6113	0.75	0.629	0.75	0.7027
0.76	0.76008	0.76	0.6113	0.76	0.629	0.76	0.7027
0.77	0.76008	0.77	0.6113	0.77	0.629	0.77	0.7027
0.78	0.76008	0.78	0.6113	0.78	0.629	0.78	0.7027
0.79	0.76008	0.79	0.6113	0.79	0.629	0.79	0.7027
0.8	0.76008	0.8	0.6113	0.8	0.629	0.8	0.7027
0.81	0.76008	0.81	0.6113	0.81	0.629	0.81	0.7027
0.82	0.76008	0.82	0.6116	0.82	0.629	0.82	0.7027
0.83	0.76008	0.83	0.6113	0.83	0.629	0.83	0.7027
0.84	0.76008	0.84	0.6116	0.84	0.629	0.84	0.7027
0.85	0.76008	0.85	0.6113	0.85	0.629	0.85	0.7027
0.86	0.76008	0.86	0.6116	0.86	0.629	0.86	0.7027
0.87	0.76008	0.87	0.6113	0.87	0.629	0.87	0.7027
0.88	0.76008	0.88	0.6113	0.88	0.629	0.88	0.7027
0.89	0.76008	0.89	0.6113	0.89	0.629	0.89	0.7027
0.9	0.76008	0.9	0.6116	0.9	0.629	0.9	0.7027
0.91	0.76008	0.91	0.6113	0.91	0.629	0.91	0.7027
0.92	0.76008	0.92	0.6116	0.92	0.629	0.92	0.7027
0.93	0.76008	0.93	0.6113	0.93	0.629	0.93	0.7027
0.94	0.76008	0.94	0.6113	0.94	0.629	0.94	0.7027
0.95	0.76008	0.95	0.6113	0.95	0.629	0.95	0.7027
0.96	0.76008	0.96	0.6116	0.96	0.629	0.96	0.7027
0.97	0.76008	0.97	0.6113	0.97	0.629	0.97	0.7027
0.98	0.76008	0.98	0.6113	0.98	0.629	0.98	0.7027
0.99	0.76008	0.99	0.6113	0.99	0.629	0.99	0.7027
1	0.76008	1	0.6113	1	0.629	1	0.7027
1.01	0.76008	1.01	0.6113	1.01	0.629	1.01	0.7027
1.02	0.76008	1.02	0.6116	1.02	0.629	1.02	0.7027
1.03	0.76008	1.03	0.6113	1.03	0.629	1.03	0.7027
1.04	0.76008	1.04	0.6116	1.04	0.629	1.04	0.7027
1.05	0.76008	1.05	0.6113	1.05	0.629	1.05	0.7027
1.06	0.76008	1.06	0.6116	1.06	0.629	1.06	0.7027
1.07	0.76008	1.07	0.6113	1.07	0.629	1.07	0.7027
1.08	0.76008	1.08	0.6116	1.08	0.629	1.08	0.7027
1.09	0.76008	1.09	0.6113	1.09	0.629	1.09	0.7027
1.1	0.76008	1.1	0.6116	1.1	0.629	1.1	0.7027
1.11	0.76008	1.11	0.6113	1.11	0.629	1.11	0.7027
1.12	0.76008	1.12	0.6116	1.12	0.629	1.12	0.7027
1.13	0.76008	1.13	0.6113	1.13	0.629	1.13	0.7027
1.14	0.76008	1.14	0.6116	1.14	0.629	1.14	0.7027
1.15	0.76008	1.15	0.6113	1.15	0.629	1.15	0.7027
1.16	0.76008	1.16	0.6116	1.16	0.629	1.16	0.7027
1.17	0.76008	1.17	0.6113	1.17	0.629	1.17	0.7027
1.18	0.76008	1.18	0.6116	1.18	0.629	1.18	0.7027
1.19	0.76008	1.19	0.6113	1.19	0.629	1.19	0.7027
1.2	0.76008	1.2	0.6116	1.2	0.629	1.2	0.7027
1.21	0.76008	1.21	0.6113	1.21	0.629	1.21	0.7027
1.22	0.76008	1.22	0.6116	1.22	0.629	1.22	0.7027
1.23	0.76008	1.23	0.6113	1.23	0.629	1.23	0.7027
1.24	0.76008	1.24	0.6116	1.24	0.629	1.24	0.7027
1.25	0.76008	1.25	0.6113	1.25	0.629	1.25	0.7027
1.26	0.76008	1.26	0.6116	1.26	0.629	1.26	0.7027
1.27	0.76008	1.27	0.6113	1.27	0.629	1.27	0.7027
1.28	0.76008	1.28	0.6116	1.28	0.629	1.28	0.7027
1.29	0.76008	1.29	0.6113	1.29	0.629	1.29	0.7027
1.3	0.76008	1.3	0.6116	1.3	0.629	1.3	0.7027
1.31	0.76008	1.31	0.6113	1.31	0.629	1.31	0.7027
1.32	0.76008	1.32	0.6116	1.32	0.629	1.32	0.7027
1.33	0.76008	1.33	0.6113	1.33	0.629	1.33	0.7027
1.34	0.76008	1.34	0.6116	1.34	0.629	1.34	0.7027
1.35	0.76008	1.35	0.6113	1.35	0.6287	1.35	0.7027
1.36	0.76008	1.36	0.6116	1.36	0.629	1.36	0.7027
1.37	0.76008	1.37	0.6113	1.37	0.629	1.37	0.7027
1.38	0.76008	1.38	0.6116	1.38	0.629	1.38	0.7027
1.39	0.76008	1.39	0.6113	1.39	0.629	1.39	0.7027
1.4	0.76008	1.4	0.6116	1.4	0.629	1.4	0.7027
1.41	0.76008	1.41	0.6113	1.41	0.6287	1.41	0.7027
1.42	0.76008	1.42	0.6116	1.42	0.629	1.42	0.7027
1.43	0.76008	1.43	0.6116	1.43	0.629	1.43	0.7027
1.44	0.76008	1.44	0.6116	1.44	0.629	1.44	0.7027
1.45	0.76008	1.45	0.6113	1.45	0.629	1.45	0.7027
1.46	0.76008	1.46	0.6116	1.46	0.629	1.46	0.7027
1.47	0.76008	1.47	0.6113	1.47	0.629	1.47	0.7027
1.48	0.76008	1.48	0.6113	1.48	0.629	1.48	0.7027
1.49	0.76008	1.49	0.6113	1.49	0.629	1.49	0.7027
1.5	0.76008	1.5	0.6116	1.5	0.629	1.5	0.7027
1.51	0.76008	1.51	0.6116	1.51	0.6287	1.51	0.7027
1.52	0.76008	1.52	0.6116	1.52	0.629	1.52	0.7027
1.53	0.76008	1.53	0.6113	1.53	0.629	1.53	0.7027
1.54	0.76008	1.54	0.6116	1.54	0.629	1.54	0.7027
1.55	0.76008	1.55	0.6113	1.55	0.6287	1.55	0.7027
1.56	0.76008	1.56	0.6113	1.56	0.629	1.56	0.7027
1.57	0.76008	1.57	0.6116	1.57	0.6287	1.57	0.7027
1.58	0.76008	1.58	0.6116	1.58	0.629	1.58	0.7027
1.59	0.76008	1.59	0.6113	1.59	0.6287	1.59	0.7027
1.6	0.76008	1.6	0.6116	1.6	0.629	1.6	0.7027
1.61	0.76008	1.61	0.6116	1.61	0.629	1.61	0.7027
1.62	0.76008	1.62	0.6113	1.62	0.629	1.62	0.7027
1.63	0.76008	1.63	0.6113	1.63	0.629	1.63	0.7027
1.64	0.76008	1.64	0.6113	1.64	0.629	1.64	0.7027
1.65	0.76008	1.65	0.6113	1.65	0.6287	1.65	0.7027
1.66	0.76008	1.66	0.6116	1.66	0.629	1.66	0.7027
1.67	0.76008	1.67	0.6113	1.67	0.629	1.67	0.7027
1.68	0.76008	1.68	0.6113	1.68	0.629	1.68	0.7027
1.69	0.76008	1.69	0.6113	1.69	0.6287	1.69	0.7027
1.7	0.76008	1.7	0.6116	1.7	0.629	1.7	0.7027
1.71	0.76008	1.71	0.6113	1.71	0.6287	1.71	0.7027
1.72	0.76008	1.72	0.6113	1.72	0.629	1.72	0.7027
1.73	0.76008	1.73	0.6116	1.73	0.6287	1.73	0.7027
1.74	0.76008	1.74	0.6116	1.74	0.629	1.74	0.7027
1.75	0.76008	1.75	0.6113	1.75	0.6287	1.75	0.7027
1.76	0.76008	1.76	0.6116	1.76	0.629	1.76	0.7027
1.77	0.76008	1.77	0.6113	1.77	0.629	1.77	0.7027
1.78	0.76008	1.78	0.6116	1.78	0.629	1.78	0.7027
1.79	0.76008	1.79	0.6113	1.79	0.629	1.79	0.7027
1.8	0.76008	1.8	0.6116	1.8	0.629	1.8	0.7027
1.81	0.76008	1.81	0.6113	1.81	0.629	1.81	0.7027
1.82	0.76008	1.82	0.6116	1.82	0.629	1.82	0.7027
1.83	0.76008	1.83	0.6113	1.83	0.6287	1.83	0.7027
1.84	0.76008	1.84	0.6116	1.84	0.629	1.84	0.7027
1.85	0.76008	1.85	0.6113	1.85	0.629	1.85	0.7027
1.86	0.76008	1.86	0.6116	1.86	0.629	1.86	0.7027
1.87	0.76008	1.87	0.6113	1.87	0.6287	1.87	0.7027
1.88	0.76008	1.88	0.6113	1.88	0.629	1.88	0.7027
1.89	0.76008	1.89	0.6113	1.89	0.6287	1.89	0.7027
1.9	0.76008	1.9	0.6113	1.9	0.629	1.9	0.7027
1.91	0.76008	1.91	0.6113	1.91	0.6287	1.91	0.7027
1.92	0.76008	1.92	0.6116	1.92	0.629	1.92	0.7027
1.93	0.76008	1.93	0.6113	1.93	0.6287	1.93	0.7027
1.94	0.76008	1.94	0.6116	1.94	0.629	1.94	0.7027
1.95	0.76008	1.95	0.6113	1.95	0.6287	1.95	0.7027
1.96	0.76008	1.96	0.6116	1.96	0.629	1.96	0.7027
1.97	0.76008	1.97	0.6113	1.97	0.6287	1.97	0.7027
1.98	0.76008	1.98	0.6116	1.98	0.629	1.98	0.7027
1.99	0.76008	1.99	0.6113	1.99	0.6287	1.99	0.7027
2	0.76008	2	0.6116	2	0.629	2	0.7027
2.01	0.76008	2.01	0.6113	2.01	0.6287	2.01	0.7027
2.02	0.76008	2.02	0.6116	2.02	0.629	2.02	0.7027
2.03	0.76008	2.03	0.6116	2.03	0.6287	2.03	0.7027
2.04	0.76008	2.04	0.6116	2.04	0.629	2.04	0.7027
2.05	0.76008	2.05	0.6116	2.05	0.6287	2.05	0.7027
2.06	0.76008	2.06	0.6116	2.06	0.629	2.06	0.7027
2.07	0.76008	2.07	0.6116	2.07	0.6287	2.07	0.7027
2.08	0.76008	2.08	0.6116	2.08	0.629	2.08	0.7027
2.09	0.76008	2.09	0.6116	2.09	0.6287	2.09	0.7027
2.1	0.76008	2.1	0.6116	2.1	0.629	2.1	0.7027
2.11	0.76008	2.11	0.6113	2.11	0.6287	2.11	0.7027
2.12	0.76008	2.12	0.6116	2.12	0.629	2.12	0.7027
2.13	0.75977	2.13	0.6116	2.13	0.6287	2.13	0.7027
2.14	0.76008	2.14	0.6116	2.14	0.629	2.14	0.7027
2.15	0.75977	2.15	0.6116	2.15	0.6287	2.15	0.7027
2.16	0.76008	2.16	0.6116	2.16	0.629	2.16	0.7027
2.17	0.76008	2.17	0.6113	2.17	0.6287	2.17	0.7027
2.18	0.76008	2.18	0.6116	2.18	0.629	2.18	0.7027
2.19	0.76008	2.19	0.6116	2.19	0.6287	2.19	0.7027
2.2	0.76008	2.2	0.6116	2.2	0.629	2.2	0.7027
2.21	0.75977	2.21	0.6113	2.21	0.629	2.21	0.7027
2.22	0.76008	2.22	0.6116	2.22	0.629	2.22	0.7027
2.23	0.76008	2.23	0.6116	2.23	0.6287	2.23	0.7027
2.24	0.76008	2.24	0.6116	2.24	0.629	2.24	0.7027
2.25	0.75977	2.25	0.6113	2.25	0.6287	2.25	0.7027
2.26	0.76008	2.26	0.6116	2.26	0.629	2.26	0.7027
2.27	0.75977	2.27	0.6116	2.27	0.6287	2.27	0.7027
2.28	0.76008	2.28	0.6116	2.28	0.629	2.28	0.7027
2.29	0.75977	2.29	0.6116	2.29	0.6287	2.29	0.7027
2.3	0.76008	2.3	0.6116	2.3	0.629	2.3	0.7027
2.31	0.76008	2.31	0.6116	2.31	0.6287	2.31	0.7027
2.32	0.76008	2.32	0.6116	2.32	0.629	2.32	0.7027
2.33	0.76008	2.33	0.6116	2.33	0.6287	2.33	0.7027
2.34	0.76008	2.34	0.6116	2.34	0.629	2.34	0.7027
2.35	0.76008	2.35	0.6116	2.35	0.6287	2.35	0.7027
2.36	0.76008	2.36	0.6116	2.36	0.629	2.36	0.7027
2.37	0.76008	2.37	0.6116	2.37	0.6287	2.37	0.7027
2.38	0.76008	2.38	0.6113	2.38	0.629	2.38	0.7027
2.39	0.75977	2.39	0.6116	2.39	0.6287	2.39	0.7027
2.4	0.76008	2.4	0.6116	2.4	0.629	2.4	0.7027
2.41	0.75977	2.41	0.6116	2.41	0.6287	2.41	0.7027
2.42	0.76008	2.42	0.6116	2.42	0.629	2.42	0.7027
2.43	0.76008	2.43	0.6116	2.43	0.6287	2.43	0.7027
2.44	0.76008	2.44	0.6116	2.44	0.629	2.44	0.7027
2.45	0.75977	2.45	0.6116	2.45	0.6287	2.45	0.7027
2.46	0.76008	2.46	0.6116	2.46	0.629	2.46	0.7027
2.47	0.75977	2.47	0.6116	2.47	0.6287	2.47	0.7027
2.48	0.76008	2.48	0.6116	2.48	0.629	2.48	0.7027
2.49	0.75977	2.49	0.6116	2.49	0.6287	2.49	0.7027
2.5	0.76008	2.5	0.6116	2.5	0.629	2.5	0.7027
2.51	0.75977	2.51	0.6116	2.51	0.6287	2.51	0.7027
2.52	0.76008	2.52	0.6116	2.52	0.629	2.52	0.7027
2.53	0.75977	2.53	0.6116	2.53	0.6287	2.53	0.7027
2.54	0.76008	2.54	0.6116	2.54	0.629	2.54	0.7027
2.55	0.75977	2.55	0.6116	2.55	0.6287	2.55	0.7027
2.56	0.76008	2.56	0.6116	2.56	0.629	2.56	0.7027
2.57	0.75977	2.57	0.6116	2.57	0.6287	2.57	0.7027
2.58	0.76008	2.58	0.6113	2.58	0.629	2.58	0.7027
2.59	0.75977	2.59	0.6116	2.59	0.6287	2.59	0.7027
2.6	0.76008	2.6	0.6113	2.6	0.629	2.6	0.7027
2.61	0.75977	2.61	0.6116	2.61	0.6287	2.61	0.7027
2.62	0.76008	2.62	0.6116	2.62	0.629	2.62	0.7027
2.63	0.75977	2.63	0.6116	2.63	0.6287	2.63	0.7027
2.64	0.76008	2.64	0.6116	2.64	0.629	2.64	0.7027
2.65	0.75977	2.65	0.6116	2.65	0.6287	2.65	0.7027
2.66	0.76008	2.66	0.6116	2.66	0.629	2.66	0.7027
2.67	0.75977	2.67	0.6116	2.67	0.6287	2.67	0.7027
2.68	0.76008	2.68	0.6116	2.68	0.629	2.68	0.7027
2.69	0.75977	2.69	0.6116	2.69	0.6287	2.69	0.7027
2.7	0.76008	2.7	0.6116	2.7	0.629	2.7	0.7027
2.71	0.75977	2.71	0.6116	2.71	0.6287	2.71	0.7027
2.72	0.76008	2.72	0.6116	2.72	0.629	2.72	0.7027
2.73	0.75977	2.73	0.6116	2.73	0.6287	2.73	0.7027
2.74	0.76008	2.74	0.6116	2.74	0.629	2.74	0.7027
2.75	0.75977	2.75	0.6116	2.75	0.6287	2.75	0.7027
2.76	0.76008	2.76	0.6116	2.76	0.629	2.76	0.7027
2.77	0.75977	2.77	0.6116	2.77	0.6287	2.77	0.7027
2.78	0.76008	2.78	0.6116	2.78	0.629	2.78	0.7027
2.79	0.75977	2.79	0.6116	2.79	0.6287	2.79	0.7027
2.8	0.76008	2.8	0.6113	2.8	0.6287	2.8	0.7027
2.81	0.75977	2.81	0.6116	2.81	0.6287	2.81	0.7027
2.82	0.76008	2.82	0.6116	2.82	0.629	2.82	0.7027
2.83	0.75977	2.83	0.6116	2.83	0.6287	2.83	0.7027
2.84	0.76008	2.84	0.6116	2.84	0.629	2.84	0.7027
2.85	0.75977	2.85	0.6116	2.85	0.6287	2.85	0.7027
2.86	0.76008	2.86	0.6116	2.86	0.6287	2.86	0.7027
2.87	0.75977	2.87	0.6116	2.87	0.6287	2.87	0.7027
2.88	0.76008	2.88	0.6116	2.88	0.6287	2.88	0.7027
2.89	0.75977	2.89	0.6116	2.89	0.6287	2.89	0.7027
2.9	0.76008	2.9	0.6116	2.9	0.6287	2.9	0.7027
2.91	0.75977	2.91	0.6116	2.91	0.6287	2.91	0.7027
2.92	0.76008	2.92	0.6116	2.92	0.629	2.92	0.7027
2.93	0.75977	2.93	0.6113	2.93	0.6287	2.93	0.7027
2.94	0.76008	2.94	0.6116	2.94	0.6287	2.94	0.7027
2.95	0.75977	2.95	0.6116	2.95	0.6287	2.95	0.7027
2.96	0.76008	2.96	0.6116	2.96	0.629	2.96	0.7027
2.97	0.75977	2.97	0.6116	2.97	0.6287	2.97	0.7027
2.98	0.76008	2.98	0.6116	2.98	0.629	2.98	0.7027
2.99	0.75977	2.99	0.6116	2.99	0.6287	2.99	0.7027
3	0.76008	3	0.6116	3	0.629	3	0.7027
3.01	0.75977	3.01	0.6116	3.01	0.6287	3.01	0.7027
3.02	0.76008	3.02	0.6116	3.02	0.629	3.02	0.7027
3.03	0.75977	3.03	0.6116	3.03	0.6287	3.03	0.7027
3.04	0.76008	3.04	0.6116	3.04	0.6287	3.04	0.7027
3.05	0.75977	3.05	0.6116	3.05	0.6287	3.05	0.7027
3.06	0.76008	3.06	0.6116	3.06	0.6287	3.06	0.7027
3.07	0.75977	3.07	0.6116	3.07	0.6287	3.07	0.7027
3.08	0.76008	3.08	0.6116	3.08	0.6287	3.08	0.7027
3.09	0.75977	3.09	0.6116	3.09	0.6287	3.09	0.7027
3.1	0.76008	3.1	0.6116	3.1	0.629	3.1	0.7027
3.11	0.75977	3.11	0.6116	3.11	0.6287	3.11	0.7027
3.12	0.76008	3.12	0.6116	3.12	0.6287	3.12	0.7027
3.13	0.75977	3.13	0.6116	3.13	0.6287	3.13	0.7027
3.14	0.76008	3.14	0.6116	3.14	0.6287	3.14	0.7027
3.15	0.75977	3.15	0.6116	3.15	0.6287	3.15	0.7027
3.16	0.76008	3.16	0.6116	3.16	0.6287	3.16	0.7027
3.17	0.75977	3.17	0.6116	3.17	0.6287	3.17	0.7027
3.18	0.76008	3.18	0.6116	3.18	0.6287	3.18	0.7027
3.19	0.75977	3.19	0.6116	3.19	0.6287	3.19	0.7027
3.2	0.76008	3.2	0.6116	3.2	0.6287	3.2	0.7027
3.21	0.75977	3.21	0.6116	3.21	0.6287	3.21	0.7027
3.22	0.76008	3.22	0.6116	3.22	0.6287	3.22	0.7027
3.23	0.75977	3.23	0.6116	3.23	0.6287	3.23	0.7027
3.24	0.76008	3.24	0.6116	3.24	0.6287	3.24	0.7027
3.25	0.75977	3.25	0.6116	3.25	0.6287	3.25	0.7027
3.26	0.76008	3.26	0.6116	3.26	0.6287	3.26	0.7027
3.27	0.75977	3.27	0.6116	3.27	0.6287	3.27	0.7027
3.28	0.76008	3.28	0.6116	3.28	0.6287	3.28	0.7027
3.29	0.75977	3.29	0.6116	3.29	0.6287	3.29	0.7027
3.3	0.76008	3.3	0.6116	3.3	0.6287	3.3	0.7027
3.31	0.75977	3.31	0.6116	3.31	0.6287	3.31	0.7027
3.32	0.76008	3.32	0.6116	3.32	0.6287	3.32	0.7027
3.33	0.75977	3.33	0.6116	3.33	0.6287	3.33	0.7027
3.34	0.76008	3.34	0.6116	3.34	0.6287	3.34	0.7027
3.35	0.75977	3.35	0.6116	3.35	0.6287	3.35	0.7027
3.36	0.76008	3.36	0.6116	3.36	0.6287	3.36	0.7027
3.37	0.75977	3.37	0.6116	3.37	0.6287	3.37	0.7027
3.38	0.76008	3.38	0.6116	3.38	0.6287	3.38	0.7027
3.39	0.75977	3.39	0.6116	3.39	0.6287	3.39	0.7027
3.4	0.76008	3.4	0.6116	3.4	0.6287	3.4	0.7027
3.41	0.75977	3.41	0.6116	3.41	0.6287	3.41	0.7027
3.42	0.76008	3.42	0.6116	3.42	0.6287	3.42	0.7027
3.43	0.75977	3.43	0.6116	3.43	0.6287	3.43	0.7027
3.44	0.76008	3.44	0.6116	3.44	0.6287	3.44	0.7027
3.45	0.75977	3.45	0.6116	3.45	0.6287	3.45	0.7027
3.46	0.75977	3.46	0.6116	3.46	0.6287	3.46	0.7027
3.47	0.75977	3.47	0.6116	3.47	0.6287	3.47	0.7027
3.48	0.75977	3.48	0.6116	3.48	0.6287	3.48	0.7027
3.49	0.75977	3.49	0.6116	3.49	0.6287	3.49	0.7027
3.5	0.76008	3.5	0.6116	3.5	0.6287	3.5	0.7027
3.51	0.75977	3.51	0.6116	3.51	0.6287	3.51	0.7027
3.52	0.76008	3.52	0.6116	3.52	0.6287	3.52	0.7027
3.53	0.75977	3.53	0.6116	3.53	0.6287	3.53	0.7027
3.54	0.76008	3.54	0.6116	3.54	0.6287	3.54	0.7027
3.55	0.75977	3.55	0.6116	3.55	0.6287	3.55	0.7027
3.56	0.76008	3.56	0.6116	3.56	0.6287	3.56	0.7027
3.57	0.75977	3.57	0.6116	3.57	0.6287	3.57	0.7027
3.58	0.76008	3.58	0.6116	3.58	0.6287	3.58	0.7027
3.59	0.75977	3.59	0.6116	3.59	0.6287	3.59	0.7027
3.6	0.76008	3.6	0.6116	3.6	0.6287	3.6	0.7027
3.61	0.75977	3.61	0.6116	3.61	0.6287	3.61	0.7027
3.62	0.76008	3.62	0.6116	3.62	0.6287	3.62	0.7027
3.63	0.75977	3.63	0.6116	3.63	0.6287	3.63	0.7027
3.64	0.75977	3.64	0.6116	3.64	0.6287	3.64	0.7027
3.65	0.75977	3.65	0.6116	3.65	0.6287	3.65	0.7027
3.66	0.76008	3.66	0.6116	3.66	0.6287	3.66	0.7027
3.67	0.75977	3.67	0.6116	3.67	0.6287	3.67	0.7027
3.68	0.76008	3.68	0.6116	3.68	0.6287	3.68	0.7027
3.69	0.75977	3.69	0.6116	3.69	0.6287	3.69	0.7027
3.7	0.76008	3.7	0.6116	3.7	0.6287	3.7	0.7027
3.71	0.75977	3.71	0.6116	3.71	0.6287	3.71	0.7027
3.72	0.75977	3.72	0.6116	3.72	0.6287	3.72	0.7027
3.73	0.75977	3.73	0.6116	3.73	0.6287	3.73	0.7027
3.74	0.75977	3.74	0.6116	3.74	0.6287	3.74	0.7027
3.75	0.75977	3.75	0.6116	3.75	0.6287	3.75	0.7027
3.76	0.76008	3.76	0.6116	3.76	0.6287	3.76	0.7027
3.77	0.75977	3.77	0.6116	3.77	0.6287	3.77	0.7027
3.78	0.75977	3.78	0.6116	3.78	0.6287	3.78	0.7027
3.79	0.75977	3.79	0.6116	3.79	0.6287	3.79	0.7027
3.8	0.75977	3.8	0.6116	3.8	0.6287	3.8	0.7027
3.81	0.75977	3.81	0.6116	3.81	0.6287	3.81	0.7027
3.82	0.75977	3.82	0.6116	3.82	0.6287	3.82	0.7027
3.83	0.75977	3.83	0.6116	3.83	0.6287	3.83	0.7027
3.84	0.75977	3.84	0.6116	3.84	0.6287	3.84	0.7027
3.85	0.75977	3.85	0.6116	3.85	0.6287	3.85	0.7027
3.86	0.75977	3.86	0.6116	3.86	0.6287	3.86	0.7027
3.87	0.75977	3.87	0.6116	3.87	0.6287	3.87	0.7027
3.88	0.75977	3.88	0.6116	3.88	0.6287	3.88	0.7027
3.89	0.75977	3.89	0.6116	3.89	0.6287	3.89	0.7027
3.9	0.75977	3.9	0.6116	3.9	0.6287	3.9	0.7027
3.91	0.75977	3.91	0.6116	3.91	0.6287	3.91	0.7027
3.92	0.75977	3.92	0.6116	3.92	0.6287	3.92	0.7027
3.93	0.75977	3.93	0.6116	3.93	0.6287	3.93	0.7027
3.94	0.75977	3.94	0.6116	3.94	0.6287	3.94	0.7027
3.95	0.75977	3.95	0.6116	3.95	0.6287	3.95	0.7027
3.96	0.75977	3.96	0.6116	3.96	0.6287	3.96	0.7027
3.97	0.75977	3.97	0.6116	3.97	0.6287	3.97	0.7027
3.98	0.75977	3.98	0.6116	3.98	0.6287	3.98	0.7027
3.99	0.75977	3.99	0.6116	3.99	0.6287	3.99	0.7027
4	0.75977	4	0.6116	4	0.6287	4	0.7027
4.01	0.75977	4.01	0.6116	4.01	0.6287	4.01	0.703
4.02	0.75977	4.02	0.6116	4.02	0.6287	4.02	0.7027
4.03	0.75977	4.03	0.6116	4.03	0.6287	4.03	0.7027
4.04	0.75977	4.04	0.6116	4.04	0.6287	4.04	0.7027
4.05	0.75977	4.05	0.6116	4.05	0.6287	4.05	0.703
4.06	0.75977	4.06	0.6116	4.06	0.6287	4.06	0.7027
4.07	0.75977	4.07	0.6116	4.07	0.6287	4.07	0.703
4.08	0.75977	4.08	0.6116	4.08	0.6287	4.08	0.7027
4.09	0.75977	4.09	0.6116	4.09	0.6287	4.09	0.703
4.1	0.75977	4.1	0.6116	4.1	0.6287	4.1	0.7027
4.11	0.75977	4.11	0.6116	4.11	0.6287	4.11	0.703
4.12	0.75977	4.12	0.6116	4.12	0.6287	4.12	0.7027
4.13	0.75977	4.13	0.6116	4.13	0.6287	4.13	0.703
4.14	0.75977	4.14	0.6116	4.14	0.6287	4.14	0.7027
4.15	0.75977	4.15	0.6116	4.15	0.6287	4.15	0.7027
4.16	0.75977	4.16	0.6116	4.16	0.6287	4.16	0.7027
4.17	0.75977	4.17	0.6116	4.17	0.6287	4.17	0.703
4.18	0.75977	4.18	0.6116	4.18	0.6287	4.18	0.7027
4.19	0.75977	4.19	0.6116	4.19	0.6287	4.19	0.703
4.2	0.75977	4.2	0.6116	4.2	0.6287	4.2	0.7027
4.21	0.75977	4.21	0.6116	4.21	0.6287	4.21	0.7027
4.22	0.75977	4.22	0.6116	4.22	0.6287	4.22	0.7027
4.23	0.75977	4.23	0.6116	4.23	0.6287	4.23	0.703
4.24	0.75977	4.24	0.6116	4.24	0.6287	4.24	0.7027
4.25	0.75977	4.25	0.6116	4.25	0.6287	4.25	0.703
4.26	0.75977	4.26	0.6116	4.26	0.6287	4.26	0.7027
4.27	0.75977	4.27	0.6116	4.27	0.6287	4.27	0.7027
4.28	0.75977	4.28	0.6116	4.28	0.6287	4.28	0.7027
4.29	0.75977	4.29	0.6116	4.29	0.6287	4.29	0.7027
4.3	0.75977	4.3	0.6116	4.3	0.6287	4.3	0.7027
4.31	0.75977	4.31	0.6116	4.31	0.6287	4.31	0.703
4.32	0.75977	4.32	0.6116	4.32	0.6287	4.32	0.7027
4.33	0.75977	4.33	0.6116	4.33	0.6287	4.33	0.7027
4.34	0.75977	4.34	0.6116	4.34	0.6287	4.34	0.7027
4.35	0.75977	4.35	0.6116	4.35	0.6287	4.35	0.7027
4.36	0.75977	4.36	0.6116	4.36	0.6287	4.36	0.7027
4.37	0.75977	4.37	0.6116	4.37	0.6287	4.37	0.7027
4.38	0.75977	4.38	0.6116	4.38	0.6287	4.38	0.7027
4.39	0.75977	4.39	0.6116	4.39	0.6287	4.39	0.7027
4.4	0.75977	4.4	0.6116	4.4	0.6287	4.4	0.7027
4.41	0.75977	4.41	0.6116	4.41	0.6287	4.41	0.7027
4.42	0.75977	4.42	0.6116	4.42	0.6287	4.42	0.7027
4.43	0.75977	4.43	0.6116	4.43	0.6287	4.43	0.703
4.44	0.75977	4.44	0.6116	4.44	0.6287	4.44	0.7027
4.45	0.75977	4.45	0.6116	4.45	0.6287	4.45	0.703
4.46	0.75977	4.46	0.6116	4.46	0.6287	4.46	0.7027
4.47	0.75977	4.47	0.6116	4.47	0.6287	4.47	0.703
4.48	0.75977	4.48	0.6116	4.48	0.6287	4.48	0.7027
4.49	0.75977	4.49	0.6116	4.49	0.6287	4.49	0.703
4.5	0.75977	4.5	0.6116	4.5	0.6287	4.5	0.7027
4.51	0.75977	4.51	0.6116	4.51	0.6287	4.51	0.703
4.52	0.75977	4.52	0.6116	4.52	0.6287	4.52	0.7027
4.53	0.75977	4.53	0.6116	4.53	0.6287	4.53	0.703
4.54	0.75977	4.54	0.6116	4.54	0.6287	4.54	0.7027
4.55	0.75977	4.55	0.6116	4.55	0.6287	4.55	0.703
4.56	0.75977	4.56	0.6116	4.56	0.6287	4.56	0.7027
4.57	0.75977	4.57	0.6116	4.57	0.6287	4.57	0.703
4.58	0.75977	4.58	0.6116	4.58	0.6287	4.58	0.7027
4.59	0.75977	4.59	0.6116	4.59	0.6287	4.59	0.703
4.6	0.75977	4.6	0.6116	4.6	0.6287	4.6	0.7027
4.61	0.75977	4.61	0.6116	4.61	0.6287	4.61	0.703
4.62	0.75977	4.62	0.6116	4.62	0.6287	4.62	0.7027
4.63	0.75977	4.63	0.6116	4.63	0.6287	4.63	0.703
4.64	0.75977	4.64	0.6116	4.64	0.6287	4.64	0.7027
4.65	0.75977	4.65	0.6116	4.65	0.6287	4.65	0.703
4.66	0.75977	4.66	0.6116	4.66	0.6287	4.66	0.7027
4.67	0.75977	4.67	0.6116	4.67	0.6287	4.67	0.7027
4.68	0.75977	4.68	0.6116	4.68	0.6287	4.68	0.7027
4.69	0.75977	4.69	0.6116	4.69	0.6287	4.69	0.703
4.7	0.75977	4.7	0.6116	4.7	0.6287	4.7	0.7027
4.71	0.75977	4.71	0.6116	4.71	0.6287	4.71	0.703
4.72	0.75977	4.72	0.6116	4.72	0.6287	4.72	0.7027
4.73	0.75977	4.73	0.6116	4.73	0.6287	4.73	0.703
4.74	0.75977	4.74	0.6116	4.74	0.6287	4.74	0.7027
4.75	0.75977	4.75	0.6116	4.75	0.6287	4.75	0.703
4.76	0.75977	4.76	0.6116	4.76	0.6287	4.76	0.7027
4.77	0.75977	4.77	0.6116	4.77	0.6287	4.77	0.703
4.78	0.75977	4.78	0.6116	4.78	0.6287	4.78	0.7027
4.79	0.75977	4.79	0.6116	4.79	0.6287	4.79	0.703
4.8	0.75977	4.8	0.6116	4.8	0.6287	4.8	0.7027
4.81	0.75977	4.81	0.6116	4.81	0.6287	4.81	0.703
4.82	0.75977	4.82	0.6116	4.82	0.6287	4.82	0.7027
4.83	0.75977	4.83	0.6116	4.83	0.6287	4.83	0.703
4.84	0.75977	4.84	0.6116	4.84	0.6287	4.84	0.7027
4.85	0.75977	4.85	0.6116	4.85	0.6287	4.85	0.703
4.86	0.75977	4.86	0.6116	4.86	0.6287	4.86	0.7027
4.87	0.75977	4.87	0.6116	4.87	0.6287	4.87	0.703
4.88	0.75977	4.88	0.6116	4.88	0.6287	4.88	0.7027
4.89	0.75977	4.89	0.6116	4.89	0.6287	4.89	0.7027
4.9	0.75977	4.9	0.6116	4.9	0.6287	4.9	0.7027
4.91	0.75977	4.91	0.6116	4.91	0.6287	4.91	0.703
4.92	0.75977	4.92	0.6116	4.92	0.6287	4.92	0.7027
4.93	0.75977	4.93	0.6116	4.93	0.6287	4.93	0.703
4.94	0.75977	4.94	0.6116	4.94	0.6287	4.94	0.7027
4.95	0.75977	4.95	0.6116	4.95	0.6287	4.95	0.703
4.96	0.75977	4.96	0.6116	4.96	0.6287	4.96	0.7027
4.97	0.75977	4.97	0.6116	4.97	0.6287	4.97	0.703
4.98	0.75977	4.98	0.6116	4.98	0.6287	4.98	0.7027
4.99	0.75977	4.99	0.6116	4.99	0.6287	4.99	0.703
5	0.75977	5	0.6116	5	0.6287	5	0.7027
5.01	0.75977	5.01	0.6116	5.01	0.6287	5.01	0.703
5.02	0.75977	5.02	0.6116	5.02	0.6287	5.02	0.7027
5.03	0.75977	5.03	0.6116	5.03	0.6287	5.03	0.703
5.04	0.75977	5.04	0.6116	5.04	0.6287	5.04	0.7027
5.05	0.75977	5.05	0.6116	5.05	0.6287	5.05	0.703
5.06	0.75977	5.06	0.6116	5.06	0.6287	5.06	0.7027
5.07	0.75977	5.07	0.6116	5.07	0.6287	5.07	0.703
5.08	0.75977	5.08	0.6116	5.08	0.6287	5.08	0.7027
5.09	0.75977	5.09	0.6116	5.09	0.6287	5.09	0.703
5.1	0.75977	5.1	0.6116	5.1	0.6287	5.1	0.7027
5.11	0.75977	5.11	0.6116	5.11	0.6287	5.11	0.703
5.12	0.75977	5.12	0.6116	5.12	0.6287	5.12	0.7027
5.13	0.75977	5.13	0.6116	5.13	0.6287	5.13	0.703
5.14	0.75977	5.14	0.6116	5.14	0.6287	5.14	0.7027
5.15	0.75977	5.15	0.6116	5.15	0.6287	5.15	0.703
5.16	0.75977	5.16	0.6116	5.16	0.6287	5.16	0.7027
5.17	0.75977	5.17	0.6116	5.17	0.6287	5.17	0.703
5.18	0.75977	5.18	0.6116	5.18	0.6287	5.18	0.7027
5.19	0.75977	5.19	0.6116	5.19	0.6287	5.19	0.703
5.2	0.75977	5.2	0.6113	5.2	0.6287	5.2	0.7027
5.21	0.75977	5.21	0.6116	5.21	0.6287	5.21	0.703
5.22	0.75977	5.22	0.6116	5.22	0.6287	5.22	0.7027
5.23	0.75977	5.23	0.6116	5.23	0.6287	5.23	0.703
5.24	0.75977	5.24	0.6116	5.24	0.6287	5.24	0.7027
5.25	0.75977	5.25	0.6116	5.25	0.6287	5.25	0.703
5.26	0.75977	5.26	0.6116	5.26	0.6287	5.26	0.7027
5.27	0.75977	5.27	0.6116	5.27	0.6287	5.27	0.703
5.28	0.75977	5.28	0.6116	5.28	0.6287	5.28	0.7027
5.29	0.75977	5.29	0.6116	5.29	0.6287	5.29	0.703
5.3	0.75977	5.3	0.6116	5.3	0.6287	5.3	0.7027
5.31	0.75977	5.31	0.6116	5.31	0.6287	5.31	0.703
5.32	0.75977	5.32	0.6116	5.32	0.6287	5.32	0.7027
5.33	0.75977	5.33	0.6116	5.33	0.6287	5.33	0.703
5.34	0.75977	5.34	0.6116	5.34	0.6287	5.34	0.7027
5.35	0.75977	5.35	0.6116	5.35	0.6287	5.35	0.703
5.36	0.75977	5.36	0.6116	5.36	0.6287	5.36	0.7027
5.37	0.75977	5.37	0.6116	5.37	0.6287	5.37	0.703
5.38	0.75977	5.38	0.6116	5.38	0.6287	5.38	0.7027
5.39	0.75977	5.39	0.6116	5.39	0.6287	5.39	0.703
5.4	0.75977	5.4	0.6116	5.4	0.6287	5.4	0.7027
5.41	0.75977	5.41	0.6116	5.41	0.6287	5.41	0.703
5.42	0.75977	5.42	0.6116	5.42	0.6287	5.42	0.7027
5.43	0.75977	5.43	0.6116	5.43	0.6287	5.43	0.703
5.44	0.75977	5.44	0.6116	5.44	0.6287	5.44	0.7027
5.45	0.75977	5.45	0.6116	5.45	0.6287	5.45	0.703
5.46	0.75977	5.46	0.6116	5.46	0.6287	5.46	0.7027
5.47	0.75977	5.47	0.6116	5.47	0.6287	5.47	0.703
5.48	0.75977	5.48	0.6116	5.48	0.6287	5.48	0.7027
5.49	0.75977	5.49	0.6116	5.49	0.6287	5.49	0.703
5.5	0.75977	5.5	0.6116	5.5	0.6287	5.5	0.7027
5.51	0.75977	5.51	0.6116	5.51	0.6287	5.51	0.703
5.52	0.75977	5.52	0.6116	5.52	0.6287	5.52	0.7027
5.53	0.75977	5.53	0.6116	5.53	0.6287	5.53	0.703
5.54	0.75977	5.54	0.6116	5.54	0.6287	5.54	0.7027
5.55	0.75977	5.55	0.6116	5.55	0.6287	5.55	0.703
5.56	0.75977	5.56	0.6116	5.56	0.6287	5.56	0.7027
5.57	0.75977	5.57	0.6116	5.57	0.6287	5.57	0.703
5.58	0.75977	5.58	0.6116	5.58	0.6287	5.58	0.7027
5.59	0.75977	5.59	0.6116	5.59	0.6287	5.59	0.703
5.6	0.75977	5.6	0.6116	5.6	0.6287	5.6	0.7027
5.61	0.75977	5.61	0.6116	5.61	0.6287	5.61	0.703
5.62	0.75977	5.62	0.6116	5.62	0.6287	5.62	0.7027
5.63	0.75977	5.63	0.6116	5.63	0.6287	5.63	0.703
5.64	0.75977	5.64	0.6116	5.64	0.6287	5.64	0.7027
5.65	0.75977	5.65	0.6116	5.65	0.6287	5.65	0.703
5.66	0.75977	5.66	0.6116	5.66	0.6287	5.66	0.7027
5.67	0.75977	5.67	0.6116	5.67	0.6287	5.67	0.703
5.68	0.75977	5.68	0.6116	5.68	0.6287	5.68	0.7027
5.69	0.75977	5.69	0.6116	5.69	0.6287	5.69	0.703
5.7	0.75977	5.7	0.6116	5.7	0.6287	5.7	0.7027
5.71	0.75977	5.71	0.6116	5.71	0.6287	5.71	0.703
5.72	0.75977	5.72	0.6116	5.72	0.6287	5.72	0.7027
5.73	0.75977	5.73	0.6116	5.73	0.6287	5.73	0.703
5.74	0.75977	5.74	0.6116	5.74	0.6287	5.74	0.7027
5.75	0.75977	5.75	0.6116	5.75	0.6287	5.75	0.703
5.76	0.75977	5.76	0.6116	5.76	0.6287	5.76	0.7027
5.77	0.75977	5.77	0.6116	5.77	0.6287	5.77	0.703
5.78	0.75977	5.78	0.6116	5.78	0.6287	5.78	0.7027
5.79	0.75977	5.79	0.6116	5.79	0.6287	5.79	0.703
5.8	0.75977	5.8	0.6116	5.8	0.6287	5.8	0.7027
5.81	0.75977	5.81	0.6116	5.81	0.6287	5.81	0.703
5.82	0.75977	5.82	0.6116	5.82	0.6287	5.82	0.7027
5.83	0.75977	5.83	0.6116	5.83	0.6287	5.83	0.703
5.84	0.75977	5.84	0.6116	5.84	0.6287	5.84	0.7027
5.85	0.75977	5.85	0.6116	5.85	0.6287	5.85	0.703
5.86	0.75977	5.86	0.6116	5.86	0.6287	5.86	0.7027
5.87	0.75977	5.87	0.6116	5.87	0.6287	5.87	0.703
5.88	0.75977	5.88	0.6116	5.88	0.6287	5.88	0.7027
5.89	0.75977	5.89	0.6116	5.89	0.6287	5.89	0.703
5.9	0.75977	5.9	0.6116	5.9	0.6287	5.9	0.7027
5.91	0.75977	5.91	0.6116	5.91	0.6287	5.91	0.703
5.92	0.75977	5.92	0.6116	5.92	0.6287	5.92	0.7027
5.93	0.75977	5.93	0.6116	5.93	0.6287	5.93	0.703
5.94	0.75977	5.94	0.6116	5.94	0.6287	5.94	0.7027
5.95	0.75977	5.95	0.6116	5.95	0.6287	5.95	0.703
5.96	0.75977	5.96	0.6116	5.96	0.6287	5.96	0.7027
5.97	0.75977	5.97	0.6116	5.97	0.6287	5.97	0.703
5.98	0.75977	5.98	0.6116	5.98	0.6287	5.98	0.7027
5.99	0.75977	5.99	0.6116	5.99	0.6287	5.99	0.703
6	0.75977	6	0.6116	6	0.6287	6	0.7027
6.01	0.75977	6.01	0.6116	6.01	0.6287	6.01	0.703
6.02	0.75977	6.02	0.6116	6.02	0.6287	6.02	0.7027
6.03	0.75977	6.03	0.6116	6.03	0.6287	6.03	0.703
6.04	0.75977	6.04	0.6116	6.04	0.6287	6.04	0.7027
6.05	0.75977	6.05	0.6116	6.05	0.6287	6.05	0.703
6.06	0.75977	6.06	0.6116	6.06	0.6287	6.06	0.7027
6.07	0.75977	6.07	0.6116	6.07	0.6287	6.07	0.703
6.08	0.75977	6.08	0.6116	6.08	0.6287	6.08	0.7027
6.09	0.75977	6.09	0.6116	6.09	0.6287	6.09	0.703
6.1	0.75977	6.1	0.6116	6.1	0.6287	6.1	0.7027
6.11	0.75977	6.11	0.6116	6.11	0.6287	6.11	0.703
6.12	0.75977	6.12	0.6116	6.12	0.6287	6.12	0.7027
6.13	0.75977	6.13	0.6116	6.13	0.6287	6.13	0.703
6.14	0.75977	6.14	0.6116	6.14	0.6287	6.14	0.7027
6.15	0.75977	6.15	0.6116	6.15	0.6287	6.15	0.703
6.16	0.75977	6.16	0.6116	6.16	0.6287	6.16	0.7027
6.17	0.75977	6.17	0.6116	6.17	0.6287	6.17	0.703
6.18	0.75977	6.18	0.6116	6.18	0.6287	6.18	0.7027
6.19	0.75977	6.19	0.6116	6.19	0.6287	6.19	0.703
6.2	0.75977	6.2	0.6116	6.2	0.6287	6.2	0.7027
6.21	0.75977	6.21	0.6116	6.21	0.6287	6.21	0.703
6.22	0.75977	6.22	0.6116	6.22	0.6287	6.22	0.7027
6.23	0.75977	6.23	0.6116	6.23	0.6287	6.23	0.703
6.24	0.75977	6.24	0.6116	6.24	0.6287	6.24	0.7027
6.25	0.75977	6.25	0.6116	6.25	0.6287	6.25	0.703
6.26	0.75977	6.26	0.6116	6.26	0.6287	6.26	0.7027
6.27	0.75977	6.27	0.6116	6.27	0.6287	6.27	0.703
6.28	0.75977	6.28	0.6116	6.28	0.6287	6.28	0.7027
6.29	0.75946	6.29	0.6116	6.29	0.6287	6.29	0.703
6.3	0.75977	6.3	0.6116	6.3	0.6287	6.3	0.7027
6.31	0.75977	6.31	0.6116	6.31	0.6287	6.31	0.703
6.32	0.75977	6.32	0.6116	6.32	0.6287	6.32	0.7027
6.33	0.75977	6.33	0.6116	6.33	0.6287	6.33	0.703
6.34	0.75977	6.34	0.6116	6.34	0.6287	6.34	0.7027
6.35	0.75946	6.35	0.6116	6.35	0.6287	6.35	0.703
6.36	0.75977	6.36	0.6116	6.36	0.6287	6.36	0.7027
6.37	0.75946	6.37	0.6116	6.37	0.6287	6.37	0.703
6.38	0.75977	6.38	0.6116	6.38	0.6287	6.38	0.7027
6.39	0.75946	6.39	0.6116	6.39	0.6287	6.39	0.703
6.4	0.75977	6.4	0.6116	6.4	0.6287	6.4	0.7027
6.41	0.75946	6.41	0.6116	6.41	0.6287	6.41	0.703
6.42	0.75977	6.42	0.6116	6.42	0.6287	6.42	0.7027
6.43	0.75946	6.43	0.6116	6.43	0.6287	6.43	0.703
6.44	0.75977	6.44	0.6116	6.44	0.6287	6.44	0.7027
6.45	0.75946	6.45	0.6116	6.45	0.6287	6.45	0.703
6.46	0.75977	6.46	0.6116	6.46	0.6287	6.46	0.7027
6.47	0.75946	6.47	0.6116	6.47	0.6287	6.47	0.703
6.48	0.75977	6.48	0.6116	6.48	0.6287	6.48	0.7027
6.49	0.75946	6.49	0.6116	6.49	0.6287	6.49	0.703
6.5	0.75977	6.5	0.6116	6.5	0.6287	6.5	0.7027
6.51	0.75946	6.51	0.6116	6.51	0.6287	6.51	0.703
6.52	0.75977	6.52	0.6116	6.52	0.6287	6.52	0.7027
6.53	0.75946	6.53	0.6116	6.53	0.6287	6.53	0.703
6.54	0.75977	6.54	0.6116	6.54	0.6287	6.54	0.7027
6.55	0.75946	6.55	0.6116	6.55	0.6287	6.55	0.703
6.56	0.75977	6.56	0.6116	6.56	0.6287	6.56	0.7027
6.57	0.75946	6.57	0.6116	6.57	0.6287	6.57	0.703
6.58	0.75977	6.58	0.6116	6.58	0.6287	6.58	0.7027
6.59	0.75946	6.59	0.6116	6.59	0.6287	6.59	0.703
6.6	0.75977	6.6	0.6116	6.6	0.6287	6.6	0.7027
6.61	0.75946	6.61	0.6116	6.61	0.6287	6.61	0.703
6.62	0.75977	6.62	0.6116	6.62	0.6287	6.62	0.7027
6.63	0.75946	6.63	0.6116	6.63	0.6287	6.63	0.703
6.64	0.75946	6.64	0.6116	6.64	0.6287	6.64	0.7027
6.65	0.75946	6.65	0.6116	6.65	0.6287	6.65	0.703
6.66	0.75946	6.66	0.6116	6.66	0.6287	6.66	0.7027
6.67	0.75946	6.67	0.6116	6.67	0.6287	6.67	0.703
6.68	0.75977	6.68	0.6116	6.68	0.6287	6.68	0.7027
6.69	0.75946	6.69	0.6116	6.69	0.6287	6.69	0.703
6.7	0.75946	6.7	0.6116	6.7	0.6287	6.7	0.7027
6.71	0.75946	6.71	0.6116	6.71	0.6287	6.71	0.703
6.72	0.75946	6.72	0.6116	6.72	0.6287	6.72	0.7027
6.73	0.75946	6.73	0.6116	6.73	0.6287	6.73	0.703
6.74	0.75946	6.74	0.6116	6.74	0.6287	6.74	0.7027
6.75	0.75946	6.75	0.6116	6.75	0.6287	6.75	0.703
6.76	0.75946	6.76	0.6116	6.76	0.6287	6.76	0.7027
6.77	0.75946	6.77	0.6116	6.77	0.6287	6.77	0.703
6.78	0.75946	6.78	0.6116	6.78	0.6287	6.78	0.7027
6.79	0.75946	6.79	0.6116	6.79	0.6287	6.79	0.703
6.8	0.75977	6.8	0.6116	6.8	0.6287	6.8	0.7027
6.81	0.75946	6.81	0.6116	6.81	0.6287	6.81	0.703
6.82	0.75946	6.82	0.6116	6.82	0.6287	6.82	0.7027
6.83	0.75946	6.83	0.6116	6.83	0.6287	6.83	0.703
6.84	0.75946	6.84	0.6116	6.84	0.6287	6.84	0.7027
6.85	0.75946	6.85	0.6116	6.85	0.6287	6.85	0.703
6.86	0.75946	6.86	0.6116	6.86	0.6287	6.86	0.7027
6.87	0.75946	6.87	0.6116	6.87	0.6287	6.87	0.703
6.88	0.75946	6.88	0.6116	6.88	0.6287	6.88	0.7027
6.89	0.75946	6.89	0.6116	6.89	0.6287	6.89	0.703
6.9	0.75946	6.9	0.6116	6.9	0.6287	6.9	0.7027
6.91	0.75946	6.91	0.6116	6.91	0.6287	6.91	0.703
6.92	0.75946	6.92	0.6116	6.92	0.6287	6.92	0.7027
6.93	0.75946	6.93	0.6116	6.93	0.6287	6.93	0.703
6.94	0.75946	6.94	0.6116	6.94	0.6287	6.94	0.7027
6.95	0.75946	6.95	0.6116	6.95	0.6287	6.95	0.703
6.96	0.75946	6.96	0.6116	6.96	0.6287	6.96	0.7027
6.97	0.75946	6.97	0.6116	6.97	0.6287	6.97	0.703
6.98	0.75946	6.98	0.6116	6.98	0.6284	6.98	0.7027
6.99	0.75946	6.99	0.6116	6.99	0.6287	6.99	0.703
7	0.75946	7	0.6116	7	0.6287	7	0.7027
7.01	0.75946	7.01	0.6116	7.01	0.6287	7.01	0.703
7.02	0.75946	7.02	0.6116	7.02	0.6284	7.02	0.7027
7.03	0.75946	7.03	0.6116	7.03	0.6287	7.03	0.703
7.04	0.75946	7.04	0.6116	7.04	0.6284	7.04	0.7027
7.05	0.75946	7.05	0.6116	7.05	0.6287	7.05	0.703
7.06	0.75946	7.06	0.6116	7.06	0.6284	7.06	0.7027
7.07	0.75946	7.07	0.6116	7.07	0.6287	7.07	0.703
7.08	0.75946	7.08	0.6116	7.08	0.6284	7.08	0.7027
7.09	0.75946	7.09	0.6116	7.09	0.6287	7.09	0.703
7.1	0.75946	7.1	0.6116	7.1	0.6287	7.1	0.7027
7.11	0.75946	7.11	0.6116	7.11	0.6287	7.11	0.703
7.12	0.75946	7.12	0.6116	7.12	0.6287	7.12	0.7027
7.13	0.75946	7.13	0.6116	7.13	0.6287	7.13	0.703
7.14	0.75946	7.14	0.6116	7.14	0.6284	7.14	0.7027
7.15	0.75946	7.15	0.6116	7.15	0.6287	7.15	0.703
7.16	0.75946	7.16	0.6116	7.16	0.6284	7.16	0.7027
7.17	0.75946	7.17	0.6116	7.17	0.6287	7.17	0.703
7.18	0.75946	7.18	0.6116	7.18	0.6284	7.18	0.7027
7.19	0.75946	7.19	0.6116	7.19	0.6287	7.19	0.703
7.2	0.75946	7.2	0.6116	7.2	0.6284	7.2	0.7027
7.21	0.75946	7.21	0.6116	7.21	0.6284	7.21	0.703
7.22	0.75946	7.22	0.6116	7.22	0.6284	7.22	0.7027
7.23	0.75946	7.23	0.6116	7.23	0.6284	7.23	0.703
7.24	0.75946	7.24	0.6116	7.24	0.6284	7.24	0.7027
7.25	0.75946	7.25	0.6116	7.25	0.6284	7.25	0.703
7.26	0.75946	7.26	0.6116	7.26	0.6284	7.26	0.7027
7.27	0.75946	7.27	0.6116	7.27	0.6284	7.27	0.703
7.28	0.75946	7.28	0.6116	7.28	0.6284	7.28	0.7027
7.29	0.75946	7.29	0.6116	7.29	0.6284	7.29	0.703
7.3	0.75946	7.3	0.6116	7.3	0.6284	7.3	0.7027
7.31	0.75946	7.31	0.6116	7.31	0.6284	7.31	0.703
7.32	0.75946	7.32	0.6116	7.32	0.6284	7.32	0.7027
7.33	0.75946	7.33	0.6116	7.33	0.6284	7.33	0.703
7.34	0.75946	7.34	0.6116	7.34	0.6284	7.34	0.7027
7.35	0.75946	7.35	0.6116	7.35	0.6284	7.35	0.703
7.36	0.75946	7.36	0.6116	7.36	0.6284	7.36	0.7027
7.37	0.75946	7.37	0.6116	7.37	0.6284	7.37	0.703
7.38	0.75946	7.38	0.6116	7.38	0.6284	7.38	0.7027
7.39	0.75946	7.39	0.6116	7.39	0.6284	7.39	0.703
7.4	0.75946	7.4	0.6116	7.4	0.6284	7.4	0.7027
7.41	0.75946	7.41	0.6116	7.41	0.6284	7.41	0.703
7.42	0.75946	7.42	0.6116	7.42	0.6284	7.42	0.7027
7.43	0.75946	7.43	0.6116	7.43	0.6284	7.43	0.703
7.44	0.75946	7.44	0.6116	7.44	0.6284	7.44	0.7027
7.45	0.75946	7.45	0.6116	7.45	0.6284	7.45	0.703
7.46	0.75946	7.46	0.6116	7.46	0.6284	7.46	0.7027
7.47	0.75946	7.47	0.6116	7.47	0.6284	7.47	0.703
7.48	0.75946	7.48	0.6116	7.48	0.6284	7.48	0.7027
7.49	0.75946	7.49	0.6116	7.49	0.6284	7.49	0.703
7.5	0.75946	7.5	0.6116	7.5	0.6287	7.5	0.7027
7.51	0.75946	7.51	0.6116	7.51	0.6284	7.51	0.703
7.52	0.75946	7.52	0.6116	7.52	0.6284	7.52	0.7027
7.53	0.75946	7.53	0.6116	7.53	0.6284	7.53	0.703
7.54	0.75946	7.54	0.6116	7.54	0.6284	7.54	0.7027
7.55	0.75946	7.55	0.6116	7.55	0.6284	7.55	0.703
7.56	0.75946	7.56	0.6116	7.56	0.6284	7.56	0.7027
7.57	0.75946	7.57	0.6116	7.57	0.6284	7.57	0.703
7.58	0.75946	7.58	0.6116	7.58	0.6284	7.58	0.7027
7.59	0.75946	7.59	0.6116	7.59	0.6284	7.59	0.703
7.6	0.75946	7.6	0.6116	7.6	0.6284	7.6	0.7027
7.61	0.75946	7.61	0.6116	7.61	0.6284	7.61	0.703
7.62	0.75946	7.62	0.6116	7.62	0.6284	7.62	0.7027
7.63	0.75946	7.63	0.6116	7.63	0.6284	7.63	0.703
7.64	0.75946	7.64	0.6116	7.64	0.6284	7.64	0.7027
7.65	0.75946	7.65	0.6116	7.65	0.6284	7.65	0.703
7.66	0.75946	7.66	0.6116	7.66	0.6284	7.66	0.7027
7.67	0.75946	7.67	0.6116	7.67	0.6284	7.67	0.703
7.68	0.75946	7.68	0.6116	7.68	0.6284	7.68	0.7027
7.69	0.75946	7.69	0.6116	7.69	0.6284	7.69	0.703
7.7	0.75946	7.7	0.6116	7.7	0.6284	7.7	0.7027
7.71	0.75946	7.71	0.6116	7.71	0.6284	7.71	0.703
7.72	0.75946	7.72	0.6116	7.72	0.6284	7.72	0.7027
7.73	0.75946	7.73	0.6116	7.73	0.6284	7.73	0.703
7.74	0.75946	7.74	0.6116	7.74	0.6284	7.74	0.7027
7.75	0.75946	7.75	0.6116	7.75	0.6284	7.75	0.703
7.76	0.75946	7.76	0.6116	7.76	0.6284	7.76	0.7027
7.77	0.75946	7.77	0.6116	7.77	0.6284	7.77	0.703
7.78	0.75946	7.78	0.6116	7.78	0.6284	7.78	0.7027
7.79	0.75946	7.79	0.6116	7.79	0.6284	7.79	0.703
7.8	0.75946	7.8	0.6116	7.8	0.6284	7.8	0.7027
7.81	0.75946	7.81	0.6116	7.81	0.6284	7.81	0.703
7.82	0.75946	7.82	0.6116	7.82	0.6284	7.82	0.7027
7.83	0.75946	7.83	0.6116	7.83	0.6284	7.83	0.703
7.84	0.75946	7.84	0.6116	7.84	0.6284	7.84	0.7027
7.85	0.75946	7.85	0.6116	7.85	0.6284	7.85	0.703
7.86	0.75946	7.86	0.6116	7.86	0.6284	7.86	0.7027
7.87	0.75946	7.87	0.6116	7.87	0.6284	7.87	0.703
7.88	0.75946	7.88	0.6116	7.88	0.6284	7.88	0.7027
7.89	0.75946	7.89	0.6116	7.89	0.6284	7.89	0.703
7.9	0.75946	7.9	0.6116	7.9	0.6284	7.9	0.7027
7.91	0.75946	7.91	0.6116	7.91	0.6284	7.91	0.703
7.92	0.75946	7.92	0.6116	7.92	0.6284	7.92	0.7027
7.93	0.75946	7.93	0.6116	7.93	0.6284	7.93	0.703
7.94	0.75946	7.94	0.6116	7.94	0.6284	7.94	0.7027
7.95	0.75946	7.95	0.6116	7.95	0.6284	7.95	0.703
7.96	0.75946	7.96	0.6116	7.96	0.6284	7.96	0.7027
7.97	0.75946	7.97	0.6116	7.97	0.6284	7.97	0.703
7.98	0.75946	7.98	0.6116	7.98	0.6284	7.98	0.7027
7.99	0.75946	7.99	0.6116	7.99	0.6284	7.99	0.703
8	0.75946	8	0.6116	8	0.6284	8	0.7027
8.01	0.75946	8.01	0.6116	8.01	0.6284	8.01	0.703
8.02	0.75946	8.02	0.6116	8.02	0.6284	8.02	0.7027
8.03	0.75946	8.03	0.6116	8.03	0.6284	8.03	0.703
8.04	0.75946	8.04	0.6116	8.04	0.6284	8.04	0.7027
8.05	0.75946	8.05	0.6116	8.05	0.6284	8.05	0.703
8.06	0.75946	8.06	0.6116	8.06	0.6284	8.06	0.7027
8.07	0.75946	8.07	0.6116	8.07	0.6284	8.07	0.703
8.08	0.75946	8.08	0.6116	8.08	0.6284	8.08	0.7027
8.09	0.75946	8.09	0.6116	8.09	0.6284	8.09	0.703
8.1	0.75946	8.1	0.6116	8.1	0.6284	8.1	0.7027
8.11	0.75946	8.11	0.6116	8.11	0.6284	8.11	0.703
8.12	0.75946	8.12	0.6116	8.12	0.6284	8.12	0.7027
8.13	0.75946	8.13	0.6116	8.13	0.6284	8.13	0.703
8.14	0.75946	8.14	0.6116	8.14	0.6284	8.14	0.7027
8.15	0.75946	8.15	0.6116	8.15	0.6284	8.15	0.703
8.16	0.75946	8.16	0.6116	8.16	0.6284	8.16	0.703
8.17	0.75946	8.17	0.6116	8.17	0.6284	8.17	0.703
8.18	0.75946	8.18	0.6116	8.18	0.6284	8.18	0.7027
8.19	0.75946	8.19	0.6116	8.19	0.6284	8.19	0.703
8.2	0.75946	8.2	0.6116	8.2	0.6284	8.2	0.7027
8.21	0.75946	8.21	0.6116	8.21	0.6284	8.21	0.703
8.22	0.75946	8.22	0.6116	8.22	0.6284	8.22	0.7027
8.23	0.75946	8.23	0.6116	8.23	0.6284	8.23	0.703
8.24	0.75946	8.24	0.6116	8.24	0.6284	8.24	0.7027
8.25	0.75946	8.25	0.6116	8.25	0.6284	8.25	0.703
8.26	0.75946	8.26	0.6116	8.26	0.6284	8.26	0.7027
8.27	0.75946	8.27	0.6116	8.27	0.6284	8.27	0.703
8.28	0.75946	8.28	0.6116	8.28	0.6284	8.28	0.7027
8.29	0.75946	8.29	0.6116	8.29	0.6284	8.29	0.703
8.3	0.75946	8.3	0.6116	8.3	0.6284	8.3	0.7027
8.31	0.75946	8.31	0.6116	8.31	0.6284	8.31	0.703
8.32	0.75946	8.32	0.6116	8.32	0.6284	8.32	0.7027
8.33	0.75946	8.33	0.6116	8.33	0.6284	8.33	0.703
8.34	0.75946	8.34	0.6116	8.34	0.6284	8.34	0.7027
8.35	0.75946	8.35	0.6116	8.35	0.6284	8.35	0.703
8.36	0.75946	8.36	0.6116	8.36	0.6284	8.36	0.7027
8.37	0.75946	8.37	0.6116	8.37	0.6284	8.37	0.703
8.38	0.75946	8.38	0.6116	8.38	0.6284	8.38	0.7027
8.39	0.75946	8.39	0.6116	8.39	0.6284	8.39	0.703
8.4	0.75946	8.4	0.6116	8.4	0.6284	8.4	0.7027
8.41	0.75946	8.41	0.6116	8.41	0.6284	8.41	0.703
8.42	0.75946	8.42	0.6116	8.42	0.6284	8.42	0.703
8.43	0.75946	8.43	0.6116	8.43	0.6284	8.43	0.703
8.44	0.75946	8.44	0.6116	8.44	0.6284	8.44	0.7027
8.45	0.75946	8.45	0.6116	8.45	0.6284	8.45	0.703
8.46	0.75946	8.46	0.6116	8.46	0.6284	8.46	0.7027
8.47	0.75946	8.47	0.6116	8.47	0.6284	8.47	0.703
8.48	0.75946	8.48	0.6116	8.48	0.6284	8.48	0.703
8.49	0.75946	8.49	0.6116	8.49	0.6284	8.49	0.703
8.5	0.75946	8.5	0.6116	8.5	0.6284	8.5	0.7027
8.51	0.75946	8.51	0.6116	8.51	0.6284	8.51	0.703
8.52	0.75946	8.52	0.6116	8.52	0.6284	8.52	0.703
8.53	0.75946	8.53	0.6116	8.53	0.6284	8.53	0.703
8.54	0.75946	8.54	0.6116	8.54	0.6284	8.54	0.7027
8.55	0.75946	8.55	0.6116	8.55	0.6284	8.55	0.703
8.56	0.75946	8.56	0.6116	8.56	0.6284	8.56	0.7027
8.57	0.75946	8.57	0.6116	8.57	0.6284	8.57	0.703
8.58	0.75946	8.58	0.6116	8.58	0.6284	8.58	0.7027
8.59	0.75946	8.59	0.6116	8.59	0.6284	8.59	0.703
8.6	0.75946	8.6	0.6116	8.6	0.6284	8.6	0.7027
8.61	0.75946	8.61	0.6116	8.61	0.6284	8.61	0.703
8.62	0.75946	8.62	0.6116	8.62	0.6284	8.62	0.7027
8.63	0.75946	8.63	0.6116	8.63	0.6284	8.63	0.703
8.64	0.75946	8.64	0.6116	8.64	0.6284	8.64	0.7027
8.65	0.75946	8.65	0.6116	8.65	0.6284	8.65	0.703
8.66	0.75946	8.66	0.6116	8.66	0.6284	8.66	0.7027
8.67	0.75946	8.67	0.6116	8.67	0.6284	8.67	0.703
8.68	0.75946	8.68	0.6116	8.68	0.6284	8.68	0.7027
8.69	0.75946	8.69	0.6116	8.69	0.6284	8.69	0.703
8.7	0.75946	8.7	0.6116	8.7	0.6284	8.7	0.703
8.71	0.75946	8.71	0.6116	8.71	0.6284	8.71	0.703
8.72	0.75946	8.72	0.6116	8.72	0.6284	8.72	0.703
8.73	0.75946	8.73	0.6116	8.73	0.6284	8.73	0.703
8.74	0.75946	8.74	0.6116	8.74	0.6284	8.74	0.7027
8.75	0.75946	8.75	0.6116	8.75	0.6284	8.75	0.703
8.76	0.75946	8.76	0.6116	8.76	0.6284	8.76	0.703
8.77	0.75946	8.77	0.6116	8.77	0.6284	8.77	0.703
8.78	0.75946	8.78	0.6116	8.78	0.6284	8.78	0.703
8.79	0.75946	8.79	0.6116	8.79	0.6284	8.79	0.703
8.8	0.75946	8.8	0.6116	8.8	0.6284	8.8	0.703
8.81	0.75946	8.81	0.6116	8.81	0.6284	8.81	0.703
8.82	0.75946	8.82	0.6116	8.82	0.6284	8.82	0.703
8.83	0.75946	8.83	0.6116	8.83	0.6284	8.83	0.703
8.84	0.75946	8.84	0.6116	8.84	0.6284	8.84	0.703
8.85	0.75946	8.85	0.6116	8.85	0.6284	8.85	0.703
8.86	0.75946	8.86	0.6116	8.86	0.6284	8.86	0.703
8.87	0.75946	8.87	0.6116	8.87	0.6284	8.87	0.703
8.88	0.75946	8.88	0.6116	8.88	0.6284	8.88	0.703
8.89	0.75946	8.89	0.6116	8.89	0.6284	8.89	0.703
8.9	0.75946	8.9	0.6116	8.9	0.6284	8.9	0.703
8.91	0.75946	8.91	0.6116	8.91	0.6284	8.91	0.703
8.92	0.75946	8.92	0.6116	8.92	0.6284	8.92	0.703
8.93	0.75946	8.93	0.6116	8.93	0.6284	8.93	0.703
8.94	0.75946	8.94	0.6116	8.94	0.6284	8.94	0.703
8.95	0.75946	8.95	0.6116	8.95	0.6284	8.95	0.703
8.96	0.75946	8.96	0.6116	8.96	0.6284	8.96	0.703
8.97	0.75946	8.97	0.6116	8.97	0.6284	8.97	0.703
8.98	0.75946	8.98	0.6116	8.98	0.6284	8.98	0.703
8.99	0.75946	8.99	0.6116	8.99	0.6284	8.99	0.703
9	0.75946	9	0.6116	9	0.6284	9	0.703
9.01	0.75946	9.01	0.6116	9.01	0.6284	9.01	0.703
9.02	0.75946	9.02	0.6116	9.02	0.6284	9.02	0.7027
9.03	0.75946	9.03	0.6116	9.03	0.6284	9.03	0.703
9.04	0.75946	9.04	0.6116	9.04	0.6284	9.04	0.7027
9.05	0.75946	9.05	0.6116	9.05	0.6284	9.05	0.703
9.06	0.75946	9.06	0.6116	9.06	0.6284	9.06	0.703
9.07	0.75946	9.07	0.6116	9.07	0.6284	9.07	0.703
9.08	0.75946	9.08	0.6116	9.08	0.6284	9.08	0.703
9.09	0.75946	9.09	0.6116	9.09	0.6284	9.09	0.703
9.1	0.75946	9.1	0.6116	9.1	0.6284	9.1	0.703
9.11	0.75946	9.11	0.6116	9.11	0.6284	9.11	0.703
9.12	0.75946	9.12	0.6116	9.12	0.6284	9.12	0.703
9.13	0.75946	9.13	0.6116	9.13	0.6284	9.13	0.703
9.14	0.75946	9.14	0.6116	9.14	0.6284	9.14	0.703
9.15	0.75946	9.15	0.6116	9.15	0.6284	9.15	0.703
9.16	0.75946	9.16	0.6116	9.16	0.6284	9.16	0.703
9.17	0.75946	9.17	0.6116	9.17	0.6284	9.17	0.703
9.18	0.75946	9.18	0.6116	9.18	0.6284	9.18	0.703
9.19	0.75946	9.19	0.6116	9.19	0.6284	9.19	0.703
9.2	0.75946	9.2	0.6116	9.2	0.6284	9.2	0.703
9.21	0.75946	9.21	0.6116	9.21	0.6284	9.21	0.703
9.22	0.75946	9.22	0.6116	9.22	0.6284	9.22	0.703
9.23	0.75946	9.23	0.6116	9.23	0.6284	9.23	0.703
9.24	0.75946	9.24	0.6116	9.24	0.6284	9.24	0.703
9.25	0.75946	9.25	0.6116	9.25	0.6284	9.25	0.703
9.26	0.75946	9.26	0.6116	9.26	0.6284	9.26	0.703
9.27	0.75946	9.27	0.6116	9.27	0.6284	9.27	0.703
9.28	0.75946	9.28	0.6116	9.28	0.6284	9.28	0.703
9.29	0.75946	9.29	0.6116	9.29	0.6284	9.29	0.703
9.3	0.75946	9.3	0.6116	9.3	0.6284	9.3	0.703
9.31	0.75946	9.31	0.6116	9.31	0.6284	9.31	0.703
9.32	0.75946	9.32	0.6116	9.32	0.6284	9.32	0.703
9.33	0.75946	9.33	0.6116	9.33	0.6284	9.33	0.703
9.34	0.75946	9.34	0.6116	9.34	0.6284	9.34	0.703
9.35	0.75946	9.35	0.6116	9.35	0.6284	9.35	0.703
9.36	0.75946	9.36	0.6116	9.36	0.6284	9.36	0.703
9.37	0.75946	9.37	0.6116	9.37	0.6284	9.37	0.703
9.38	0.75946	9.38	0.6116	9.38	0.6284	9.38	0.703
9.39	0.75946	9.39	0.6116	9.39	0.6284	9.39	0.703
9.4	0.75946	9.4	0.6116	9.4	0.6284	9.4	0.703
9.41	0.75946	9.41	0.6116	9.41	0.6284	9.41	0.703
9.42	0.75946	9.42	0.6116	9.42	0.6284	9.42	0.703
9.43	0.75946	9.43	0.6116	9.43	0.6284	9.43	0.703
9.44	0.75946	9.44	0.6116	9.44	0.6284	9.44	0.703
9.45	0.75946	9.45	0.6116	9.45	0.6284	9.45	0.703
9.46	0.75946	9.46	0.6116	9.46	0.6284	9.46	0.703
9.47	0.75946	9.47	0.6116	9.47	0.6284	9.47	0.703
9.48	0.75946	9.48	0.6116	9.48	0.6284	9.48	0.703
9.49	0.75946	9.49	0.6116	9.49	0.6284	9.49	0.703
9.5	0.75946	9.5	0.6116	9.5	0.6284	9.5	0.703
9.51	0.75946	9.51	0.6116	9.51	0.6284	9.51	0.703
9.52	0.75946	9.52	0.6116	9.52	0.6284	9.52	0.703
9.53	0.75946	9.53	0.6116	9.53	0.6284	9.53	0.703
9.54	0.75946	9.54	0.6116	9.54	0.6284	9.54	0.703
9.55	0.75946	9.55	0.6116	9.55	0.6284	9.55	0.703
9.56	0.75946	9.56	0.6116	9.56	0.6284	9.56	0.703
9.57	0.75946	9.57	0.6116	9.57	0.6284	9.57	0.703
9.58	0.75946	9.58	0.6116	9.58	0.6284	9.58	0.703
9.59	0.75946	9.59	0.6116	9.59	0.6284	9.59	0.703
9.6	0.75946	9.6	0.6116	9.6	0.6284	9.6	0.703
9.61	0.75946	9.61	0.6116	9.61	0.6284	9.61	0.703
9.62	0.75946	9.62	0.6113	9.62	0.6284	9.62	0.703
9.63	0.75946	9.63	0.6092	9.63	0.6284	9.63	0.703
9.64	0.75946	9.64	0.6058	9.64	0.6284	9.64	0.703
9.65	0.75946	9.65	0.603	9.65	0.6284	9.65	0.703
9.66	0.75946	9.66	0.6009	9.66	0.6284	9.66	0.703
9.67	0.75946	9.67	0.5993	9.67	0.6284	9.67	0.703
9.68	0.75946	9.68	0.5978	9.68	0.6284	9.68	0.703
9.69	0.75946	9.69	0.5969	9.69	0.6284	9.69	0.703
9.7	0.75916	9.7	0.596	9.7	0.6284	9.7	0.703
9.71	0.75946	9.71	0.595	9.71	0.6284	9.71	0.703
9.72	0.75946	9.72	0.5944	9.72	0.6284	9.72	0.703
9.73	0.75946	9.73	0.5938	9.73	0.6284	9.73	0.703
9.74	0.75916	9.74	0.5932	9.74	0.6284	9.74	0.703
9.75	0.75946	9.75	0.5926	9.75	0.6284	9.75	0.703
9.76	0.75946	9.76	0.5923	9.76	0.6284	9.76	0.703
9.77	0.75946	9.77	0.592	9.77	0.6284	9.77	0.703
9.78	0.75916	9.78	0.5914	9.78	0.6284	9.78	0.703
9.79	0.75946	9.79	0.5914	9.79	0.6284	9.79	0.703
9.8	0.75946	9.8	0.5911	9.8	0.6284	9.8	0.703
9.81	0.75946	9.81	0.5907	9.81	0.6284	9.81	0.703
9.82	0.75946	9.82	0.5904	9.82	0.6284	9.82	0.703
9.83	0.75946	9.83	0.5904	9.83	0.6284	9.83	0.703
9.84	0.75916	9.84	0.5901	9.84	0.6284	9.84	0.703
9.85	0.75946	9.85	0.5901	9.85	0.6284	9.85	0.703
9.86	0.75946	9.86	0.5898	9.86	0.6284	9.86	0.703
9.87	0.75946	9.87	0.5898	9.87	0.6284	9.87	0.703
9.88	0.75916	9.88	0.5895	9.88	0.6284	9.88	0.703
9.89	0.75946	9.89	0.5895	9.89	0.6284	9.89	0.703
9.9	0.75916	9.9	0.5892	9.9	0.6284	9.9	0.703
9.91	0.75946	9.91	0.5892	9.91	0.6284	9.91	0.703
9.92	0.75916	9.92	0.5889	9.92	0.6284	9.92	0.703
9.93	0.75946	9.93	0.5889	9.93	0.6284	9.93	0.703
9.94	0.75916	9.94	0.5889	9.94	0.6284	9.94	0.703
9.95	0.75946	9.95	0.5889	9.95	0.6284	9.95	0.703
9.96	0.75916	9.96	0.5886	9.96	0.6284	9.96	0.703
9.97	0.75946	9.97	0.5886	9.97	0.6284	9.97	0.703
9.98	0.75916	9.98	0.5886	9.98	0.6284	9.98	0.703
9.99	0.75946	9.99	0.5886	9.99	0.6284	9.99	0.703
10	0.75916	10	0.5883	10	0.6284	10	0.703
10.01	0.75946	10.01	0.5883	10.01	0.6284	10.01	0.703
10.02	0.75916	10.02	0.5883	10.02	0.6284	10.02	0.703
10.03	0.75946	10.03	0.5883	10.03	0.6284	10.03	0.703
10.04	0.75916	10.04	0.588	10.04	0.6284	10.04	0.703
10.05	0.75946	10.05	0.588	10.05	0.6284	10.05	0.703
10.06	0.75916	10.06	0.588	10.06	0.6284	10.06	0.703
10.07	0.75946	10.07	0.588	10.07	0.6284	10.07	0.703
10.08	0.75916	10.08	0.588	10.08	0.6284	10.08	0.703
10.09	0.75946	10.09	0.588	10.09	0.6284	10.09	0.703
10.1	0.75916	10.1	0.5877	10.1	0.6284	10.1	0.703
10.11	0.75946	10.11	0.5877	10.11	0.6284	10.11	0.703
10.12	0.75916	10.12	0.5877	10.12	0.6284	10.12	0.703
10.13	0.75946	10.13	0.5877	10.13	0.6284	10.13	0.703
10.14	0.75916	10.14	0.5877	10.14	0.6284	10.14	0.703
10.15	0.75946	10.15	0.5877	10.15	0.6284	10.15	0.703
10.16	0.75916	10.16	0.5877	10.16	0.6284	10.16	0.703
10.17	0.75946	10.17	0.5877	10.17	0.6284	10.17	0.703
10.18	0.75916	10.18	0.5874	10.18	0.6284	10.18	0.703
10.19	0.75916	10.19	0.5877	10.19	0.6284	10.19	0.703
10.2	0.75916	10.2	0.5874	10.2	0.6284	10.2	0.703
10.21	0.75916	10.21	0.5874	10.21	0.6284	10.21	0.703
10.22	0.75916	10.22	0.5874	10.22	0.6284	10.22	0.703
10.23	0.75946	10.23	0.5874	10.23	0.6284	10.23	0.703
10.24	0.75916	10.24	0.5874	10.24	0.6284	10.24	0.703
10.25	0.75916	10.25	0.5874	10.25	0.6284	10.25	0.703
10.26	0.75916	10.26	0.5874	10.26	0.6284	10.26	0.703
10.27	0.75916	10.27	0.5874	10.27	0.6284	10.27	0.703
10.28	0.75916	10.28	0.5871	10.28	0.6284	10.28	0.703
10.29	0.75946	10.29	0.5874	10.29	0.6284	10.29	0.703
10.3	0.75916	10.3	0.5871	10.3	0.6284	10.3	0.703
10.31	0.75946	10.31	0.5874	10.31	0.6284	10.31	0.703
10.32	0.75916	10.32	0.5871	10.32	0.6284	10.32	0.703
10.33	0.75946	10.33	0.5874	10.33	0.6284	10.33	0.703
10.34	0.75916	10.34	0.5871	10.34	0.6284	10.34	0.703
10.35	0.75946	10.35	0.5871	10.35	0.6284	10.35	0.703
10.36	0.75916	10.36	0.5871	10.36	0.6284	10.36	0.703
10.37	0.75916	10.37	0.5871	10.37	0.6284	10.37	0.703
10.38	0.75824	10.38	0.5871	10.38	0.6284	10.38	0.703
10.39	0.75301	10.39	0.5871	10.39	0.6284	10.39	0.703
10.4	0.7447	10.4	0.5871	10.4	0.6284	10.4	0.7024
10.41	0.7389	10.41	0.5871	10.41	0.6284	10.41	0.7006
10.42	0.7346	10.42	0.5868	10.42	0.6281	10.42	0.6987
10.43	0.7315	10.43	0.5871	10.43	0.6281	10.43	0.6975
10.44	0.7288	10.44	0.5868	10.44	0.6278	10.44	0.696
10.45	0.7266	10.45	0.5871	10.45	0.6278	10.45	0.695
10.46	0.7251	10.46	0.5868	10.46	0.6275	10.46	0.6941
10.47	0.7235	10.47	0.5871	10.47	0.6272	10.47	0.6935
10.48	0.7223	10.48	0.5868	10.48	0.6269	10.48	0.6926
10.49	0.7211	10.49	0.5871	10.49	0.6269	10.49	0.692
10.5	0.7202	10.5	0.5868	10.5	0.6266	10.5	0.6911
10.51	0.7192	10.51	0.5868	10.51	0.6266	10.51	0.6904
10.52	0.7183	10.52	0.5868	10.52	0.6263	10.52	0.6898
10.53	0.7177	10.53	0.5868	10.53	0.6263	10.53	0.6892
10.54	0.7168	10.54	0.5868	10.54	0.626	10.54	0.6886
10.55	0.7162	10.55	0.5868	10.55	0.626	10.55	0.6883
10.56	0.7155	10.56	0.5868	10.56	0.626	10.56	0.6877
10.57	0.7149	10.57	0.5868	10.57	0.626	10.57	0.6874
10.58	0.7143	10.58	0.5868	10.58	0.6257	10.58	0.6868
10.59	0.714	10.59	0.5868	10.59	0.6257	10.59	0.6864
10.6	0.7134	10.6	0.5864	10.6	0.6257	10.6	0.6861
10.61	0.7131	10.61	0.5868	10.61	0.6253	10.61	0.6855
10.62	0.7125	10.62	0.5864	10.62	0.6253	10.62	0.6852
10.63	0.7122	10.63	0.5868	10.63	0.6253	10.63	0.6849
10.64	0.7116	10.64	0.5864	10.64	0.625	10.64	0.6846
10.65	0.7112	10.65	0.5868	10.65	0.625	10.65	0.6843
10.66	0.7109	10.66	0.5864	10.66	0.625	10.66	0.6837
10.67	0.7106	10.67	0.5868	10.67	0.625	10.67	0.6834
10.68	0.71	10.68	0.5864	10.68	0.6247	10.68	0.6831
10.69	0.7097	10.69	0.5868	10.69	0.625	10.69	0.6828
10.7	0.7094	10.7	0.5864	10.7	0.6247	10.7	0.6825
10.71	0.7091	10.71	0.5864	10.71	0.6247	10.71	0.6821
10.72	0.7088	10.72	0.5864	10.72	0.6247	10.72	0.6818
10.73	0.7085	10.73	0.5864	10.73	0.6247	10.73	0.6815
10.74	0.7082	10.74	0.5864	10.74	0.6244	10.74	0.6812
10.75	0.7079	10.75	0.5864	10.75	0.6244	10.75	0.6812
10.76	0.7076	10.76	0.5864	10.76	0.6244	10.76	0.6809
10.77	0.7073	10.77	0.5864	10.77	0.6244	10.77	0.6806
10.78	0.7069	10.78	0.5864	10.78	0.6244	10.78	0.6803
10.79	0.7069	10.79	0.5864	10.79	0.6244	10.79	0.68
10.8	0.7063	10.8	0.5864	10.8	0.6241	10.8	0.6797
10.81	0.7063	10.81	0.5864	10.81	0.6241	10.81	0.6797
10.82	0.706	10.82	0.5861	10.82	0.6241	10.82	0.6794
10.83	0.7057	10.83	0.5864	10.83	0.6241	10.83	0.6791
10.84	0.7054	10.84	0.5861	10.84	0.6241	10.84	0.6788
10.85	0.7054	10.85	0.5864	10.85	0.6241	10.85	0.6788
10.86	0.7051	10.86	0.5861	10.86	0.6238	10.86	0.6785
10.87	0.7048	10.87	0.5864	10.87	0.6238	10.87	0.6782
10.88	0.7045	10.88	0.5861	10.88	0.6238	10.88	0.6778
10.89	0.7045	10.89	0.5864	10.89	0.6238	10.89	0.6778
10.9	0.7042	10.9	0.5861	10.9	0.6238	10.9	0.6775
10.91	0.7039	10.91	0.5864	10.91	0.6238	10.91	0.6772
10.92	0.7036	10.92	0.5861	10.92	0.6235	10.92	0.6769
10.93	0.7036	10.93	0.5864	10.93	0.6235	10.93	0.6769
10.94	0.7033	10.94	0.5861	10.94	0.6235	10.94	0.6766
10.95	0.703	10.95	0.5861	10.95	0.6235	10.95	0.6766
10.96	0.703	10.96	0.5861	10.96	0.6235	10.96	0.6763
10.97	0.7026	10.97	0.5861	10.97	0.6235	10.97	0.676
10.98	0.7023	10.98	0.5861	10.98	0.6232	10.98	0.676
10.99	0.7023	10.99	0.5861	10.99	0.6235	10.99	0.6757
11	0.702	11	0.5861	11	0.6232	11	0.6754
11.01	0.702	11.01	0.5861	11.01	0.6232	11.01	0.6754
11.02	0.7017	11.02	0.5861	11.02	0.6232	11.02	0.6751
11.03	0.7014	11.03	0.5861	11.03	0.6232	11.03	0.6751
11.04	0.7011	11.04	0.5861	11.04	0.6232	11.04	0.6748
11.05	0.7011	11.05	0.5861	11.05	0.6232	11.05	0.6748
11.06	0.7008	11.06	0.5861	11.06	0.6229	11.06	0.6745
11.07	0.7008	11.07	0.5861	11.07	0.6232	11.07	0.6742
11.08	0.7005	11.08	0.5858	11.08	0.6229	11.08	0.6742
11.09	0.7005	11.09	0.5861	11.09	0.6229	11.09	0.6739
11.1	0.7002	11.1	0.5858	11.1	0.6229	11.1	0.6739
11.11	0.6999	11.11	0.5861	11.11	0.6229	11.11	0.6735
11.12	0.6999	11.12	0.5858	11.12	0.6229	11.12	0.6735
11.13	0.6996	11.13	0.5861	11.13	0.6229	11.13	0.6732
11.14	0.6996	11.14	0.5858	11.14	0.6229	11.14	0.6732
11.15	0.6993	11.15	0.5861	11.15	0.6229	11.15	0.6729
11.16	0.699	11.16	0.5858	11.16	0.6229	11.16	0.6729
11.17	0.699	11.17	0.5858	11.17	0.6229	11.17	0.6726
11.18	0.6987	11.18	0.5858	11.18	0.6226	11.18	0.6723
11.19	0.6987	11.19	0.5858	11.19	0.6226	11.19	0.6723
11.2	0.6983	11.2	0.5858	11.2	0.6226	11.2	0.6723
11.21	0.6983	11.21	0.5858	11.21	0.6226	11.21	0.672
11.22	0.698	11.22	0.5858	11.22	0.6226	11.22	0.6717
11.23	0.698	11.23	0.5858	11.23	0.6226	11.23	0.6717
11.24	0.6977	11.24	0.5858	11.24	0.6226	11.24	0.6717
11.25	0.6977	11.25	0.5858	11.25	0.6226	11.25	0.6714
11.26	0.6974	11.26	0.5858	11.26	0.6223	11.26	0.6714
11.27	0.6974	11.27	0.5858	11.27	0.6226	11.27	0.6711
11.28	0.6971	11.28	0.5858	11.28	0.6223	11.28	0.6711
11.29	0.6971	11.29	0.5858	11.29	0.6223	11.29	0.6711
11.3	0.6968	11.3	0.5858	11.3	0.6223	11.3	0.6708
11.31	0.6968	11.31	0.5858	11.31	0.6223	11.31	0.6708
11.32	0.6965	11.32	0.5858	11.32	0.6223	11.32	0.6705
11.33	0.6965	11.33	0.5858	11.33	0.6223	11.33	0.6705
11.34	0.6962	11.34	0.5855	11.34	0.6223	11.34	0.6702
11.35	0.6962	11.35	0.5858	11.35	0.6223	11.35	0.6702
11.36	0.6959	11.36	0.5855	11.36	0.6223	11.36	0.6699
11.37	0.6959	11.37	0.5858	11.37	0.6223	11.37	0.6699
11.38	0.6956	11.38	0.5855	11.38	0.622	11.38	0.6696
11.39	0.6956	11.39	0.5858	11.39	0.622	11.39	0.6696
11.4	0.6953	11.4	0.5855	11.4	0.622	11.4	0.6692
11.41	0.6953	11.41	0.5858	11.41	0.622	11.41	0.6692
11.42	0.695	11.42	0.5855	11.42	0.622	11.42	0.6692
11.43	0.695	11.43	0.5858	11.43	0.622	11.43	0.6689
11.44	0.6947	11.44	0.5855	11.44	0.622	11.44	0.6689
11.45	0.6947	11.45	0.5858	11.45	0.622	11.45	0.6689
11.46	0.6947	11.46	0.5855	11.46	0.622	11.46	0.6686
11.47	0.6947	11.47	0.5858	11.47	0.622	11.47	0.6686
11.48	0.6944	11.48	0.5855	11.48	0.6217	11.48	0.6683
11.49	0.6944	11.49	0.5855	11.49	0.622	11.49	0.6683
11.5	0.694	11.5	0.5855	11.5	0.6217	11.5	0.668
11.51	0.694	11.51	0.5855	11.51	0.622	11.51	0.668
11.52	0.6937	11.52	0.5855	11.52	0.6217	11.52	0.668
11.53	0.6937	11.53	0.5855	11.53	0.6217	11.53	0.668
11.54	0.6934	11.54	0.5855	11.54	0.6217	11.54	0.6677
11.55	0.6934	11.55	0.5855	11.55	0.6217	11.55	0.6677
11.56	0.6931	11.56	0.5855	11.56	0.6217	11.56	0.6674
11.57	0.6931	11.57	0.5855	11.57	0.6217	11.57	0.6674
11.58	0.6928	11.58	0.5855	11.58	0.6217	11.58	0.6671
11.59	0.6928	11.59	0.5855	11.59	0.6217	11.59	0.6671
11.6	0.6928	11.6	0.5855	11.6	0.6214	11.6	0.6671
11.61	0.6928	11.61	0.5855	11.61	0.6217	11.61	0.6671
11.62	0.6925	11.62	0.5852	11.62	0.6214	11.62	0.6668
11.63	0.6925	11.63	0.5855	11.63	0.6217	11.63	0.6668
11.64	0.6922	11.64	0.5852	11.64	0.6214	11.64	0.6665
11.65	0.6922	11.65	0.5855	11.65	0.6214	11.65	0.6665
11.66	0.6919	11.66	0.5852	11.66	0.6214	11.66	0.6662
11.67	0.6919	11.67	0.5855	11.67	0.6214	11.67	0.6662
11.68	0.6919	11.68	0.5852	11.68	0.6214	11.68	0.6662
11.69	0.6919	11.69	0.5855	11.69	0.6214	11.69	0.6662
11.7	0.6916	11.7	0.5852	11.7	0.6214	11.7	0.6659
11.71	0.6916	11.71	0.5855	11.71	0.6214	11.71	0.6659
11.72	0.6913	11.72	0.5852	11.72	0.6214	11.72	0.6656
11.73	0.6913	11.73	0.5855	11.73	0.6214	11.73	0.6656
11.74	0.691	11.74	0.5852	11.74	0.621	11.74	0.6656
11.75	0.691	11.75	0.5855	11.75	0.6214	11.75	0.6656
11.76	0.691	11.76	0.5852	11.76	0.621	11.76	0.6653
11.77	0.691	11.77	0.5852	11.77	0.6214	11.77	0.6653
11.78	0.6907	11.78	0.5852	11.78	0.621	11.78	0.6649
11.79	0.6907	11.79	0.5852	11.79	0.621	11.79	0.6649
11.8	0.6904	11.8	0.5852	11.8	0.621	11.8	0.6649
11.81	0.6904	11.81	0.5852	11.81	0.621	11.81	0.6649
11.82	0.6901	11.82	0.5852	11.82	0.621	11.82	0.6646
11.83	0.6901	11.83	0.5852	11.83	0.621	11.83	0.6646
11.84	0.6901	11.84	0.5852	11.84	0.621	11.84	0.6643
11.85	0.6901	11.85	0.5852	11.85	0.621	11.85	0.6643
11.86	0.6897	11.86	0.5852	11.86	0.621	11.86	0.6643
11.87	0.6897	11.87	0.5852	11.87	0.621	11.87	0.6643
11.88	0.6894	11.88	0.5852	11.88	0.621	11.88	0.664
11.89	0.6894	11.89	0.5852	11.89	0.621	11.89	0.664
11.9	0.6894	11.9	0.5852	11.9	0.6207	11.9	0.6637
11.91	0.6894	11.91	0.5852	11.91	0.621	11.91	0.6637
11.92	0.6891	11.92	0.5852	11.92	0.6207	11.92	0.6637
11.93	0.6891	11.93	0.5852	11.93	0.6207	11.93	0.6637
11.94	0.6888	11.94	0.5849	11.94	0.6207	11.94	0.6634
11.95	0.6888	11.95	0.5852	11.95	0.6207	11.95	0.6634
11.96	0.6885	11.96	0.5849	11.96	0.6207	11.96	0.6634
11.97	0.6885	11.97	0.5852	11.97	0.6207	11.97	0.6634
11.98	0.6885	11.98	0.5849	11.98	0.6207	11.98	0.6631
11.99	0.6885	11.99	0.5852	11.99	0.6207	11.99	0.6631
12	0.6882	12	0.5849	12	0.6207	12	0.6628
12.01	0.6882	12.01	0.5852	12.01	0.6207	12.01	0.6628
12.02	0.6879	12.02	0.5849	12.02	0.6207	12.02	0.6628
12.03	0.6879	12.03	0.5852	12.03	0.6207	12.03	0.6628
12.04	0.6879	12.04	0.5849	12.04	0.6207	12.04	0.6625
12.05	0.6879	12.05	0.5852	12.05	0.6207	12.05	0.6625
12.06	0.6876	12.06	0.5849	12.06	0.6204	12.06	0.6625
12.07	0.6876	12.07	0.5852	12.07	0.6207	12.07	0.6625
12.08	0.6873	12.08	0.5849	12.08	0.6204	12.08	0.6622
12.09	0.6873	12.09	0.5849	12.09	0.6207	12.09	0.6622
12.1	0.6873	12.1	0.5849	12.1	0.6204	12.1	0.6619
12.11	0.6873	12.11	0.5849	12.11	0.6204	12.11	0.6619
12.12	0.687	12.12	0.5849	12.12	0.6204	12.12	0.6619
12.13	0.687	12.13	0.5849	12.13	0.6204	12.13	0.6619
12.14	0.6867	12.14	0.5849	12.14	0.6204	12.14	0.6616
12.15	0.6867	12.15	0.5849	12.15	0.6204	12.15	0.6616
12.16	0.6867	12.16	0.5849	12.16	0.6204	12.16	0.6616
12.17	0.6867	12.17	0.5849	12.17	0.6204	12.17	0.6616
12.18	0.6864	12.18	0.5849	12.18	0.6204	12.18	0.6613
12.19	0.6864	12.19	0.5849	12.19	0.6204	12.19	0.6613
12.2	0.6864	12.2	0.5849	12.2	0.6201	12.2	0.6613
12.21	0.6864	12.21	0.5849	12.21	0.6204	12.21	0.6613
12.22	0.6861	12.22	0.5849	12.22	0.6201	12.22	0.661
12.23	0.6861	12.23	0.5849	12.23	0.6204	12.23	0.661
12.24	0.6858	12.24	0.5849	12.24	0.6201	12.24	0.661
12.25	0.6858	12.25	0.5849	12.25	0.6204	12.25	0.6606
12.26	0.6858	12.26	0.5849	12.26	0.6201	12.26	0.6606
12.27	0.6858	12.27	0.5849	12.27	0.6201	12.27	0.6606
12.28	0.6854	12.28	0.5846	12.28	0.6201	12.28	0.6606
12.29	0.6854	12.29	0.5849	12.29	0.6201	12.29	0.6603
12.3	0.6854	12.3	0.5846	12.3	0.6201	12.3	0.6603
12.31	0.6854	12.31	0.5849	12.31	0.6201	12.31	0.6603
12.32	0.6851	12.32	0.5846	12.32	0.6201	12.32	0.66
12.33	0.6851	12.33	0.5849	12.33	0.6201	12.33	0.66
12.34	0.6848	12.34	0.5846	12.34	0.6201	12.34	0.66
12.35	0.6848	12.35	0.5849	12.35	0.6201	12.35	0.66
12.36	0.6848	12.36	0.5846	12.36	0.6201	12.36	0.6597
12.37	0.6848	12.37	0.5849	12.37	0.6201	12.37	0.6597
12.38	0.6845	12.38	0.5846	12.38	0.6201	12.38	0.6597
12.39	0.6845	12.39	0.5849	12.39	0.6201	12.39	0.6597
12.4	0.6845	12.4	0.5846	12.4	0.6198	12.4	0.6594
12.41	0.6845	12.41	0.5849	12.41	0.6201	12.41	0.6594
12.42	0.6842	12.42	0.5846	12.42	0.6198	12.42	0.6594
12.43	0.6842	12.43	0.5846	12.43	0.6201	12.43	0.6594
12.44	0.6839	12.44	0.5846	12.44	0.6198	12.44	0.6594
12.45	0.6842	12.45	0.5846	12.45	0.6198	12.45	0.6594
12.46	0.6839	12.46	0.5846	12.46	0.6198	12.46	0.6591
12.47	0.6839	12.47	0.5846	12.47	0.6198	12.47	0.6591
12.48	0.6836	12.48	0.5846	12.48	0.6198	12.48	0.6591
12.49	0.6836	12.49	0.5846	12.49	0.6198	12.49	0.6591
12.5	0.6836	12.5	0.5846	12.5	0.6198	12.5	0.6588
12.51	0.6836	12.51	0.5846	12.51	0.6198	12.51	0.6588
12.52	0.6833	12.52	0.5846	12.52	0.6198	12.52	0.6588
12.53	0.6833	12.53	0.5846	12.53	0.6198	12.53	0.6588
12.54	0.6833	12.54	0.5846	12.54	0.6198	12.54	0.6585
12.55	0.6833	12.55	0.5846	12.55	0.6198	12.55	0.6585
12.56	0.683	12.56	0.5846	12.56	0.6198	12.56	0.6585
12.57	0.683	12.57	0.5846	12.57	0.6198	12.57	0.6585
12.58	0.683	12.58	0.5846	12.58	0.6195	12.58	0.6582
12.59	0.683	12.59	0.5846	12.59	0.6198	12.59	0.6582
12.6	0.6827	12.6	0.5843	12.6	0.6195	12.6	0.6582
12.61	0.6827	12.61	0.5846	12.61	0.6198	12.61	0.6582
12.62	0.6824	12.62	0.5843	12.62	0.6195	12.62	0.6579
12.63	0.6824	12.63	0.5846	12.63	0.6195	12.63	0.6579
12.64	0.6824	12.64	0.5843	12.64	0.6195	12.64	0.6579
12.65	0.6824	12.65	0.5846	12.65	0.6195	12.65	0.6579
12.66	0.6821	12.66	0.5843	12.66	0.6195	12.66	0.6576
12.67	0.6821	12.67	0.5846	12.67	0.6195	12.67	0.6576
12.68	0.6821	12.68	0.5843	12.68	0.6195	12.68	0.6576
12.69	0.6821	12.69	0.5846	12.69	0.6195	12.69	0.6576
12.7	0.6818	12.7	0.5843	12.7	0.6195	12.7	0.6573
12.71	0.6818	12.71	0.5846	12.71	0.6195	12.71	0.6573
12.72	0.6818	12.72	0.5843	12.72	0.6195	12.72	0.6573
12.73	0.6818	12.73	0.5846	12.73	0.6195	12.73	0.6573
12.74	0.6815	12.74	0.5843	12.74	0.6195	12.74	0.6573
12.75	0.6815	12.75	0.5846	12.75	0.6195	12.75	0.657
12.76	0.6815	12.76	0.5843	12.76	0.6195	12.76	0.657
12.77	0.6815	12.77	0.5843	12.77	0.6195	12.77	0.657
12.78	0.6811	12.78	0.5843	12.78	0.6192	12.78	0.657
12.79	0.6811	12.79	0.5846	12.79	0.6195	12.79	0.657
12.8	0.6811	12.8	0.5843	12.8	0.6192	12.8	0.6567
12.81	0.6811	12.81	0.5843	12.81	0.6195	12.81	0.6567
12.82	0.6808	12.82	0.5843	12.82	0.6192	12.82	0.6567
12.83	0.6808	12.83	0.5843	12.83	0.6192	12.83	0.6567
12.84	0.6808	12.84	0.5843	12.84	0.6192	12.84	0.6563
12.85	0.6808	12.85	0.5843	12.85	0.6192	12.85	0.6563
12.86	0.6805	12.86	0.5843	12.86	0.6192	12.86	0.6563
12.87	0.6805	12.87	0.5843	12.87	0.6192	12.87	0.6563
12.88	0.6805	12.88	0.5843	12.88	0.6192	12.88	0.656
12.89	0.6805	12.89	0.5843	12.89	0.6192	12.89	0.6563
12.9	0.6802	12.9	0.5843	12.9	0.6192	12.9	0.656
12.91	0.6802	12.91	0.5843	12.91	0.6192	12.91	0.656
12.92	0.6802	12.92	0.5843	12.92	0.6192	12.92	0.656
12.93	0.6802	12.93	0.5843	12.93	0.6192	12.93	0.656
12.94	0.6799	12.94	0.5843	12.94	0.6192	12.94	0.6557
12.95	0.6799	12.95	0.5843	12.95	0.6192	12.95	0.6557
12.96	0.6799	12.96	0.5843	12.96	0.6189	12.96	0.6557
12.97	0.6799	12.97	0.5843	12.97	0.6192	12.97	0.6557
12.98	0.6796	12.98	0.5843	12.98	0.6189	12.98	0.6554
12.99	0.6796	12.99	0.5843	12.99	0.6192	12.99	0.6554
13	0.6796	13	0.5843	13	0.6189	13	0.6554
13.01	0.6796	13.01	0.5843	13.01	0.6192	13.01	0.6554
13.02	0.6793	13.02	0.584	13.02	0.6189	13.02	0.6554
13.03	0.6793	13.03	0.5843	13.03	0.6189	13.03	0.6551
13.04	0.6793	13.04	0.584	13.04	0.6189	13.04	0.6551
13.05	0.6793	13.05	0.5843	13.05	0.6189	13.05	0.6551
13.06	0.679	13.06	0.584	13.06	0.6189	13.06	0.6551
13.07	0.679	13.07	0.5843	13.07	0.6189	13.07	0.6551
13.08	0.679	13.08	0.584	13.08	0.6189	13.08	0.6548
13.09	0.679	13.09	0.5843	13.09	0.6189	13.09	0.6548
13.1	0.6787	13.1	0.584	13.1	0.6189	13.1	0.6548
13.11	0.6787	13.11	0.5843	13.11	0.6189	13.11	0.6548
13.12	0.6787	13.12	0.584	13.12	0.6189	13.12	0.6545
13.13	0.6787	13.13	0.5843	13.13	0.6189	13.13	0.6545
13.14	0.6784	13.14	0.584	13.14	0.6189	13.14	0.6545
13.15	0.6784	13.15	0.5843	13.15	0.6189	13.15	0.6545
13.16	0.6784	13.16	0.584	13.16	0.6189	13.16	0.6545
13.17	0.6784	13.17	0.5843	13.17	0.6189	13.17	0.6545
13.18	0.6781	13.18	0.584	13.18	0.6186	13.18	0.6542
13.19	0.6784	13.19	0.5843	13.19	0.6189	13.19	0.6542
13.2	0.6781	13.2	0.584	13.2	0.6186	13.2	0.6542
13.21	0.6781	13.21	0.5843	13.21	0.6189	13.21	0.6542
13.22	0.6781	13.22	0.584	13.22	0.6186	13.22	0.6542
13.23	0.6781	13.23	0.5843	13.23	0.6189	13.23	0.6542
13.24	0.6778	13.24	0.584	13.24	0.6186	13.24	0.6539
13.25	0.6778	13.25	0.584	13.25	0.6186	13.25	0.6539
13.26	0.6778	13.26	0.584	13.26	0.6186	13.26	0.6539
13.27	0.6778	13.27	0.584	13.27	0.6186	13.27	0.6539
13.28	0.6775	13.28	0.584	13.28	0.6186	13.28	0.6536
13.29	0.6775	13.29	0.584	13.29	0.6186	13.29	0.6536
13.3	0.6775	13.3	0.584	13.3	0.6186	13.3	0.6536
13.31	0.6775	13.31	0.584	13.31	0.6186	13.31	0.6536
13.32	0.6772	13.32	0.584	13.32	0.6186	13.32	0.6536
13.33	0.6772	13.33	0.584	13.33	0.6186	13.33	0.6536
13.34	0.6772	13.34	0.584	13.34	0.6186	13.34	0.6533
13.35	0.6772	13.35	0.584	13.35	0.6186	13.35	0.6533
13.36	0.6768	13.36	0.584	13.36	0.6186	13.36	0.6533
13.37	0.6768	13.37	0.584	13.37	0.6186	13.37	0.6533
13.38	0.6768	13.38	0.584	13.38	0.6186	13.38	0.6533
13.39	0.6768	13.39	0.584	13.39	0.6186	13.39	0.6533
13.4	0.6768	13.4	0.584	13.4	0.6186	13.4	0.653
13.41	0.6768	13.41	0.584	13.41	0.6186	13.41	0.653
13.42	0.6765	13.42	0.5837	13.42	0.6183	13.42	0.653
13.43	0.6765	13.43	0.584	13.43	0.6186	13.43	0.653
13.44	0.6765	13.44	0.584	13.44	0.6183	13.44	0.6527
13.45	0.6765	13.45	0.584	13.45	0.6186	13.45	0.6527
13.46	0.6762	13.46	0.5837	13.46	0.6183	13.46	0.6527
13.47	0.6762	13.47	0.584	13.47	0.6183	13.47	0.6527
13.48	0.6762	13.48	0.5837	13.48	0.6183	13.48	0.6527
13.49	0.6762	13.49	0.584	13.49	0.6183	13.49	0.6527
13.5	0.6759	13.5	0.5837	13.5	0.6183	13.5	0.6524
13.51	0.6759	13.51	0.584	13.51	0.6183	13.51	0.6524
13.52	0.6759	13.52	0.5837	13.52	0.6183	13.52	0.6524
13.53	0.6759	13.53	0.584	13.53	0.6183	13.53	0.6524
13.54	0.6756	13.54	0.5837	13.54	0.6183	13.54	0.6521
13.55	0.6759	13.55	0.584	13.55	0.6183	13.55	0.6524
13.56	0.6756	13.56	0.5837	13.56	0.6183	13.56	0.6521
13.57	0.6756	13.57	0.584	13.57	0.6183	13.57	0.6521
13.58	0.6756	13.58	0.5837	13.58	0.6183	13.58	0.6521
13.59	0.6756	13.59	0.584	13.59	0.6183	13.59	0.6521
13.6	0.6753	13.6	0.5837	13.6	0.6183	13.6	0.6521
13.61	0.6753	13.61	0.584	13.61	0.6183	13.61	0.6517
13.62	0.6753	13.62	0.5837	13.62	0.6183	13.62	0.6517
13.63	0.6753	13.63	0.5837	13.63	0.6183	13.63	0.6517
13.64	0.675	13.64	0.5837	13.64	0.618	13.64	0.6517
13.65	0.6753	13.65	0.584	13.65	0.6183	13.65	0.6517
13.66	0.675	13.66	0.5837	13.66	0.618	13.66	0.6514
13.67	0.675	13.67	0.5837	13.67	0.6183	13.67	0.6514
13.68	0.675	13.68	0.5837	13.68	0.618	13.68	0.6514
13.69	0.675	13.69	0.5837	13.69	0.6183	13.69	0.6514
13.7	0.6747	13.7	0.5837	13.7	0.618	13.7	0.6514
13.71	0.6747	13.71	0.5837	13.71	0.618	13.71	0.6514
13.72	0.6747	13.72	0.5837	13.72	0.618	13.72	0.6511
13.73	0.6747	13.73	0.5837	13.73	0.618	13.73	0.6511
13.74	0.6744	13.74	0.5837	13.74	0.618	13.74	0.6511
13.75	0.6744	13.75	0.5837	13.75	0.618	13.75	0.6511
13.76	0.6744	13.76	0.5837	13.76	0.618	13.76	0.6511
13.77	0.6744	13.77	0.5837	13.77	0.618	13.77	0.6511
13.78	0.6744	13.78	0.5837	13.78	0.618	13.78	0.6508
13.79	0.6744	13.79	0.5837	13.79	0.618	13.79	0.6508
13.8	0.6741	13.8	0.5837	13.8	0.618	13.8	0.6508
13.81	0.6741	13.81	0.5837	13.81	0.618	13.81	0.6508
13.82	0.6741	13.82	0.5837	13.82	0.618	13.82	0.6508
13.83	0.6741	13.83	0.5837	13.83	0.618	13.83	0.6508
13.84	0.6738	13.84	0.5837	13.84	0.618	13.84	0.6505
13.85	0.6738	13.85	0.5837	13.85	0.618	13.85	0.6505
13.86	0.6738	13.86	0.5837	13.86	0.618	13.86	0.6505
13.87	0.6738	13.87	0.5837	13.87	0.618	13.87	0.6505
13.88	0.6738	13.88	0.5837	13.88	0.618	13.88	0.6505
13.89	0.6738	13.89	0.5837	13.89	0.618	13.89	0.6505
13.9	0.6735	13.9	0.5834	13.9	0.6177	13.9	0.6502
13.91	0.6735	13.91	0.5837	13.91	0.618	13.91	0.6502
13.92	0.6735	13.92	0.5834	13.92	0.6177	13.92	0.6502
13.93	0.6735	13.93	0.5837	13.93	0.6177	13.93	0.6502
13.94	0.6732	13.94	0.5834	13.94	0.6177	13.94	0.6502
13.95	0.6732	13.95	0.5837	13.95	0.618	13.95	0.6502
13.96	0.6732	13.96	0.5834	13.96	0.6177	13.96	0.6499
13.97	0.6732	13.97	0.5837	13.97	0.6177	13.97	0.6499
13.98	0.6732	13.98	0.5834	13.98	0.6177	13.98	0.6499
13.99	0.6732	13.99	0.5837	13.99	0.6177	13.99	0.6499
14	0.6729	14	0.5834	14	0.6177	14	0.6499
14.01	0.6729	14.01	0.5837	14.01	0.6177	14.01	0.6499
14.02	0.6729	14.02	0.5834	14.02	0.6177	14.02	0.6496
14.03	0.6729	14.03	0.5837	14.03	0.6177	14.03	0.6496
14.04	0.6725	14.04	0.5834	14.04	0.6177	14.04	0.6496
14.05	0.6725	14.05	0.5837	14.05	0.6177	14.05	0.6496
14.06	0.6725	14.06	0.5834	14.06	0.6177	14.06	0.6496
14.07	0.6725	14.07	0.5837	14.07	0.6177	14.07	0.6496
14.08	0.6725	14.08	0.5834	14.08	0.6177	14.08	0.6493
14.09	0.6725	14.09	0.5837	14.09	0.6177	14.09	0.6493
14.1	0.6722	14.1	0.5834	14.1	0.6177	14.1	0.6493
14.11	0.6722	14.11	0.5834	14.11	0.6177	14.11	0.6493
14.12	0.6722	14.12	0.5834	14.12	0.6177	14.12	0.6493
14.13	0.6722	14.13	0.5834	14.13	0.6177	14.13	0.6493
14.14	0.6719	14.14	0.5834	14.14	0.6174	14.14	0.649
14.15	0.6722	14.15	0.5834	14.15	0.6177	14.15	0.649
14.16	0.6719	14.16	0.5834	14.16	0.6174	14.16	0.649
14.17	0.6719	14.17	0.5834	14.17	0.6177	14.17	0.649
14.18	0.6719	14.18	0.5834	14.18	0.6174	14.18	0.649
14.19	0.6719	14.19	0.5834	14.19	0.6177	14.19	0.649
14.2	0.6716	14.2	0.5834	14.2	0.6174	14.2	0.649
14.21	0.6716	14.21	0.5834	14.21	0.6174	14.21	0.6487
14.22	0.6716	14.22	0.5834	14.22	0.6174	14.22	0.6487
14.23	0.6716	14.23	0.5834	14.23	0.6174	14.23	0.6487
14.24	0.6716	14.24	0.5834	14.24	0.6174	14.24	0.6487
14.25	0.6716	14.25	0.5834	14.25	0.6174	14.25	0.6487
14.26	0.6713	14.26	0.5834	14.26	0.6174	14.26	0.6487
14.27	0.6713	14.27	0.5834	14.27	0.6174	14.27	0.6487
14.28	0.6713	14.28	0.5834	14.28	0.6174	14.28	0.6484
14.29	0.6713	14.29	0.5834	14.29	0.6174	14.29	0.6484
14.3	0.671	14.3	0.5834	14.3	0.6174	14.3	0.6484
14.31	0.6713	14.31	0.5834	14.31	0.6174	14.31	0.6484
14.32	0.671	14.32	0.5834	14.32	0.6174	14.32	0.6484
14.33	0.671	14.33	0.5834	14.33	0.6174	14.33	0.6484
14.34	0.671	14.34	0.5834	14.34	0.6174	14.34	0.6481
14.35	0.671	14.35	0.5834	14.35	0.6174	14.35	0.6481
14.36	0.6707	14.36	0.5834	14.36	0.6174	14.36	0.6481
14.37	0.6707	14.37	0.5834	14.37	0.6174	14.37	0.6481
14.38	0.6707	14.38	0.5834	14.38	0.6174	14.38	0.6481
14.39	0.6707	14.39	0.5834	14.39	0.6174	14.39	0.6481
14.4	0.6707	14.4	0.5831	14.4	0.6171	14.4	0.6478
14.41	0.6707	14.41	0.5834	14.41	0.6174	14.41	0.6478
14.42	0.6704	14.42	0.5831	14.42	0.6171	14.42	0.6478
14.43	0.6704	14.43	0.5834	14.43	0.6174	14.43	0.6478
14.44	0.6704	14.44	0.5831	14.44	0.6171	14.44	0.6478
14.45	0.6704	14.45	0.5834	14.45	0.6174	14.45	0.6478
14.46	0.6704	14.46	0.5831	14.46	0.6171	14.46	0.6478
14.47	0.6704	14.47	0.5834	14.47	0.6171	14.47	0.6478
14.48	0.6701	14.48	0.5831	14.48	0.6171	14.48	0.6474
14.49	0.6701	14.49	0.5834	14.49	0.6171	14.49	0.6474
14.5	0.6701	14.5	0.5831	14.5	0.6171	14.5	0.6474
14.51	0.6701	14.51	0.5834	14.51	0.6171	14.51	0.6474
14.52	0.6701	14.52	0.5831	14.52	0.6171	14.52	0.6474
14.53	0.6701	14.53	0.5834	14.53	0.6171	14.53	0.6474
14.54	0.6698	14.54	0.5831	14.54	0.6171	14.54	0.6471
14.55	0.6698	14.55	0.5834	14.55	0.6171	14.55	0.6471
14.56	0.6698	14.56	0.5831	14.56	0.6171	14.56	0.6471
14.57	0.6698	14.57	0.5834	14.57	0.6171	14.57	0.6471
14.58	0.6695	14.58	0.5831	14.58	0.6171	14.58	0.6471
14.59	0.6698	14.59	0.5834	14.59	0.6171	14.59	0.6471
14.6	0.6695	14.6	0.5831	14.6	0.6171	14.6	0.6471
14.61	0.6695	14.61	0.5834	14.61	0.6171	14.61	0.6468
14.62	0.6695	14.62	0.5831	14.62	0.6171	14.62	0.6468
14.63	0.6695	14.63	0.5834	14.63	0.6171	14.63	0.6468
14.64	0.6692	14.64	0.5831	14.64	0.6171	14.64	0.6468
14.65	0.6695	14.65	0.5834	14.65	0.6171	14.65	0.6468
14.66	0.6692	14.66	0.5831	14.66	0.6171	14.66	0.6468
14.67	0.6692	14.67	0.5831	14.67	0.6171	14.67	0.6468
14.68	0.6692	14.68	0.5831	14.68	0.6167	14.68	0.6465
14.69	0.6692	14.69	0.5834	14.69	0.6171	14.69	0.6465
14.7	0.6689	14.7	0.5831	14.7	0.6167	14.7	0.6465
14.71	0.6689	14.71	0.5831	14.71	0.6171	14.71	0.6465
14.72	0.6689	14.72	0.5831	14.72	0.6167	14.72	0.6465
14.73	0.6689	14.73	0.5831	14.73	0.6171	14.73	0.6465
14.74	0.6689	14.74	0.5831	14.74	0.6167	14.74	0.6465
14.75	0.6689	14.75	0.5831	14.75	0.6167	14.75	0.6462
14.76	0.6686	14.76	0.5831	14.76	0.6167	14.76	0.6462
14.77	0.6686	14.77	0.5831	14.77	0.6167	14.77	0.6462
14.78	0.6686	14.78	0.5831	14.78	0.6167	14.78	0.6462
14.79	0.6686	14.79	0.5831	14.79	0.6167	14.79	0.6462
14.8	0.6686	14.8	0.5831	14.8	0.6167	14.8	0.6462
14.81	0.6686	14.81	0.5831	14.81	0.6167	14.81	0.6462
14.82	0.6682	14.82	0.5831	14.82	0.6167	14.82	0.6459
14.83	0.6682	14.83	0.5831	14.83	0.6167	14.83	0.6459
14.84	0.6682	14.84	0.5831	14.84	0.6167	14.84	0.6459
14.85	0.6682	14.85	0.5831	14.85	0.6167	14.85	0.6459
14.86	0.6682	14.86	0.5831	14.86	0.6167	14.86	0.6459
14.87	0.6682	14.87	0.5831	14.87	0.6167	14.87	0.6459
14.88	0.6679	14.88	0.5831	14.88	0.6167	14.88	0.6459
14.89	0.6679	14.89	0.5831	14.89	0.6167	14.89	0.6459
14.9	0.6679	14.9	0.5831	14.9	0.6167	14.9	0.6456
14.91	0.6679	14.91	0.5831	14.91	0.6167	14.91	0.6456
14.92	0.6679	14.92	0.5831	14.92	0.6167	14.92	0.6456
14.93	0.6679	14.93	0.5831	14.93	0.6167	14.93	0.6456
14.94	0.6676	14.94	0.5828	14.94	0.6167	14.94	0.6456
14.95	0.6676	14.95	0.5831	14.95	0.6167	14.95	0.6456
14.96	0.6676	14.96	0.5828	14.96	0.6164	14.96	0.6456
14.97	0.6676	14.97	0.5831	14.97	0.6167	14.97	0.6453
14.98	0.6676	14.98	0.5828	14.98	0.6164	14.98	0.6453
14.99	0.6676	14.99	0.5831	14.99	0.6167	14.99	0.6453
15	0.6673	15	0.5828	15	0.6164	15	0.6453
15.01	0.6676	15.01	0.5831	15.01	0.6167	15.01	0.6453
15.02	0.6673	15.02	0.5828	15.02	0.6164	15.02	0.6453
15.03	0.6673	15.03	0.5831	15.03	0.6167	15.03	0.6453
15.04	0.6673	15.04	0.5828	15.04	0.6164	15.04	0.645
15.05	0.6673	15.05	0.5831	15.05	0.6164	15.05	0.645
15.06	0.667	15.06	0.5828	15.06	0.6164	15.06	0.645
15.07	0.6673	15.07	0.5831	15.07	0.6164	15.07	0.645
15.08	0.667	15.08	0.5828	15.08	0.6164	15.08	0.645
15.09	0.667	15.09	0.5831	15.09	0.6164	15.09	0.645
15.1	0.667	15.1	0.5828	15.1	0.6164	15.1	0.645
15.11	0.667	15.11	0.5831	15.11	0.6164	15.11	0.6447
15.12	0.667	15.12	0.5828	15.12	0.6164	15.12	0.6447
15.13	0.667	15.13	0.5831	15.13	0.6164	15.13	0.6447
15.14	0.6667	15.14	0.5828	15.14	0.6164	15.14	0.6447
15.15	0.6667	15.15	0.5831	15.15	0.6164	15.15	0.6447
15.16	0.6667	15.16	0.5828	15.16	0.6164	15.16	0.6447
15.17	0.6667	15.17	0.5831	15.17	0.6164	15.17	0.6447
15.18	0.6667	15.18	0.5828	15.18	0.6164	15.18	0.6447
15.19	0.6667	15.19	0.5831	15.19	0.6164	15.19	0.6444
15.2	0.6664	15.2	0.5828	15.2	0.6164	15.2	0.6444
15.21	0.6664	15.21	0.5831	15.21	0.6164	15.21	0.6444
15.22	0.6664	15.22	0.5828	15.22	0.6164	15.22	0.6444
15.23	0.6664	15.23	0.5828	15.23	0.6164	15.23	0.6444
15.24	0.6664	15.24	0.5828	15.24	0.6161	15.24	0.6444
15.25	0.6664	15.25	0.5828	15.25	0.6164	15.25	0.6444
15.26	0.6661	15.26	0.5828	15.26	0.6161	15.26	0.6444
15.27	0.6661	15.27	0.5831	15.27	0.6164	15.27	0.6444
15.28	0.6661	15.28	0.5828	15.28	0.6161	15.28	0.6441
15.29	0.6661	15.29	0.5828	15.29	0.6164	15.29	0.6441
15.3	0.6661	15.3	0.5828	15.3	0.6161	15.3	0.6441
15.31	0.6661	15.31	0.5828	15.31	0.6164	15.31	0.6441
15.32	0.6658	15.32	0.5828	15.32	0.6161	15.32	0.6441
15.33	0.6661	15.33	0.5828	15.33	0.6161	15.33	0.6441
15.34	0.6658	15.34	0.5828	15.34	0.6161	15.34	0.6441
15.35	0.6658	15.35	0.5828	15.35	0.6161	15.35	0.6438
15.36	0.6658	15.36	0.5828	15.36	0.6161	15.36	0.6438
15.37	0.6658	15.37	0.5828	15.37	0.6161	15.37	0.6438
15.38	0.6655	15.38	0.5828	15.38	0.6161	15.38	0.6438
15.39	0.6658	15.39	0.5828	15.39	0.6161	15.39	0.6438
15.4	0.6655	15.4	0.5828	15.4	0.6161	15.4	0.6438
15.41	0.6655	15.41	0.5828	15.41	0.6161	15.41	0.6438
15.42	0.6655	15.42	0.5828	15.42	0.6161	15.42	0.6438
15.43	0.6655	15.43	0.5828	15.43	0.6161	15.43	0.6435
15.44	0.6655	15.44	0.5828	15.44	0.6161	15.44	0.6435
15.45	0.6655	15.45	0.5828	15.45	0.6161	15.45	0.6435
15.46	0.6652	15.46	0.5828	15.46	0.6161	15.46	0.6435
15.47	0.6652	15.47	0.5828	15.47	0.6161	15.47	0.6435
15.48	0.6652	15.48	0.5828	15.48	0.6161	15.48	0.6435
15.49	0.6652	15.49	0.5828	15.49	0.6161	15.49	0.6435
15.5	0.6652	15.5	0.5828	15.5	0.6161	15.5	0.6435
15.51	0.6652	15.51	0.5828	15.51	0.6161	15.51	0.6435
15.52	0.6649	15.52	0.5828	15.52	0.6161	15.52	0.6431
15.53	0.6649	15.53	0.5828	15.53	0.6161	15.53	0.6431
15.54	0.6649	15.54	0.5828	15.54	0.6161	15.54	0.6431
15.55	0.6649	15.55	0.5828	15.55	0.6161	15.55	0.6431
15.56	0.6649	15.56	0.5825	15.56	0.6158	15.56	0.6431
15.57	0.6649	15.57	0.5828	15.57	0.6161	15.57	0.6431
15.58	0.6646	15.58	0.5825	15.58	0.6158	15.58	0.6431
15.59	0.6649	15.59	0.5828	15.59	0.6161	15.59	0.6428
15.6	0.6646	15.6	0.5825	15.6	0.6158	15.6	0.6428
15.61	0.6646	15.61	0.5828	15.61	0.6161	15.61	0.6428
15.62	0.6646	15.62	0.5825	15.62	0.6158	15.62	0.6428
15.63	0.6646	15.63	0.5828	15.63	0.6161	15.63	0.6428
15.64	0.6646	15.64	0.5825	15.64	0.6158	15.64	0.6428
15.65	0.6646	15.65	0.5828	15.65	0.6158	15.65	0.6428
15.66	0.6643	15.66	0.5825	15.66	0.6158	15.66	0.6428
15.67	0.6643	15.67	0.5828	15.67	0.6158	15.67	0.6425
15.68	0.6643	15.68	0.5825	15.68	0.6158	15.68	0.6425
15.69	0.6643	15.69	0.5828	15.69	0.6158	15.69	0.6425
15.7	0.6643	15.7	0.5825	15.7	0.6158	15.7	0.6425
15.71	0.6643	15.71	0.5828	15.71	0.6158	15.71	0.6425
15.72	0.6639	15.72	0.5825	15.72	0.6158	15.72	0.6425
15.73	0.6643	15.73	0.5828	15.73	0.6158	15.73	0.6425
15.74	0.6639	15.74	0.5825	15.74	0.6158	15.74	0.6425
15.75	0.6639	15.75	0.5828	15.75	0.6158	15.75	0.6422
15.76	0.6639	15.76	0.5825	15.76	0.6158	15.76	0.6422
15.77	0.6639	15.77	0.5828	15.77	0.6158	15.77	0.6422
15.78	0.6636	15.78	0.5825	15.78	0.6158	15.78	0.6422
15.79	0.6639	15.79	0.5828	15.79	0.6158	15.79	0.6422
15.8	0.6636	15.8	0.5825	15.8	0.6158	15.8	0.6422
15.81	0.6636	15.81	0.5828	15.81	0.6158	15.81	0.6422
15.82	0.6636	15.82	0.5825	15.82	0.6158	15.82	0.6422
15.83	0.6636	15.83	0.5828	15.83	0.6158	15.83	0.6419
15.84	0.6636	15.84	0.5825	15.84	0.6158	15.84	0.6422
15.85	0.6636	15.85	0.5828	15.85	0.6158	15.85	0.6419
15.86	0.6633	15.86	0.5825	15.86	0.6155	15.86	0.6419
15.87	0.6633	15.87	0.5828	15.87	0.6158	15.87	0.6419
15.88	0.6633	15.88	0.5825	15.88	0.6155	15.88	0.6419
15.89	0.6633	15.89	0.5825	15.89	0.6158	15.89	0.6419
15.9	0.6633	15.9	0.5825	15.9	0.6155	15.9	0.6419
15.91	0.6633	15.91	0.5825	15.91	0.6158	15.91	0.6419
15.92	0.663	15.92	0.5825	15.92	0.6155	15.92	0.6419
15.93	0.6633	15.93	0.5825	15.93	0.6158	15.93	0.6416
15.94	0.663	15.94	0.5825	15.94	0.6155	15.94	0.6416
15.95	0.663	15.95	0.5825	15.95	0.6158	15.95	0.6416
15.96	0.663	15.96	0.5825	15.96	0.6155	15.96	0.6416
15.97	0.663	15.97	0.5825	15.97	0.6155	15.97	0.6416
15.98	0.663	15.98	0.5825	15.98	0.6155	15.98	0.6416
15.99	0.663	15.99	0.5825	15.99	0.6155	15.99	0.6416
16	0.6627	16	0.5825	16	0.6155	16	0.6416
16.01	0.6627	16.01	0.5825	16.01	0.6155	16.01	0.6413
16.02	0.6627	16.02	0.5825	16.02	0.6155	16.02	0.6413
16.03	0.6627	16.03	0.5825	16.03	0.6155	16.03	0.6413
16.04	0.6627	16.04	0.5825	16.04	0.6155	16.04	0.6413
16.05	0.6627	16.05	0.5825	16.05	0.6155	16.05	0.6413
16.06	0.6627	16.06	0.5825	16.06	0.6155	16.06	0.6413
16.07	0.6627	16.07	0.5825	16.07	0.6155	16.07	0.6413
16.08	0.6624	16.08	0.5825	16.08	0.6155	16.08	0.6413
16.09	0.6624	16.09	0.5825	16.09	0.6155	16.09	0.6413
16.1	0.6624	16.1	0.5825	16.1	0.6155	16.1	0.641
16.11	0.6624	16.11	0.5825	16.11	0.6155	16.11	0.641
16.12	0.6624	16.12	0.5825	16.12	0.6155	16.12	0.641
16.13	0.6624	16.13	0.5825	16.13	0.6155	16.13	0.641
16.14	0.6621	16.14	0.5825	16.14	0.6155	16.14	0.641
16.15	0.6624	16.15	0.5825	16.15	0.6155	16.15	0.641
16.16	0.6621	16.16	0.5825	16.16	0.6155	16.16	0.641
16.17	0.6621	16.17	0.5825	16.17	0.6155	16.17	0.641
16.18	0.6621	16.18	0.5825	16.18	0.6152	16.18	0.641
16.19	0.6621	16.19	0.5825	16.19	0.6155	16.19	0.6407
16.2	0.6621	16.2	0.5825	16.2	0.6152	16.2	0.6407
16.21	0.6621	16.21	0.5825	16.21	0.6155	16.21	0.6407
16.22	0.6618	16.22	0.5825	16.22	0.6152	16.22	0.6407
16.23	0.6618	16.23	0.5825	16.23	0.6155	16.23	0.6407
16.24	0.6618	16.24	0.5825	16.24	0.6152	16.24	0.6407
16.25	0.6618	16.25	0.5825	16.25	0.6155	16.25	0.6407
16.26	0.6618	16.26	0.5821	16.26	0.6152	16.26	0.6407
16.27	0.6618	16.27	0.5825	16.27	0.6155	16.27	0.6407
16.28	0.6615	16.28	0.5821	16.28	0.6152	16.28	0.6407
16.29	0.6618	16.29	0.5825	16.29	0.6155	16.29	0.6404
16.3	0.6615	16.3	0.5821	16.3	0.6152	16.3	0.6404
16.31	0.6615	16.31	0.5825	16.31	0.6152	16.31	0.6404
16.32	0.6615	16.32	0.5821	16.32	0.6152	16.32	0.6404
16.33	0.6615	16.33	0.5825	16.33	0.6152	16.33	0.6404
16.34	0.6615	16.34	0.5821	16.34	0.6152	16.34	0.6404
16.35	0.6615	16.35	0.5825	16.35	0.6152	16.35	0.6404
16.36	0.6612	16.36	0.5821	16.36	0.6152	16.36	0.6404
16.37	0.6615	16.37	0.5825	16.37	0.6152	16.37	0.6401
16.38	0.6612	16.38	0.5821	16.38	0.6152	16.38	0.6404
16.39	0.6612	16.39	0.5825	16.39	0.6152	16.39	0.6401
16.4	0.6612	16.4	0.5821	16.4	0.6152	16.4	0.6401
16.41	0.6612	16.41	0.5825	16.41	0.6152	16.41	0.6401
16.42	0.6612	16.42	0.5821	16.42	0.6152	16.42	0.6401
16.43	0.6612	16.43	0.5825	16.43	0.6152	16.43	0.6401
16.44	0.6609	16.44	0.5821	16.44	0.6152	16.44	0.6401
16.45	0.6609	16.45	0.5825	16.45	0.6152	16.45	0.6401
16.46	0.6609	16.46	0.5821	16.46	0.6152	16.46	0.6401
16.47	0.6609	16.47	0.5825	16.47	0.6152	16.47	0.6398
16.48	0.6609	16.48	0.5821	16.48	0.6152	16.48	0.6398
16.49	0.6609	16.49	0.5825	16.49	0.6152	16.49	0.6398
16.5	0.6609	16.5	0.5821	16.5	0.6152	16.5	0.6398
16.51	0.6609	16.51	0.5825	16.51	0.6152	16.51	0.6398
16.52	0.6606	16.52	0.5821	16.52	0.6152	16.52	0.6398
16.53	0.6606	16.53	0.5825	16.53	0.6152	16.53	0.6398
16.54	0.6606	16.54	0.5821	16.54	0.6149	16.54	0.6398
16.55	0.6606	16.55	0.5825	16.55	0.6152	16.55	0.6398
16.56	0.6606	16.56	0.5821	16.56	0.6149	16.56	0.6398
16.57	0.6606	16.57	0.5825	16.57	0.6152	16.57	0.6395
16.58	0.6603	16.58	0.5821	16.58	0.6149	16.58	0.6395
16.59	0.6606	16.59	0.5825	16.59	0.6152	16.59	0.6395
16.6	0.6603	16.6	0.5821	16.6	0.6149	16.6	0.6395
16.61	0.6603	16.61	0.5825	16.61	0.6152	16.61	0.6395
16.62	0.6603	16.62	0.5821	16.62	0.6149	16.62	0.6395
16.63	0.6603	16.63	0.5825	16.63	0.6152	16.63	0.6395
16.64	0.6603	16.64	0.5821	16.64	0.6149	16.64	0.6395
16.65	0.6603	16.65	0.5825	16.65	0.6149	16.65	0.6392
16.66	0.66	16.66	0.5821	16.66	0.6149	16.66	0.6392
16.67	0.6603	16.67	0.5821	16.67	0.6149	16.67	0.6392
16.68	0.66	16.68	0.5821	16.68	0.6149	16.68	0.6392
16.69	0.66	16.69	0.5821	16.69	0.6149	16.69	0.6392
16.7	0.66	16.7	0.5821	16.7	0.6149	16.7	0.6392
16.71	0.66	16.71	0.5821	16.71	0.6149	16.71	0.6392
16.72	0.66	16.72	0.5821	16.72	0.6149	16.72	0.6392
16.73	0.66	16.73	0.5821	16.73	0.6149	16.73	0.6392
16.74	0.6596	16.74	0.5821	16.74	0.6149	16.74	0.6392
16.75	0.66	16.75	0.5821	16.75	0.6149	16.75	0.6388
16.76	0.6596	16.76	0.5821	16.76	0.6149	16.76	0.6388
16.77	0.6596	16.77	0.5821	16.77	0.6149	16.77	0.6388
16.78	0.6596	16.78	0.5821	16.78	0.6149	16.78	0.6388
16.79	0.6596	16.79	0.5821	16.79	0.6149	16.79	0.6388
16.8	0.6596	16.8	0.5821	16.8	0.6149	16.8	0.6388
16.81	0.6596	16.81	0.5821	16.81	0.6149	16.81	0.6388
16.82	0.6593	16.82	0.5821	16.82	0.6149	16.82	0.6388
16.83	0.6596	16.83	0.5821	16.83	0.6149	16.83	0.6388
16.84	0.6593	16.84	0.5821	16.84	0.6149	16.84	0.6388
16.85	0.6593	16.85	0.5821	16.85	0.6149	16.85	0.6385
16.86	0.6593	16.86	0.5821	16.86	0.6149	16.86	0.6385
16.87	0.6593	16.87	0.5821	16.87	0.6149	16.87	0.6385
16.88	0.6593	16.88	0.5821	16.88	0.6149	16.88	0.6385
16.89	0.6593	16.89	0.5821	16.89	0.6149	16.89	0.6385
16.9	0.659	16.9	0.5821	16.9	0.6146	16.9	0.6385
16.91	0.659	16.91	0.5821	16.91	0.6149	16.91	0.6385
16.92	0.659	16.92	0.5821	16.92	0.6146	16.92	0.6385
16.93	0.659	16.93	0.5821	16.93	0.6149	16.93	0.6385
16.94	0.659	16.94	0.5821	16.94	0.6146	16.94	0.6385
16.95	0.659	16.95	0.5821	16.95	0.6149	16.95	0.6382
16.96	0.659	16.96	0.5821	16.96	0.6146	16.96	0.6385
16.97	0.659	16.97	0.5821	16.97	0.6149	16.97	0.6382
16.98	0.6587	16.98	0.5821	16.98	0.6146	16.98	0.6382
16.99	0.659	16.99	0.5821	16.99	0.6149	16.99	0.6382
17	0.6587	17	0.5821	17	0.6146	17	0.6382
17.01	0.6587	17.01	0.5821	17.01	0.6146	17.01	0.6382
17.02	0.6587	17.02	0.5821	17.02	0.6146	17.02	0.6382
17.03	0.6587	17.03	0.5821	17.03	0.6146	17.03	0.6382
17.04	0.6587	17.04	0.5821	17.04	0.6146	17.04	0.6382
17.05	0.6587	17.05	0.5821	17.05	0.6146	17.05	0.6379
17.06	0.6587	17.06	0.5821	17.06	0.6146	17.06	0.6379
17.07	0.6587	17.07	0.5821	17.07	0.6146	17.07	0.6379
17.08	0.6584	17.08	0.5821	17.08	0.6146	17.08	0.6379
17.09	0.6584	17.09	0.5821	17.09	0.6146	17.09	0.6379
17.1	0.6584	17.1	0.5818	17.1	0.6146	17.1	0.6379
17.11	0.6584	17.11	0.5821	17.11	0.6146	17.11	0.6379
17.12	0.6584	17.12	0.5818	17.12	0.6146	17.12	0.6379
17.13	0.6584	17.13	0.5821	17.13	0.6146	17.13	0.6379
17.14	0.6584	17.14	0.5818	17.14	0.6146	17.14	0.6379
17.15	0.6584	17.15	0.5821	17.15	0.6146	17.15	0.6376
17.16	0.6581	17.16	0.5818	17.16	0.6146	17.16	0.6376
17.17	0.6584	17.17	0.5821	17.17	0.6146	17.17	0.6376
17.18	0.6581	17.18	0.5818	17.18	0.6146	17.18	0.6376
17.19	0.6581	17.19	0.5821	17.19	0.6146	17.19	0.6376
17.2	0.6581	17.2	0.5818	17.2	0.6146	17.2	0.6376
17.21	0.6581	17.21	0.5821	17.21	0.6146	17.21	0.6376
17.22	0.6581	17.22	0.5818	17.22	0.6146	17.22	0.6376
17.23	0.6581	17.23	0.5821	17.23	0.6146	17.23	0.6376
17.24	0.6578	17.24	0.5818	17.24	0.6146	17.24	0.6376
17.25	0.6581	17.25	0.5821	17.25	0.6146	17.25	0.6373
17.26	0.6578	17.26	0.5818	17.26	0.6143	17.26	0.6373
17.27	0.6578	17.27	0.5821	17.27	0.6146	17.27	0.6373
17.28	0.6578	17.28	0.5818	17.28	0.6143	17.28	0.6373
17.29	0.6578	17.29	0.5821	17.29	0.6146	17.29	0.6373
17.3	0.6578	17.3	0.5818	17.3	0.6143	17.3	0.6373
17.31	0.6578	17.31	0.5821	17.31	0.6146	17.31	0.6373
17.32	0.6578	17.32	0.5818	17.32	0.6143	17.32	0.6373
17.33	0.6578	17.33	0.5821	17.33	0.6146	17.33	0.6373
17.34	0.6575	17.34	0.5818	17.34	0.6143	17.34	0.6373
17.35	0.6578	17.35	0.5821	17.35	0.6146	17.35	0.6373
17.36	0.6575	17.36	0.5818	17.36	0.6143	17.36	0.6373
17.37	0.6575	17.37	0.5821	17.37	0.6146	17.37	0.637
17.38	0.6575	17.38	0.5818	17.38	0.6143	17.38	0.637
17.39	0.6575	17.39	0.5821	17.39	0.6143	17.39	0.637
17.4	0.6575	17.4	0.5818	17.4	0.6143	17.4	0.637
17.41	0.6575	17.41	0.5821	17.41	0.6143	17.41	0.637
17.42	0.6572	17.42	0.5818	17.42	0.6143	17.42	0.637
17.43	0.6575	17.43	0.5821	17.43	0.6143	17.43	0.637
17.44	0.6572	17.44	0.5818	17.44	0.6143	17.44	0.637
17.45	0.6572	17.45	0.5821	17.45	0.6143	17.45	0.637
17.46	0.6572	17.46	0.5818	17.46	0.6143	17.46	0.637
17.47	0.6572	17.47	0.5821	17.47	0.6143	17.47	0.6367
17.48	0.6572	17.48	0.5818	17.48	0.6143	17.48	0.6367
17.49	0.6572	17.49	0.5821	17.49	0.6143	17.49	0.6367
17.5	0.6569	17.5	0.5818	17.5	0.6143	17.5	0.6367
17.51	0.6572	17.51	0.5821	17.51	0.6143	17.51	0.6367
17.52	0.6569	17.52	0.5818	17.52	0.6143	17.52	0.6367
17.53	0.6569	17.53	0.5818	17.53	0.6143	17.53	0.6367
17.54	0.6569	17.54	0.5818	17.54	0.6143	17.54	0.6367
17.55	0.6569	17.55	0.5818	17.55	0.6143	17.55	0.6367
17.56	0.6569	17.56	0.5818	17.56	0.6143	17.56	0.6367
17.57	0.6569	17.57	0.5818	17.57	0.6143	17.57	0.6364
17.58	0.6566	17.58	0.5818	17.58	0.6143	17.58	0.6367
17.59	0.6569	17.59	0.5818	17.59	0.6143	17.59	0.6364
17.6	0.6566	17.6	0.5818	17.6	0.6143	17.6	0.6364
17.61	0.6566	17.61	0.5818	17.61	0.6143	17.61	0.6364
17.62	0.6566	17.62	0.5818	17.62	0.6143	17.62	0.6364
17.63	0.6566	17.63	0.5818	17.63	0.6143	17.63	0.6364
17.64	0.6566	17.64	0.5818	17.64	0.614	17.64	0.6364
17.65	0.6566	17.65	0.5818	17.65	0.6143	17.65	0.6364
17.66	0.6566	17.66	0.5818	17.66	0.614	17.66	0.6364
17.67	0.6566	17.67	0.5818	17.67	0.6143	17.67	0.6361
17.68	0.6563	17.68	0.5818	17.68	0.614	17.68	0.6364
17.69	0.6563	17.69	0.5818	17.69	0.6143	17.69	0.6361
17.7	0.6563	17.7	0.5818	17.7	0.614	17.7	0.6361
17.71	0.6563	17.71	0.5818	17.71	0.6143	17.71	0.6361
17.72	0.6563	17.72	0.5818	17.72	0.614	17.72	0.6361
17.73	0.6563	17.73	0.5818	17.73	0.6143	17.73	0.6361
17.74	0.6563	17.74	0.5818	17.74	0.614	17.74	0.6361
17.75	0.6563	17.75	0.5818	17.75	0.6143	17.75	0.6361
17.76	0.656	17.76	0.5818	17.76	0.614	17.76	0.6361
17.77	0.6563	17.77	0.5818	17.77	0.614	17.77	0.6361
17.78	0.656	17.78	0.5818	17.78	0.614	17.78	0.6361
17.79	0.656	17.79	0.5818	17.79	0.614	17.79	0.6358
17.8	0.656	17.8	0.5818	17.8	0.614	17.8	0.6358
17.81	0.656	17.81	0.5818	17.81	0.614	17.81	0.6358
17.82	0.656	17.82	0.5818	17.82	0.614	17.82	0.6358
17.83	0.656	17.83	0.5818	17.83	0.614	17.83	0.6358
17.84	0.656	17.84	0.5818	17.84	0.614	17.84	0.6358
17.85	0.656	17.85	0.5818	17.85	0.614	17.85	0.6358
17.86	0.6557	17.86	0.5818	17.86	0.614	17.86	0.6358
17.87	0.6557	17.87	0.5818	17.87	0.614	17.87	0.6358
17.88	0.6557	17.88	0.5818	17.88	0.614	17.88	0.6358
17.89	0.6557	17.89	0.5818	17.89	0.614	17.89	0.6355
17.9	0.6557	17.9	0.5818	17.9	0.614	17.9	0.6355
17.91	0.6557	17.91	0.5818	17.91	0.614	17.91	0.6355
17.92	0.6557	17.92	0.5818	17.92	0.614	17.92	0.6355
17.93	0.6557	17.93	0.5818	17.93	0.614	17.93	0.6355
17.94	0.6553	17.94	0.5818	17.94	0.614	17.94	0.6355
17.95	0.6557	17.95	0.5818	17.95	0.614	17.95	0.6355
17.96	0.6553	17.96	0.5815	17.96	0.614	17.96	0.6355
17.97	0.6553	17.97	0.5818	17.97	0.614	17.97	0.6355
17.98	0.6553	17.98	0.5815	17.98	0.614	17.98	0.6355
17.99	0.6553	17.99	0.5818	17.99	0.614	17.99	0.6355
18	0.6553	18	0.5815	18	0.614	18	0.6355
18.01	0.6553	18.01	0.5818	18.01	0.614	18.01	0.6352
18.02	0.6553	18.02	0.5815	18.02	0.614	18.02	0.6355
18.03	0.6553	18.03	0.5818	18.03	0.614	18.03	0.6352
18.04	0.655	18.04	0.5815	18.04	0.6137	18.04	0.6352
18.05	0.6553	18.05	0.5818	18.05	0.614	18.05	0.6352
18.06	0.655	18.06	0.5815	18.06	0.6137	18.06	0.6352
18.07	0.655	18.07	0.5818	18.07	0.614	18.07	0.6352
18.08	0.655	18.08	0.5815	18.08	0.6137	18.08	0.6352
18.09	0.655	18.09	0.5818	18.09	0.614	18.09	0.6352
18.1	0.655	18.1	0.5815	18.1	0.6137	18.1	0.6352
18.11	0.655	18.11	0.5818	18.11	0.614	18.11	0.6349
18.12	0.655	18.12	0.5815	18.12	0.6137	18.12	0.6352
18.13	0.655	18.13	0.5818	18.13	0.614	18.13	0.6349
18.14	0.6547	18.14	0.5815	18.14	0.6137	18.14	0.6349
18.15	0.6547	18.15	0.5818	18.15	0.614	18.15	0.6349
18.16	0.6547	18.16	0.5815	18.16	0.6137	18.16	0.6349
18.17	0.6547	18.17	0.5818	18.17	0.6137	18.17	0.6349
18.18	0.6547	18.18	0.5815	18.18	0.6137	18.18	0.6349
18.19	0.6547	18.19	0.5818	18.19	0.6137	18.19	0.6349
18.2	0.6547	18.2	0.5815	18.2	0.6137	18.2	0.6349
18.21	0.6547	18.21	0.5818	18.21	0.6137	18.21	0.6349
18.22	0.6544	18.22	0.5815	18.22	0.6137	18.22	0.6349
18.23	0.6547	18.23	0.5818	18.23	0.6137	18.23	0.6345
18.24	0.6544	18.24	0.5815	18.24	0.6137	18.24	0.6349
18.25	0.6544	18.25	0.5818	18.25	0.6137	18.25	0.6345
18.26	0.6544	18.26	0.5815	18.26	0.6137	18.26	0.6345
18.27	0.6544	18.27	0.5818	18.27	0.6137	18.27	0.6345
18.28	0.6544	18.28	0.5815	18.28	0.6137	18.28	0.6345
18.29	0.6544	18.29	0.5818	18.29	0.6137	18.29	0.6345
18.3	0.6544	18.3	0.5815	18.3	0.6137	18.3	0.6345
18.31	0.6544	18.31	0.5818	18.31	0.6137	18.31	0.6345
18.32	0.6541	18.32	0.5815	18.32	0.6137	18.32	0.6345
18.33	0.6541	18.33	0.5818	18.33	0.6137	18.33	0.6345
18.34	0.6541	18.34	0.5815	18.34	0.6137	18.34	0.6345
18.35	0.6541	18.35	0.5818	18.35	0.6137	18.35	0.6342
18.36	0.6541	18.36	0.5815	18.36	0.6137	18.36	0.6342
18.37	0.6541	18.37	0.5818	18.37	0.6137	18.37	0.6342
18.38	0.6541	18.38	0.5815	18.38	0.6137	18.38	0.6342
18.39	0.6541	18.39	0.5818	18.39	0.6137	18.39	0.6342
18.4	0.6538	18.4	0.5815	18.4	0.6134	18.4	0.6342
18.41	0.6541	18.41	0.5818	18.41	0.6137	18.41	0.6342
18.42	0.6538	18.42	0.5815	18.42	0.6137	18.42	0.6342
18.43	0.6538	18.43	0.5818	18.43	0.6137	18.43	0.6342
18.44	0.6538	18.44	0.5815	18.44	0.6134	18.44	0.6342
18.45	0.6538	18.45	0.5815	18.45	0.6137	18.45	0.6342
18.46	0.6538	18.46	0.5815	18.46	0.6134	18.46	0.6342
18.47	0.6538	18.47	0.5815	18.47	0.6137	18.47	0.6339
18.48	0.6538	18.48	0.5815	18.48	0.6134	18.48	0.6342
18.49	0.6538	18.49	0.5815	18.49	0.6137	18.49	0.6339
18.5	0.6535	18.5	0.5815	18.5	0.6134	18.5	0.6339
18.51	0.6538	18.51	0.5815	18.51	0.6137	18.51	0.6339
18.52	0.6535	18.52	0.5815	18.52	0.6134	18.52	0.6339
18.53	0.6535	18.53	0.5815	18.53	0.6137	18.53	0.6339
18.54	0.6535	18.54	0.5815	18.54	0.6134	18.54	0.6339
18.55	0.6535	18.55	0.5815	18.55	0.6137	18.55	0.6339
18.56	0.6535	18.56	0.5815	18.56	0.6134	18.56	0.6339
18.57	0.6535	18.57	0.5815	18.57	0.6137	18.57	0.6339
18.58	0.6535	18.58	0.5815	18.58	0.6134	18.58	0.6339
18.59	0.6535	18.59	0.5815	18.59	0.6134	18.59	0.6336
18.6	0.6532	18.6	0.5815	18.6	0.6134	18.6	0.6339
18.61	0.6535	18.61	0.5815	18.61	0.6134	18.61	0.6336
18.62	0.6532	18.62	0.5815	18.62	0.6134	18.62	0.6336
18.63	0.6532	18.63	0.5815	18.63	0.6134	18.63	0.6336
18.64	0.6532	18.64	0.5815	18.64	0.6134	18.64	0.6336
18.65	0.6532	18.65	0.5815	18.65	0.6134	18.65	0.6336
18.66	0.6532	18.66	0.5815	18.66	0.6134	18.66	0.6336
18.67	0.6532	18.67	0.5815	18.67	0.6134	18.67	0.6336
18.68	0.6532	18.68	0.5815	18.68	0.6134	18.68	0.6336
18.69	0.6532	18.69	0.5815	18.69	0.6134	18.69	0.6333
18.7	0.6529	18.7	0.5815	18.7	0.6134	18.7	0.6336
18.71	0.6532	18.71	0.5815	18.71	0.6134	18.71	0.6333
18.72	0.6529	18.72	0.5815	18.72	0.6134	18.72	0.6336
18.73	0.6529	18.73	0.5815	18.73	0.6134	18.73	0.6333
18.74	0.6529	18.74	0.5815	18.74	0.6134	18.74	0.6333
18.75	0.6529	18.75	0.5815	18.75	0.6134	18.75	0.6333
18.76	0.6529	18.76	0.5815	18.76	0.6134	18.76	0.6333
18.77	0.6529	18.77	0.5815	18.77	0.6134	18.77	0.6333
18.78	0.6529	18.78	0.5815	18.78	0.6134	18.78	0.6333
18.79	0.6529	18.79	0.5815	18.79	0.6134	18.79	0.6333
18.8	0.6526	18.8	0.5815	18.8	0.6134	18.8	0.6333
18.81	0.6529	18.81	0.5815	18.81	0.6134	18.81	0.6333
18.82	0.6526	18.82	0.5815	18.82	0.6134	18.82	0.6333
18.83	0.6526	18.83	0.5815	18.83	0.6134	18.83	0.633
18.84	0.6526	18.84	0.5815	18.84	0.6131	18.84	0.633
18.85	0.6526	18.85	0.5815	18.85	0.6134	18.85	0.633
18.86	0.6526	18.86	0.5815	18.86	0.6131	18.86	0.633
18.87	0.6526	18.87	0.5815	18.87	0.6134	18.87	0.633
18.88	0.6526	18.88	0.5815	18.88	0.6131	18.88	0.633
18.89	0.6526	18.89	0.5815	18.89	0.6134	18.89	0.633
18.9	0.6523	18.9	0.5815	18.9	0.6131	18.9	0.633
18.91	0.6526	18.91	0.5815	18.91	0.6134	18.91	0.633
18.92	0.6523	18.92	0.5815	18.92	0.6131	18.92	0.633
18.93	0.6523	18.93	0.5815	18.93	0.6134	18.93	0.633
18.94	0.6523	18.94	0.5815	18.94	0.6131	18.94	0.633
18.95	0.6523	18.95	0.5815	18.95	0.6134	18.95	0.6327
18.96	0.6523	18.96	0.5812	18.96	0.6131	18.96	0.633
18.97	0.6523	18.97	0.5815	18.97	0.6131	18.97	0.6327
18.98	0.6523	18.98	0.5812	18.98	0.6131	18.98	0.6327
18.99	0.6523	18.99	0.5815	18.99	0.6131	18.99	0.6327
19	0.652	19	0.5812	19	0.6131	19	0.6327
19.01	0.6523	19.01	0.5815	19.01	0.6131	19.01	0.6327
19.02	0.652	19.02	0.5812	19.02	0.6131	19.02	0.6327
19.03	0.652	19.03	0.5815	19.03	0.6131	19.03	0.6327
19.04	0.652	19.04	0.5812	19.04	0.6131	19.04	0.6327
19.05	0.652	19.05	0.5815	19.05	0.6131	19.05	0.6327
19.06	0.652	19.06	0.5812	19.06	0.6131	19.06	0.6327
19.07	0.652	19.07	0.5815	19.07	0.6131	19.07	0.6324
19.08	0.652	19.08	0.5812	19.08	0.6131	19.08	0.6327
19.09	0.652	19.09	0.5815	19.09	0.6131	19.09	0.6324
19.1	0.652	19.1	0.5812	19.1	0.6131	19.1	0.6327
19.11	0.652	19.11	0.5815	19.11	0.6131	19.11	0.6324
19.12	0.6517	19.12	0.5812	19.12	0.6131	19.12	0.6324
19.13	0.6517	19.13	0.5815	19.13	0.6131	19.13	0.6324
19.14	0.6517	19.14	0.5812	19.14	0.6131	19.14	0.6324
19.15	0.6517	19.15	0.5815	19.15	0.6131	19.15	0.6324
19.16	0.6517	19.16	0.5812	19.16	0.6131	19.16	0.6324
19.17	0.6517	19.17	0.5815	19.17	0.6131	19.17	0.6324
19.18	0.6517	19.18	0.5812	19.18	0.6131	19.18	0.6324
19.19	0.6517	19.19	0.5815	19.19	0.6131	19.19	0.6321
19.2	0.6514	19.2	0.5812	19.2	0.6131	19.2	0.6324
19.21	0.6517	19.21	0.5815	19.21	0.6131	19.21	0.6321
19.22	0.6514	19.22	0.5812	19.22	0.6131	19.22	0.6321
19.23	0.6514	19.23	0.5815	19.23	0.6131	19.23	0.6321
19.24	0.6514	19.24	0.5812	19.24	0.6128	19.24	0.6321
19.25	0.6514	19.25	0.5815	19.25	0.6131	19.25	0.6321
19.26	0.6514	19.26	0.5812	19.26	0.6128	19.26	0.6321
19.27	0.6514	19.27	0.5815	19.27	0.6131	19.27	0.6321
19.28	0.6514	19.28	0.5812	19.28	0.6128	19.28	0.6321
19.29	0.6514	19.29	0.5815	19.29	0.6131	19.29	0.6321
19.3	0.6514	19.3	0.5812	19.3	0.6128	19.3	0.6321
19.31	0.6514	19.31	0.5815	19.31	0.6131	19.31	0.6321
19.32	0.6511	19.32	0.5812	19.32	0.6128	19.32	0.6321
19.33	0.6511	19.33	0.5815	19.33	0.6131	19.33	0.6318
19.34	0.6511	19.34	0.5812	19.34	0.6128	19.34	0.6321
19.35	0.6511	19.35	0.5815	19.35	0.6131	19.35	0.6318
19.36	0.6511	19.36	0.5812	19.36	0.6128	19.36	0.6318
19.37	0.6511	19.37	0.5815	19.37	0.6131	19.37	0.6318
19.38	0.6511	19.38	0.5812	19.38	0.6128	19.38	0.6318
19.39	0.6511	19.39	0.5815	19.39	0.6131	19.39	0.6318
19.4	0.6511	19.4	0.5812	19.4	0.6128	19.4	0.6318
19.41	0.6511	19.41	0.5815	19.41	0.6128	19.41	0.6318
19.42	0.6507	19.42	0.5812	19.42	0.6128	19.42	0.6318
19.43	0.6511	19.43	0.5815	19.43	0.6128	19.43	0.6318
19.44	0.6507	19.44	0.5812	19.44	0.6128	19.44	0.6318
19.45	0.6507	19.45	0.5815	19.45	0.6128	19.45	0.6318
19.46	0.6507	19.46	0.5812	19.46	0.6128	19.46	0.6318
19.47	0.6507	19.47	0.5815	19.47	0.6128	19.47	0.6315
19.48	0.6507	19.48	0.5812	19.48	0.6128	19.48	0.6318
19.49	0.6507	19.49	0.5815	19.49	0.6128	19.49	0.6315
19.5	0.6507	19.5	0.5812	19.5	0.6128	19.5	0.6315
19.51	0.6507	19.51	0.5815	19.51	0.6128	19.51	0.6315
19.52	0.6504	19.52	0.5812	19.52	0.6128	19.52	0.6315
19.53	0.6507	19.53	0.5815	19.53	0.6128	19.53	0.6315
19.54	0.6504	19.54	0.5812	19.54	0.6128	19.54	0.6315
19.55	0.6504	19.55	0.5815	19.55	0.6128	19.55	0.6315
19.56	0.6504	19.56	0.5812	19.56	0.6128	19.56	0.6315
19.57	0.6504	19.57	0.5815	19.57	0.6128	19.57	0.6315
19.58	0.6504	19.58	0.5812	19.58	0.6128	19.58	0.6315
19.59	0.6504	19.59	0.5812	19.59	0.6128	19.59	0.6312
19.6	0.6504	19.6	0.5812	19.6	0.6128	19.6	0.6315
19.61	0.6504	19.61	0.5812	19.61	0.6128	19.61	0.6312
19.62	0.6504	19.62	0.5812	19.62	0.6128	19.62	0.6312
19.63	0.6504	19.63	0.5812	19.63	0.6128	19.63	0.6312
19.64	0.6501	19.64	0.5812	19.64	0.6128	19.64	0.6312
19.65	0.6504	19.65	0.5812	19.65	0.6128	19.65	0.6312
19.66	0.6501	19.66	0.5812	19.66	0.6128	19.66	0.6312
19.67	0.6501	19.67	0.5812	19.67	0.6128	19.67	0.6312
19.68	0.6501	19.68	0.5812	19.68	0.6124	19.68	0.6312
19.69	0.6501	19.69	0.5812	19.69	0.6128	19.69	0.6312
19.7	0.6501	19.7	0.5812	19.7	0.6124	19.7	0.6312
19.71	0.6501	19.71	0.5812	19.71	0.6128	19.71	0.6309
19.72	0.6498	19.72	0.5812	19.72	0.6124	19.72	0.6312
19.73	0.6501	19.73	0.5812	19.73	0.6128	19.73	0.6309
19.74	0.6498	19.74	0.5812	19.74	0.6124	19.74	0.6312
19.75	0.6501	19.75	0.5812	19.75	0.6128	19.75	0.6309
19.76	0.6498	19.76	0.5812	19.76	0.6124	19.76	0.6309
19.77	0.6498	19.77	0.5812	19.77	0.6128	19.77	0.6309
19.78	0.6498	19.78	0.5812	19.78	0.6124	19.78	0.6309
19.79	0.6498	19.79	0.5812	19.79	0.6128	19.79	0.6309
19.8	0.6498	19.8	0.5812	19.8	0.6124	19.8	0.6309
19.81	0.6498	19.81	0.5812	19.81	0.6128	19.81	0.6309
19.82	0.6498	19.82	0.5812	19.82	0.6124	19.82	0.6309
19.83	0.6498	19.83	0.5812	19.83	0.6128	19.83	0.6309
19.84	0.6495	19.84	0.5812	19.84	0.6124	19.84	0.6309
19.85	0.6498	19.85	0.5812	19.85	0.6124	19.85	0.6306
19.86	0.6495	19.86	0.5812	19.86	0.6124	19.86	0.6309
19.87	0.6495	19.87	0.5812	19.87	0.6124	19.87	0.6306
19.88	0.6495	19.88	0.5812	19.88	0.6124	19.88	0.6309
19.89	0.6495	19.89	0.5812	19.89	0.6124	19.89	0.6306
19.9	0.6495	19.9	0.5812	19.9	0.6124	19.9	0.6306
19.91	0.6495	19.91	0.5812	19.91	0.6124	19.91	0.6306
19.92	0.6495	19.92	0.5812	19.92	0.6124	19.92	0.6306
19.93	0.6495	19.93	0.5812	19.93	0.6124	19.93	0.6306
19.94	0.6495	19.94	0.5812	19.94	0.6124	19.94	0.6306
19.95	0.6495	19.95	0.5812	19.95	0.6124	19.95	0.6306
19.96	0.6492	19.96	0.5812	19.96	0.6124	19.96	0.6306
19.97	0.6492	19.97	0.5812	19.97	0.6124	19.97	0.6306
19.98	0.6492	19.98	0.5812	19.98	0.6124	19.98	0.6306
[truncated: 108,309 more rows]

## Sheet: Fig. 6f
alpha-Fe2O3		Zn:Fe=1:4		ZnFe2O4		Zn:Fe=1:3
VOCP (V vs. RHE)	OCP-derived carrier lifetimes (s)	VOCP (V vs. RHE)	OCP-derived carrier lifetimes (s)	VOCP (V vs. RHE)	OCP-derived carrier lifetimes (s)	VOCP (V vs. RHE)	OCP-derived carrier lifetimes (s)
0.604	7.7	0.606	2.4	0.5957	7.33333	0.613	2.71667
0.6044	5.77778	0.6065	0.74286	0.5963	4.72727	0.6178	1.89781
0.6049	7.42857	0.613	0.5977	0.5968	6.5	0.6267	2.26087
0.6051	13	0.6152	1.57576	0.5971	8.66667	0.6293	6.04651
0.6053	13	0.6163	2.88889	0.5974	8.66667	0.631	8.96552
0.6055	17.3333	0.617	4.33333	0.5977	10.4	0.6322	11.3043
0.6056	26	0.6175	5.2	0.5979	13	0.6333	13
0.6057	26	0.618	5.77778	0.5981	13	0.6342	14.4444
0.6058	26	0.6184	7.42857	0.5983	13	0.6351	16.25
0.6059	52	0.6187	7.42857	0.5985	13	0.6358	18.5714
0.6059	52	0.6191	7.42857	0.5987	17.3333	0.6365	18.5714
0.606	26	0.6194	10.4	0.5988	17.3333	0.6372	20
0.6061	52	0.6196	10.4	0.599	17.3333	0.6378	21.6667
0.6061	52	0.6199	8.66667	0.5991	26	0.6384	21.6667
0.6062	52	0.6202	10.4	0.5992	26	0.639	21.6667
0.6062	52	0.6204	13	0.5993	17.3333	0.6396	23.6364
0.6063	52	0.6206	13	0.5995	17.3333	0.6401	26
0.6063	52	0.6208	10.4	0.5996	26	0.6406	26
0.6064	52	0.6211	10.4	0.5997	26	0.6411	26
0.6064	52	0.6213	13	0.5998	26	0.6416	26
0.6065	52	0.6215	13	0.5999	26	0.6421	28.8889
0.6065	52	0.6217	13	0.6	52	0.6425	28.8889
0.6066	52	0.6219	17.3333	0.6	52	0.643	28.8889
0.6066	52	0.622	17.3333	0.6001	26	0.6434	28.8889
0.6067	52	0.6222	13	0.6002	26	0.6439	28.8889
0.6067	52	0.6224	17.3333	0.6003	26	0.6443	28.8889
0.6068	52	0.6225	17.3333	0.6004	26	0.6448	28.8889
0.6068	52	0.6227	13	0.6005	52	0.6452	32.5
0.6069	52	0.6229	17.3333	0.6005	52	0.6456	32.5
0.6069	52	0.623	17.3333	0.6006	26	0.646	37.1429
0.607	52	0.6232	13	0.6007	26	0.6463	37.1429
0.607	52	0.6234	17.3333	0.6008	52	0.6467	26
0.6071	52	0.6235	17.3333	0.6008	52	0.6473	32.5
0.6071	52	0.6237	17.3333	0.6009	26	0.6475	43.3333
0.6072	52	0.6238	26	0.601	52	0.6479	32.5
0.6072	52	0.6239	17.3333	0.601	52	0.6483	37.1429
0.6073	52	0.6241	17.3333	0.6011	26	0.6486	43.3333
0.6073	52	0.6242	17.3333	0.6012	52	0.6489	37.1429
0.6074	52	0.6244	17.3333	0.6012	52	0.6493	37.1429
0.6074	52	0.6245	26	0.6013	26	0.6496	37.1429
0.6075	52	0.6246	17.3333	0.6014	52	0.65	37.1429
0.6075	52	0.6248	17.3333	0.6014	52	0.6503	32.5
0.6076	52	0.6249	26	0.6015	26	0.6508	37.1429
0.6076	52	0.625	17.3333	0.6016	52	0.651	52
0.6077	52	0.6252	17.3333	0.6016	52	0.6513	37.1429
0.6077	52	0.6253	26	0.6017	26	0.6517	32.5
0.6078	52	0.6254	26	0.6018	52	0.6521	43.3333
0.6078	52	0.6255	17.3333	0.6018	52	0.6523	52
0.6079	52	0.6257	17.3333	0.6019	52	0.6526	43.3333
0.6079	52	0.6258	26	0.6019	52	0.6529	43.3333
0.608	52	0.6259	26	0.602	52	0.6532	43.3333
0.608	52	0.626	26	0.602	52	0.6535	37.1429
0.6081	52	0.6261	17.3333	0.6021	26	0.6539	52
0.6081	52	0.6263	17.3333	0.6022	52	0.654	65
0.6082	52	0.6264	26	0.6022	52	0.6543	32.5
0.6082	52	0.6265	26	0.6023	52	0.6548	43.3333
0.6083	52	0.6266	17.3333	0.6023	52	0.6549	65
0.6083	52	0.6268	17.3333	0.6024	52	0.6552	43.3333
0.6084	52	0.6269	26	0.6024	52	0.6555	43.3333
0.6084	52	0.627	26	0.6025	52	0.6558	43.3333
0.6085	52	0.6271	26	0.6025	52	0.6561	52
0.6085	52	0.6272	26	0.6026	52	0.6563	52
0.6086	52	0.6273	26	0.6026	52	0.6566	43.3333
0.6086	52	0.6274	26	0.6027	52	0.6569	43.3333
0.6087	26	0.6275	17.3333	0.6027	52	0.6572	43.3333
0.6088	52	0.6277	17.3333	0.6028	52	0.6575	65
0.6088	52	0.6278	26	0.6028	52	0.6576	65
0.6089	52	0.6279	26	0.6029	52	0.6579	52
0.6089	52	0.628	26	0.6029	52	0.6581	52
0.6089	52	0.6281	26	0.603	26	0.6584	43.3333
0.609	52	0.6282	26	0.6031	52	0.6587	52
0.609	52	0.6283	26	0.6031	52	0.6589	65
0.6091	52	0.6284	26	0.6032	26	0.6591	52
0.6091	52	0.6285	26	0.6033	52	0.6594	52
0.6092	52	0.6286	26	0.6033	52	0.6596	43.3333
0.6092	52	0.6287	26	0.6034	52	0.66	52
0.6093	52	0.6288	26	0.6034	52	0.6601	65
0.6093	52	0.6289	26	0.6035	52	0.6604	43.3333
0.6094	52	0.629	26	0.6035	52	0.6607	52
0.6094	52	0.6291	26	0.6036	52	0.6609	65
0.6095	26	0.6292	26	0.6036	52	0.6611	52
0.6096	52	0.6293	26	0.6037	52	0.6614	52
0.6096	52	0.6294	26	0.6037	52	0.6616	65
0.6095	52	0.6295	26	0.6038	52	0.6618	65
0.6096	52	0.6296	26	0.6038	52	0.662	52
0.6096	52	0.6297	26	0.6039	52	0.6623	52
0.6097	52	0.6298	26	0.6039	52	0.6625	65
0.6097	52	0.6299	26	0.604	52	0.6627	52
0.6097	52	0.63	26	0.604	52	0.663	65
0.6097	26	0.6301	26	0.6041	52	0.6631	65
0.6099	17.3333	0.6302	26	0.6041	52	0.6634	52
0.6098	52	0.6303	52	0.6042	52	0.6636	52
0.61	26	0.6303	52	0.6042	52	0.6639	65
0.6099	52	0.6304	26	0.6043	52	0.664	86.6667
0.61	52	0.6305	26	0.6043	52	0.6642	52
0.61	52	0.6306	26	0.6044	52	0.6645	65
0.6101	52	0.6307	26	0.6044	52	0.6646	86.6667
0.6101	52	0.6308	26	0.6045	52	0.6648	52
0.6102	26	0.6309	26	0.6045	52	0.6651	65
0.6103	52	0.631	52	0.6046	52	0.6652	86.6667
0.6103	26	0.631	26	0.6046	52	0.6654	65
0.6104	52	0.6312	26	0.6047	52	0.6656	52
0.6103	52	0.6312	52	0.6047	52	0.6659	65
0.6104	52	0.6313	26	0.6048	52	0.666	65
0.6103	52	0.6314	26	0.6048	52	0.6663	52
0.6104	52	0.6315	26	0.6049	52	0.6665	65
0.6104	52	0.6316	26	0.6049	52	0.6667	65
0.6105	52	0.6317	26	0.605	52	0.6669	86.6667
0.6105	52	0.6318	52	0.605	52	0.667	86.6667
0.6106	52	0.6318	52	0.6051	52	0.6672	65
0.6106	52	0.6319	26	0.6051	52	0.6674	52
0.6106	52	0.632	26	0.6052	52	0.6677	65
0.6107	52	0.6321	26	0.6052	52	0.6678	86.6667
0.6107	52	0.6322	26	0.6053	52	0.668	52
0.6108	52	0.6323	26	0.6053	52	0.6683	65
0.6108	52	0.6324	52	0.6054	52	0.6684	130
0.6109	52	0.6324	52	0.6054	52	0.6685	86.6667
0.6109	52	0.6325	26	0.6055	52	0.6687	52
0.611	52	0.6326	26	0.6055	52	0.669	65
0.611	52	0.6327	26	0.6056	52	0.6691	130
0.611	52	0.6328	52	0.6056	52	0.6692	86.6667
0.6111	52	0.6328	52	0.6057	52	0.6694	65
0.6111	52	0.6329	26	0.6057	52	0.6696	65
0.6112	52	0.633	26	0.6058	52	0.6698	65
0.6112	52	0.6331	26	0.6058	52	0.67	86.6667
0.6113	52	0.6332	52	0.6059	52	0.6701	65
0.6113	52	0.6332	52	0.6059	52	0.6704	65
0.6114	52	0.6333	26	0.606	52	0.6705	130
0.6114	52	0.6334	26	0.606	52	0.6706	86.6667
0.6115	52	0.6335	26	0.6061	52	0.6708	65
0.6115	52	0.6336	52	0.6061	52	0.671	65
0.6116	52	0.6336	52	0.6062	52	0.6712	86.6667
0.6115	52	0.6337	26	0.6062	52	0.6713	86.6667
0.6116	52	0.6338	26	0.6063	52	0.6715	65
0.6116	52	0.6339	26	0.6063	52	0.6717	52
0.6117	52	0.634	52	0.6064	52	0.672	86.6667
0.6117	52	0.634	52	0.6064	52	0.672	130
0.6117	52	0.6341	26	0.6065	52	0.6722	86.6667
0.6118	52	0.6342	26	0.6065	52	0.6723	86.6667
0.6118	52	0.6343	52	0.6066	52	0.6725	86.6667
0.6119	52	0.6343	52	0.6066	52	0.6726	86.6667
0.6119	52	0.6344	26	0.6067	52	0.6728	65
0.612	52	0.6345	26	0.6067	52	0.673	86.6667
0.612	52	0.6346	52	0.6068	52	0.6731	65
0.6121	52	0.6346	52	0.6068	52	0.6734	86.6667
0.6121	52	0.6347	26	0.6069	52	0.6734	130
0.6122	52	0.6348	26	0.6069	52	0.6736	65
0.6122	52	0.6349	26	0.607	52	0.6738	65
0.6123	52	0.635	52	0.607	52	0.674	86.6667
0.6123	52	0.635	52	0.6071	52	0.6741	130
0.6123	52	0.6351	26	0.6071	52	0.6742	130
0.6124	52	0.6352	52	0.6072	52	0.6743	65
0.6124	52	0.6352	52	0.6072	52	0.6746	65
0.6125	52	0.6353	26	0.6073	52	0.6747	130
0.6125	52	0.6354	26	0.6073	52	0.6748	65
0.6126	52	0.6355	52	0.6074	52	0.6751	86.6667
0.6126	52	0.6355	52	0.6074	26	0.6751	260
0.6127	52	0.6356	26	0.6076	10.4	0.6752	86.6667
0.6127	52	0.6357	52	0.6079	13	0.6754	86.6667
0.6128	52	0.6357	52	0.6077	52	0.6755	86.6667
0.6128	52	0.6358	26	0.6077	26	0.6757	86.6667
0.6129	52	0.6359	26	0.6079	10.4	0.6758	52
0.6129	52	0.636	52	0.6082	17.3333	0.6762	86.6667
0.613	52	0.636	52	0.6079	52	0.6761	260
0.613	52	0.6361	26	0.6079	52	0.6763	86.6667
0.6131	52	0.6362	52	0.608	10.4	0.6764	65
0.6131	52	0.6362	52	0.6084	13	0.6767	65
0.6132	52	0.6363	26	0.6081	52	0.6768	130
0.6132	52	0.6364	26	0.6082	52	0.6769	130
0.6133	52	0.6365	52	0.6082	13	0.677	130
0.6133	52	0.6365	52	0.6086	10.4	0.6771	86.6667
0.6134	26	0.6366	26	0.6084	52	0.6773	86.6667
0.6134	52	0.6367	52	0.6084	17.3333	0.6774	86.6667
0.6134	52	0.6367	52	0.6087	10.4	0.6776	65
0.6135	52	0.6368	26	0.6089	52	0.6778	86.6667
0.6134	52	0.6369	52	0.6086	52	0.6779	130
0.6135	52	0.6369	52	0.6087	26	0.678	130
0.6135	52	0.637	26	0.6088	13	0.6781	65
0.6136	52	0.6371	26	0.6091	13	0.6784	86.6667
0.6136	52	0.6372	52	0.6088	52	0.6784	260
0.6137	52	0.6372	52	0.6089	52	0.6785	86.6667
0.6137	52	0.6373	26	0.6089	10.4	0.6787	86.6667
0.6138	52	0.6374	52	0.6094	10.4	0.6788	130
0.6138	52	0.6374	52	0.6091	52	0.6789	86.6667
0.6139	52	0.6375	26	0.6091	17.3333	0.6791	65
0.6139	52	0.6376	52	0.6094	10.4	0.6793	130
0.614	52	0.6376	52	0.6096	52	0.6793	130
0.614	52	0.6377	26	0.6093	26	0.6795	52
0.6141	52	0.6378	52	0.6095	10.4	0.6798	130
0.6141	52	0.6378	52	0.6098	13	0.6798	86.6667
0.6142	52	0.6379	52	0.6095	52	0.68	65
0.6142	52	0.6379	52	0.6096	52
0.6143	52	0.638	26	0.6096	13
0.6143	52	0.6381	52	0.61	10.4
0.6144	52	0.6381	52	0.6097	52
0.6144	52	0.6382	26	0.6098	52
0.6145	52	0.6383	52	0.6098	17.3333
0.6145	52	0.6383	52	0.6101	10.4
0.6146	52	0.6384	26	0.6103	26
0.6146	52	0.6385	52	0.61	52
0.6147	52	0.6385	52	0.61	52
0.6147	52	0.6386	26	0.6101	10.4
0.6148	52	0.6387	52	0.6105	17.3333
0.6148	52	0.6387	52	0.6102	52
0.6149	52	0.6388	52	0.6102	52
0.6149	52	0.6388	52	0.6103	10.4
0.615	52	0.6389	26	0.6107	13
0.615	52	0.639	52	0.6104	13
0.6151	52	0.639	52	0.6108	10.4
0.6151	52	0.6391	26	0.6106	26
0.6152	52	0.6392	52	0.6108	10.4
0.6152	52	0.6392	52	0.6111	26
0.6153	52	0.6393	26	0.6108	52
0.6153	52	0.6394	52	0.6109	10.4
0.6154	52	0.6394	52	0.6113	13
0.6154	52	0.6395	52	0.611	52
0.6155	52	0.6395	52	0.6111	13
0.6155	52	0.6396	26	0.6114	13
0.6156	52	0.6397	52	0.6112	52
0.6156	52	0.6397	52	0.6113	17.3333
0.6157	52	0.6398	52	0.6115	13
0.6157	52	0.6398	52	0.6114	52
0.6158	52	0.6399	26	0.6115	52
0.6158	52	0.64	52	0.6115	17.3333
0.6159	52	0.64	52	0.6118	26
0.6159	52	0.6401	52	0.6117	52
0.616	52	0.6401	52	0.6116	52
0.616	52	0.6402	52	0.6117	10.4
0.6161	52	0.6402	52	0.6121	13
0.6161	52	0.6403	26	0.6118	52
0.6162	52	0.6404	52	0.6119	52
0.6162	52	0.6404	52	0.6119	52
0.6163	52	0.6405	52	0.612	52
0.6163	52	0.6405	52	0.612	52
0.6164	52	0.6406	52	0.6121	52
0.6164	52	0.6406	52	0.6121	52
0.6165	52	0.6407	26	0.6122	52
0.6165	52	0.6408	52	0.6122	52
0.6166	52	0.6408	52	0.6123	52
0.6166	52	0.6409	52	0.6123	52
0.6167	52	0.6409	52	0.6124	52
0.6167	52	0.641	26	0.6124	52
0.6168	52	0.6411	52	0.6125	52
0.6168	52	0.6411	52	0.6125	52
0.6169	52	0.6412	52	0.6126	52
0.6169	52	0.6412	52	0.6126	52
0.617	52	0.6413	52	0.6127	52
0.617	52	0.6413	52	0.6127	52
0.6171	52	0.6414	26	0.6128	52
0.6171	52	0.6415	52	0.6128	52
0.6171	52	0.6415	52	0.6129	52
0.6172	52	0.6416	52	0.6129	52
0.6172	52	0.6416	52	0.613	52
0.6173	52	0.6417	52	0.613	52
0.6173	52	0.6417	52	0.6131	52
0.6174	52	0.6418	26	0.6131	52
0.6174	52	0.6419	52	0.6132	52
0.6175	52	0.6419	52	0.6132	52
0.6175	52	0.642	52	0.6133	52
0.6176	52	0.642	52	0.6133	52
0.6176	52	0.6421	52	0.6134	52
0.6177	52	0.6421	52	0.6134	52
0.6177	52	0.6422	52	0.6135	52
0.6178	52	0.6422	52	0.6135	52
0.6178	52	0.6423	26	0.6136	52
0.6179	52	0.6424	52	0.6136	52
0.6179	52	0.6424	52	0.6137	52
0.618	52	0.6425	52	0.6137	52
0.618	52	0.6425	52	0.6138	52
0.6181	52	0.6426	52	0.6138	52
0.6181	52	0.6426	52	0.6139	52
0.6182	52	0.6427	52	0.6139	52
0.6182	52	0.6427	52	0.614	52
0.6183	52	0.6428	52	0.614	52
0.6183	52	0.6428	52	0.6141	52
0.6184	52	0.6429	52	0.6141	52
0.6184	52	0.6429	52	0.6142	52
0.6185	52	0.643	52	0.6142	52
0.6185	52	0.643	52	0.6143	52
0.6186	52	0.6431	52	0.6143	52
0.6186	52	0.6431	52	0.6144	52
0.6187	52	0.6432	52	0.6144	52
0.6187	52	0.6432	52	0.6145	52
0.6188	52	0.6433	26	0.6145	52
0.6188	52	0.6434	52	0.6146	52
0.6189	52	0.6434	52	0.6146	52
0.6189	52	0.6435	26	0.6147	52
0.619	52	0.6436	52	0.6147	52
0.619	52	0.6436	52	0.6148	52
0.6191	52	0.6437	52	0.6148	52
0.6191	52	0.6437	52	0.6149	52
0.6192	52	0.6438	52	0.6149	52
0.6192	52	0.6438	52	0.615	52
0.6193	52	0.6439	52	0.615	52
0.6192	52	0.6439	52	0.6151	52
0.6193	52	0.644	52	0.6151	52
0.6193	52	0.644	52	0.6152	52
0.6194	26	0.6441	52	0.6152	52
0.6195	52	0.6441	52	0.6153	52
0.6194	52	0.6442	52	0.6153	52
0.6195	52	0.6442	52	0.6154	52
0.6195	52	0.6443	26	0.6154	52
0.6196	52	0.6444	52	0.6155	52
0.6196	26	0.6444	52	0.6155	52
0.6198	26	0.6445	52	0.6156	52
0.6197	52	0.6445	52	0.6156	52
0.6198	52	0.6446	52	0.6157	52
0.6198	52	0.6446	52	0.6157	52
0.6199	52	0.6447	52	0.6158	52
0.6199	52	0.6447	52	0.6158	52
0.62	52	0.6448	52	0.6159	52
0.62	52	0.6448	52	0.6159	52
0.6201	52	0.6449	52	0.616	52
0.62	52	0.6449	52	0.616	52
0.6201	52	0.645	52	0.6161	52
0.6201	52	0.645	52	0.6161	52
0.6202	52	0.6451	26	0.6162	52
0.6201	52	0.6452	52	0.6162	52
0.6202	52	0.6452	52	0.6163	52
0.6202	52	0.6453	52	0.6163	52
0.6203	52	0.6453	52	0.6164	52
0.6203	52	0.6454	52	0.6164	52
0.6204	52	0.6454	52	0.6165	52
0.6204	52	0.6455	52	0.6165	52
0.6205	52	0.6455	52	0.6166	52
0.6205	52	0.6456	52	0.6166	26
0.6206	52	0.6456	52	0.6168	10.4
0.6205	52	0.6457	52	0.6171	17.3333
0.6206	52	0.6457	52	0.6167	52
0.6206	52	0.6458	52	0.6168	52
0.6207	52	0.6458	52	0.6168	17.3333
0.6207	52	0.6459	52	0.6171	13
0.6208	52	0.6459	52	0.6169	52
0.6208	52	0.646	52	0.6169	13
0.6209	52	0.646	52	0.6173	13
0.6209	52	0.6461	52	0.617	17.3333
0.621	52	0.6461	52	0.6173	13
0.621	52	0.6462	52	0.6171	52
0.621	52	0.6462	52	0.6172	17.3333
0.6211	52	0.6463	52	0.6174	13
0.6211	52	0.6463	52	0.6172	52
0.6212	52	0.6464	52	0.6173	52
0.6212	52	0.6464	52	0.6173	13
0.6213	52	0.6465	52	0.6177	13
0.6213	52	0.6465	52	0.6173	52
0.6214	52	0.6466	52	0.6174	52
0.6214	52	0.6466	52	0.6174	26
0.6215	52	0.6467	52	0.6176	13
0.6215	52	0.6467	52	0.6178	17.3333
0.6215	52	0.6468	52	0.6175	52
0.6215	52	0.6468	52	0.6176	13
0.6216	52	0.6469	52	0.6179	17.3333
0.6216	52	0.6469	52	0.6176	10.4
0.6216	52	0.647	52	0.6181	13
0.6216	52	0.647	52	0.6177	17.3333
0.6217	52	0.6471	52	0.618	10.4
0.6217	52	0.6471	52	0.6182	52
0.6218	52	0.6472	52	0.6178	52
0.6217	52	0.6472	52	0.6179	26
0.6218	52	0.6473	52	0.618	13
0.6218	52	0.6473	52	0.6183	26
0.6218	52	0.6474	52	0.6179	52
0.6219	52	0.6474	52	0.618	52
0.6219	52	0.6475	52	0.618	13
0.622	52	0.6475	52	0.6184	13
0.622	52	0.6476	52	0.618	52
0.6221	52	0.6476	52	0.6181	52
0.6221	52	0.6477	52	0.6181	17.3333
0.6222	52	0.6477	52	0.6184	13
0.6221	52	0.6478	52	0.6181	52
0.6222	52	0.6478	52	0.6182	52
0.6222	52	0.6479	52	0.6182	26
0.6223	52	0.6479	52	0.6184	13
0.6223	52	0.648	52	0.6186	17.3333
0.6224	52	0.648	52	0.6183	13
0.6224	52	0.6481	52	0.6187	13
0.6225	52	0.6481	52	0.6184	17.3333
0.6225	52	0.6482	52	0.6187	13
0.6226	26	0.6482	52	0.6185	26
0.6227	26	0.6483	52	0.6187	13
0.6226	52	0.6483	52	0.6189	52
0.6227	52	0.6484	52	0.6186	17.3333
0.6227	52	0.6484	52	0.6189	13
0.6228	52	0.6485	52	0.6187	13
0.6227	52	0.6485	52	0.6191	10.4
0.6228	52	0.6486	52	0.6188	52
0.6228	52	0.6486	52	0.6189	52
0.6229	52	0.6487	52	0.6189	52
0.6229	52	0.6487	52	0.619	52
0.623	52	0.6488	52	0.619	52
0.6229	52	0.6488	52	0.6191	52
0.623	52	0.6489	52	0.6191	52
0.623	52	0.6489	52	0.6192	52
0.6231	52	0.649	52	0.6192	52
0.6231	52	0.649	52	0.6193	52
0.6232	52	0.6491	52	0.6193	52
0.6232	52	0.6491	52	0.6194	52
0.6233	52	0.6492	52	0.6194	52
0.6233	52	0.6492	52	0.6195	52
0.6234	52	0.6493	52	0.6195	52
0.6234	52	0.6493	52	0.6196	52
0.6235	52	0.6494	52	0.6196	52
0.6234	52	0.6494	52	0.6197	52
0.6235	52	0.6495	52	0.6197	52
0.6235	52	0.6495	52	0.6198	52
0.6236	52	0.6496	52	0.6198	52
0.6236	52	0.6496	52	0.6199	52
0.6237	52	0.6497	52	0.6199	52
0.6237	52	0.6497	52	0.62	52
0.6238	52	0.6498	52	0.62	52
0.6238	52	0.6498	52	0.6201	52
0.6239	52	0.6499	52	0.6201	52
0.6239	52	0.6499	52	0.6202	52
0.624	52	0.65	52	0.6202	52
0.624	52	0.65	52	0.6203	52
0.6241	52	0.6501	52	0.6203	52
0.6241	26	0.6501	52	0.6204	52
0.6243	52	0.6502	52	0.6204	52
0.6242	52	0.6502	52	0.6205	52
0.6242	52	0.6503	52	0.6205	52
0.6243	52	0.6503	52	0.6206	52
0.6242	52	0.6504	52	0.6206	52
0.6243	52	0.6504	52	0.6207	52
0.6243	52	0.6505	52	0.6207	52
0.6244	52	0.6505	52	0.6208	52
0.6244	52	0.6506	52	0.6208	52
0.6245	52	0.6506	52	0.6209	52
0.6245	52	0.6507	52	0.6209	52
0.6246	52	0.6507	52	0.621	52
0.6246	52	0.6508	52	0.621	52
0.6247	52	0.6508	52	0.6211	52
0.6247	52	0.6509	52	0.6211	52
0.6248	52	0.6509	52	0.6212	52
0.6248	52	0.651	52	0.6212	52
0.6249	52	0.651	52	0.6213	52
0.6249	52	0.6511	52	0.6213	52
0.625	52	0.6511	52	0.6214	52
0.625	52	0.6512	52	0.6214	52
0.6251	52	0.6512	52	0.6215	52
0.6251	52	0.6513	52	0.6215	52
0.6252	52	0.6513	52	0.6216	52
0.6252	52	0.6514	52	0.6216	52
0.6253	52	0.6514	52	0.6217	52
0.6253	52	0.6515	52	0.6217	52
0.6254	52	0.6515	52	0.6218	52
0.6254	52	0.6516	52	0.6218	52
0.6255	52	0.6516	52	0.6219	52
0.6255	52	0.6517	52	0.6219	52
0.6256	52	0.6517	52	0.622	52
0.6256	52	0.6518	52	0.622	52
0.6257	52	0.6518	52	0.6221	52
0.6257	52	0.6519	52	0.6221	52
0.6258	52	0.6519	52	0.6222	52
0.6258	52	0.652	52	0.6222	52
0.6258	52	0.652	52	0.6223	52
0.6259	52	0.6521	52	0.6223	52
0.6259	52	0.6521	52	0.6224	52
0.626	52	0.6522	52	0.6224	52
0.626	52	0.6522	52	0.6225	52
0.6261	52	0.6523	52	0.6225	52
0.6261	52	0.6523	52	0.6226	52
0.6262	52	0.6524	52	0.6226	52
0.6262	52	0.6524	52	0.6227	52
0.6263	52	0.6525	52	0.6227	52
0.6263	52	0.6525	52	0.6228	26
0.6264	52	0.6526	52	0.6229	17.3333
0.6264	52	0.6526	52	0.6228	52
0.6265	52	0.6527	52	0.6228	13
0.6265	52	0.6527	52	0.6232	13
0.6266	52	0.6528	52	0.6228	26
0.6266	52	0.6528	52	0.623	10.4
0.6267	52	0.6529	52	0.6229	52
0.6266	52	0.6529	52	0.623	13
0.6267	52	0.653	52	0.6233	17.3333
0.6267	26	0.653	52	0.623	17.3333
0.6269	17.3333	0.6531	52	0.6233	13
0.6268	52	0.6531	52	0.623	52
0.6269	52	0.6532	52	0.6231	13
0.6269	52	0.6532	52	0.6234	17.3333
0.627	52	0.6533	52	0.6231	52
0.627	52	0.6533	52	0.6232	13
0.627	52	0.6534	52	0.6235	26
0.627	52	0.6534	52	0.6232	17.3333
0.6271	52	0.6535	52	0.6235	13
0.6271	52	0.6535	52	0.6232	52
0.6272	52	0.6536	52	0.6233	52
0.6272	52	0.6536	52	0.6233	26
0.6272	52	0.6537	52	0.6235	13
0.6273	52	0.6537	52	0.6237	52
0.6273	52	0.6538	52	0.6233	26
0.6274	52	0.6538	52	0.6235	13
0.6274	52	0.6539	52	0.6237	52
0.6275	52	0.6539	52	0.6234	17.3333
0.6275	52	0.654	52	0.6237	17.3333
0.6276	52	0.654	52	0.6234	52
0.6276	52	0.6541	52	0.6235	52
0.6277	52	0.6541	52	0.6235	26
0.6277	52	0.6542	52	0.6237	17.3333
0.6278	52	0.6542	52	0.6235	52
0.6278	52	0.6543	52	0.6236	13
0.6278	52	0.6543	52	0.6239	52
0.6279	52	0.6544	52	0.6236	17.3333
0.6279	52	0.6544	52	0.6239	17.3333
0.628	26	0.6545	52	0.6236	52
0.6281	52	0.6545	52	0.6237	52
0.6279	52	0.6546	52	0.6237	52
0.628	52	0.6546	52	0.6238	17.3333
0.628	52	0.6547	52	0.624	26
0.6281	52	0.6547	52	0.6237	26
0.6281	52	0.6548	52	0.6239	17.3333
0.6282	52	0.6548	52	0.624	52
0.6282	52	0.6549	52	0.6238	52
0.6283	52	0.6549	52	0.6238	17.3333
0.6283	52	0.655	52	0.6241	26
0.6284	52	0.655	52	0.6238	13
0.6284	52	0.6551	52	0.6242	13
0.6285	52	0.6551	52	0.6239	17.3333
0.6285	52	0.6552	52	0.6242	13
0.6286	52	0.6552	52	0.6239	52
0.6286	52	0.6553	52	0.624	52
0.6287	52	0.6553	52	0.624	13
0.6287	52	0.6554	52	0.6244	13
0.6287	52	0.6554	52	0.624	52
0.6288	52	0.6555	52	0.6241	52
0.6288	52	0.6555	52	0.6241	52
0.6289	52	0.6556	52	0.6242	52
0.6289	52	0.6556	52	0.6242	52
0.629	52	0.6557	52	0.6243	52
0.629	52	0.6557	52	0.6243	52
0.6291	52	0.6558	52	0.6244	52
0.6291	52	0.6558	52	0.6244	52
0.6292	52	0.6559	52	0.6245	52
0.6292	52	0.6559	52	0.6245	52
0.6293	52	0.656	26	0.6246	52
0.6293	52	0.6561	52	0.6246	52
0.6294	52	0.6561	52	0.6247	52
0.6294	52	0.6562	52	0.6247	52
0.6295	52	0.6562	52	0.6248	52
0.6295	52	0.6563	52	0.6248	52
0.6295	26	0.6563	52	0.6249	52
0.6297	52	0.6564	52	0.6249	52
0.6295	52	0.6564	52	0.625	52
0.6296	26	0.6565	52	0.625	52
0.6297	52	0.6565	52	0.6251	52
0.6294	52	0.6566	52	0.6251	52
0.6296	17.3333	0.6566	52	0.6252	52
0.6297	26	0.6567	52	0.6252	52
0.6295	52	0.6567	52	0.6253	52
0.6295	52	0.6568	52	0.6253	52
0.6296	52	0.6568	52	0.6254	52
0.6295	52	0.6569	52	0.6254	52
0.6296	52	0.6569	52	0.6255	52
0.6296	52	0.657	52	0.6255	52
0.6297	52	0.657	52	0.6256	52
0.6297	52	0.6571	52	0.6256	52
0.6298	17.3333	0.6571	52	0.6257	52
0.63	26	0.6572	52	0.6257	52
0.63	52	0.6572	52	0.6258	52
0.6301	52	0.6573	52	0.6258	52
0.6301	52	0.6573	52	0.6259	52
0.63	52	0.6574	52	0.6259	52
0.63	26	0.6574	52	0.626	52
0.6301	52	0.6575	52	0.626	52
0.6299	52	0.6575	52	0.6261	17.3333
0.6299	52	0.6576	52	0.6263	52
0.63	52	0.6576	52	0.626	26
0.63	52	0.6577	52	0.6262	17.3333
0.6301	52	0.6577	52	0.6263	26
0.6301	52	0.6578	52	0.6261	52
0.6302	52	0.6578	52	0.6261	52
0.6302	52	0.6579	52	0.6262	13
0.6303	52	0.6579	52	0.6265	17.3333
0.6303	52	0.658	52	0.6261	13
0.6304	52	0.658	52	0.6265	13
0.6304	52	0.6581	52	0.6261	17.3333
0.6305	52	0.6581	52	0.6264	13
0.6305	52	0.6582	52	0.6262	52
0.6306	52	0.6582	52	0.6263	13
0.6306	52	0.6583	52	0.6266	52
0.6306	52	0.6583	52	0.6262	17.3333
0.6307	52	0.6584	52	0.6265	17.3333
0.6307	52	0.6584	52	0.6263	52
0.6308	52	0.6585	52	0.6263	17.3333
0.6308	52	0.6585	52	0.6266	17.3333
0.6309	52	0.6586	52	0.6263	52
0.6308	52	0.6586	52	0.6264	13
0.6309	52	0.6587	52	0.6267	52
0.6309	52	0.6587	52	0.6263	52
0.631	52	0.6588	52	0.6264	52
0.631	52	0.6588	52	0.6264	26
0.6311	52	0.6589	52	0.6266	17.3333
0.6311	52	0.6589	52	0.6264	17.3333
0.6312	52	0.659	52	0.6267	13
0.6312	52	0.659	52	0.6264	52
0.6313	52	0.6591	52	0.6265	13
0.6313	52	0.6591	52	0.6268	26
0.6314	52	0.6592	52	0.6265	17.3333
0.6314	52	0.6592	52	0.6268	26
0.6315	52	0.6593	52	0.6265	17.3333
0.6315	52	0.6593	52	0.6268	13
0.6316	52	0.6594	52	0.6266	52
0.6316	52	0.6594	52	0.6267	17.3333
0.6317	52	0.6595	52	0.6269	52
0.6317	52	0.6595	52	0.6266	17.3333
0.6318	52	0.6596	52	0.6269	13
0.6318	52	0.6596	52	0.6266	52
0.6319	52	0.6597	52	0.6267	52
0.6319	52	0.6597	52	0.6267	52
0.632	52	0.6598	52	0.6268	52
0.632	52	0.6598	52	0.6268	52
0.632	52	0.6599	52	0.6269	52
0.6321	26	0.6599	52	0.6269	52
0.6322	52	0.66	52	0.627	52
0.6321	52	0.66	52	0.627	52
0.6322	52	0.6601	52	0.6271	52
0.6322	52	0.6601	52	0.6271	52
0.6323	52	0.6602	52	0.6272	52
0.6323	52	0.6602	52	0.6272	52
0.6324	52	0.6603	52	0.6273	52
0.6324	52	0.6603	52	0.6273	52
0.6325	52	0.6604	52	0.6274	52
0.6324	52	0.6604	52	0.6274	52
0.6325	52	0.6605	52	0.6275	52
0.6325	26	0.6605	52	0.6275	52
0.6327	17.3333	0.6606	52	0.6276	52
0.6328	52	0.6606	52	0.6276	52
0.6328	52	0.6607	52	0.6277	52
0.6329	52	0.6607	52	0.6277	52
0.6329	52	0.6608	52	0.6278	52
0.6329	52	0.6608	52	0.6278	52
0.633	52	0.6609	52	0.6279	52
0.633	52	0.6609	52	0.6279	52
0.6331	52	0.661	52	0.628	52
0.6331	52	0.661	52	0.628	52
0.6332	52	0.6611	52	0.6281	52
0.6332	52	0.6611	52	0.6281	26
0.6333	52	0.6612	52	0.6283	13
0.6333	52	0.6612	52	0.6281	26
0.6334	52	0.6613	52	0.6283	10.4
0.6334	52	0.6613	52	0.6286	26
0.6334	52	0.6614	52	0.6282	52
0.6335	52	0.6614	52	0.6283	13
0.6335	52	0.6615	52	0.6286	26
0.6333	52	0.6615	52	0.6282	13
0.6334	52	0.6616	52	0.6286	13
0.6334	52	0.6616	52	0.6282	17.3333
0.6334	52	0.6617	52	0.6285	10.4
0.6335	26	0.6617	52	0.6283	52
0.6336	52	0.6618	52	0.6284	13
0.6335	52	0.6618	52	0.6287	52
0.6336	52	0.6619	52	0.6283	17.3333
0.6335	52	0.6619	52	0.6286	13
0.6337	52	0.662	52	0.6283	26
0.6335	52	0.662	52	0.6285	13
0.6336	52	0.6621	52	0.6284	52
0.6336	52	0.6621	52	0.6285	17.3333
0.6337	52	0.6622	52	0.6287	26
0.6336	52	0.6622	52	0.6284	17.3333
0.6336	52	0.6623	52	0.6287	13
0.6337	52	0.6623	52	0.6284	17.3333
0.6337	26	0.6624	52	0.6287	10.4
0.6338	52	0.6624	52	0.6285	52
0.6337	52	0.6625	52	0.6286	17.3333
0.6338	52	0.6625	52	0.6288	52
0.6338	52	0.6626	52	0.6285	13
0.6339	52	0.6626	52	0.6289	13
0.6338	26	0.6627	52	0.6285	17.3333
0.6339	52	0.6627	52	0.6288	13
0.6338	52	0.6628	52	0.6286	52
0.6339	52	0.6628	52	0.6286	52
0.6339	26	0.6629	52	0.6287	13
0.634	52	0.6629	52	0.6286	17.3333
0.634	52	0.663	52	0.6289	13
0.6339	52	0.663	52	0.6286	17.3333
0.634	52	0.6631	52	0.6289	13
0.634	52	0.6631	52	0.6286	52
0.6341	52	0.6632	52	0.6287	52
0.6338	26	0.6632	52	0.6287	13
0.634	17.3333	0.6633	52	0.6291	26
0.6341	52	0.6633	52	0.6287	17.3333
0.6338	17.3333	0.6634	52	0.629	13
0.6341	13	0.6634	52	0.6287	26
0.6339	52	0.6635	52	0.6289	13
0.634	52	0.6635	52	0.6287	26
0.634	52	0.6636	52	0.6289	13
0.6339	26	0.6636	52	0.6288	52
0.6341	17.3333	0.6637	52	0.6289	52
0.6339	52	0.6637	52	0.6289	52
0.6341	17.3333	0.6638	52	0.629	52
0.6339	52	0.6638	52	0.629	52
0.634	17.3333	0.6639	52	0.6291	52
0.6342	26	0.6639	52	0.6291	52
0.634	52	0.664	52	0.6292	52
0.6341	26	0.664	52	0.6292	52
0.6342	52	0.6641	52	0.6293	52
0.634	52	0.6641	52	0.6293	52
0.6341	17.3333	0.6642	52	0.6294	52
0.6343	26	0.6642	52	0.6294	52
0.634	52	0.6643	52	0.6295	52
0.6341	17.3333	0.6643	52	0.6295	52
0.6343	26	0.6644	52	0.6296	52
0.6341	52	0.6644	52	0.6296	52
0.6341	26	0.6645	52	0.6297	52
0.6343	26	0.6645	52	0.6297	52
0.6341	52	0.6646	52	0.6298	52
0.6342	17.3333	0.6646	52	0.6298	52
0.6344	52	0.6647	52	0.6299	17.3333
0.6341	52	0.6647	52	0.6301	17.3333
0.6342	17.3333	0.6648	52	0.6298	17.3333
0.6344	52	0.6648	52	0.6301	13
0.6341	52	0.6649	52	0.6298	52
0.6342	17.3333	0.6649	52	0.6299	17.3333
0.6344	26	0.665	52	0.6301	17.3333
0.6342	26	0.665	52	0.6299	52
0.6344	17.3333	0.6651	52	0.6299	17.3333
0.6343	26	0.6651	52	0.6302	13
0.6344	26	0.6652	52	0.6299	26
0.6345	52	0.6652	52	0.6301	13
0.6343	52	0.6653	52	0.6303	52
0.6344	26	0.6653	52	0.6299	52
0.6345	52	0.6654	52	0.63	13
0.6343	52	0.6654	52	0.6303	17.3333
0.6344	17.3333	0.6655	52	0.6299	13
0.6346	52	0.6655	52	0.6303	10.4
0.6343	17.3333	0.6656	52	0.6299	52
0.6346	17.3333	0.6656	52	0.63	17.3333
0.6344	52	0.6657	52	0.6302	13
0.6344	52	0.6657	52	0.63	52
0.6345	26	0.6658	52	0.6301	17.3333
0.6346	52	0.6658	52	0.6303	26
0.6344	52	0.6659	52	0.63	13
0.6345	26	0.6659	52	0.6304	13
0.6346	52	0.666	52	0.63	17.3333
0.6345	52	0.666	52	0.6303	13
0.6346	26	0.6661	52	0.63	52
0.6347	52	0.6661	52	0.6301	26
0.6345	26	0.6662	52	0.6302	13
0.6347	26	0.6662	52	0.6305	26
0.6345	26	0.6663	52	0.6301	13
0.6347	17.3333	0.6663	52	0.6305	13
0.6345	52	0.6664	52	0.6301	17.3333
0.6346	52	0.6664	52	0.6304	13
0.6346	52	0.6665	52	0.6301	26
0.6347	26	0.6665	52	0.6303	17.3333
0.6346	26	0.6666	52	0.6304	26
0.6348	26	0.6666	52	0.6301	52
0.6347	52	0.6667	52	0.6302	52
0.6348	52	0.6667	52	0.6302	13
0.6347	52	0.6668	52	0.6306	13
0.6348	26	0.6668	52	0.6302	17.3333
0.6349	52	0.6669	52	0.6305	13
0.6347	52	0.6669	52	0.6302	26
0.6348	26	0.667	52	0.6304	13
0.6349	52	0.667	52	0.6306	26
0.6348	52	0.6671	52	0.6302	52
0.6349	52	0.6671	52	0.6303	10.4
0.6349	52	0.6672	52	0.6307	13
0.635	52	0.6672	52	0.6303	17.3333
0.635	52	0.6673	52	0.6306	13
0.635	52	0.6673	52	0.6303	26
0.6351	52	0.6674	52	0.6305	13
0.6351	52	0.6674	52	0.6303	52
0.6351	52	0.6675	52	0.6304	52
0.635	52	0.6675	52	0.6304	52
0.6351	26	0.6676	52	0.6304	52
0.6352	52	0.6676	52	0.6305	52
0.6351	52	0.6677	52	0.6305	52
0.6353	26	0.6677	52	0.6306	52
0.6352	52	0.6678	52	0.6306	52
0.635	52	0.6678	52	0.6307	52
0.6352	17.3333	0.6679	52	0.6307	52
0.6353	52	0.6679	52	0.6308	52
0.6351	52	0.668	52	0.6308	52
0.6353	26	0.668	52	0.6308	52
0.6353	52	0.6681	52	0.6309	52
0.6351	26	0.6681	52	0.6309	52
0.6353	17.3333	0.6682	52	0.631	52
0.6354	52	0.6682	52	0.631	52
0.6353	52	0.6683	52	0.6311	26
0.6354	52	0.6683	52	0.631	52
0.6352	52	0.6684	52	0.6311	52
0.6354	26	0.6684	52	0.6311	52
0.6354	52	0.6685	52	0.6311	52
0.6354	52	0.6685	52	0.6312	26
0.6355	52	0.6686	52	0.6313	26
0.6353	52	0.6686	52	0.6311	26
0.6354	26	0.6687	52	0.6313	10.4
0.6355	26	0.6687	52	0.6316	52
0.6353	26	0.6688	52	0.6312	52
0.6355	17.3333	0.6688	52	0.6312	17.3333
0.6354	52	0.6689	52	0.6315	17.3333
0.6354	26	0.6689	52	0.6312	52
0.6356	26	0.669	52	0.6313	17.3333
0.6354	52	0.669	52	0.6315	52
0.6355	17.3333	0.6691	52	0.6312	52
0.6357	26	0.6691	52	0.6313	17.3333
0.6354	52	0.6692	52	0.6315	52
0.6355	17.3333	0.6692	52	0.6312	17.3333
0.6357	17.3333	0.6693	52	0.6315	17.3333
0.6355	26	0.6693	52	0.6312	26
0.6357	17.3333	0.6694	52	0.6314	17.3333
0.6355	26	0.6694	52	0.6313	52
0.6357	17.3333	0.6695	52	0.6314	26
0.6355	52	0.6695	52	0.6315	52
0.6356	17.3333	0.6696	52	0.6313	17.3333
0.6358	26	0.6696	52	0.6316	13
0.6356	26	0.6697	52	0.6313	52
0.6358	17.3333	0.6697	52	0.6314	17.3333
0.6356	26	0.6698	52	0.6313	52
0.6358	17.3333	0.6698	52	0.6314	52
0.6359	52	0.6699	52	0.6314	52
0.6357	26	0.6699	52	0.6315	52
0.6359	26	0.67	52	0.6315	52
0.6357	17.3333	0.67	52	0.6315	52
0.636	17.3333	0.6701	52	0.6316	52
0.6357	26	0.6701	52	0.6316	52
0.6359	17.3333	0.6702	52	0.6317	52
0.636	52	0.6702	52	0.6317	52
0.6358	26	0.6703	52	0.6317	52
0.636	26	0.6703	52	0.6317	52
0.6358	17.3333	0.6704	52	0.6318	52
0.6361	17.3333	0.6704	52	0.6318	52
0.6359	52	0.6705	52	0.6318	52
0.6359	52	0.6705	52	0.6319	26
0.636	26	0.6706	52	0.6319	52
0.6361	52	0.6706	52	0.6319	52
0.6359	52	0.6707	52	0.632	52
0.636	52	0.6707	52	0.632	52
0.636	52	0.6708	52	0.6321	26
0.6361	52	0.6708	52	0.6322	26
0.6359	17.3333	0.6709	52	0.632	52
0.6362	26	0.6709	52	0.6321	52
0.6359	52	0.671	52	0.6321	17.3333
0.636	52	0.671	52	0.6324	26
0.636	52	0.6711	52	0.6321	52
0.6361	26	0.6711	52	0.6322	26
0.6362	52	0.6712	52	0.6321	26
0.636	52	0.6712	52	0.6323	26
0.6361	26	0.6713	52	0.6321	52
0.6362	26	0.6713	52	0.6322	13
0.636	17.3333	0.6714	52	0.6325	17.3333
0.6363	26	0.6714	52	0.6321	13
0.6361	52	0.6715	52	0.6325	13
0.6362	26	0.6715	52	0.6321	17.3333
0.6363	52	0.6716	52	0.6324	13
0.6361	52	0.6716	52	0.6321	26
0.6362	26	0.6717	52	0.6323	26
0.6363	52	0.6717	52	0.6323	52
0.6361	52	0.6718	52	0.6322	52
0.6362	52	0.6718	52	0.6322	17.3333
0.6362	52	0.6719	52	0.6325	17.3333
0.6363	26	0.6719	52	0.6322	17.3333
0.6364	52	0.672	52	0.6325	17.3333
0.6362	52	0.672	52	0.6322	52
0.6363	26	0.6721	52	0.6323	17.3333
0.6364	52	0.6721	52	0.6322	26
0.6362	52	0.6722	52	0.6324	26
0.6363	17.3333	0.6722	52	0.6322	13
0.6365	26	0.6723	52	0.6326	13
0.6362	52	0.6723	52	0.6322	52
0.6363	52	0.6724	52	0.6322	52
0.6363	26	0.6724	52	0.6324	17.3333
0.6365	17.3333	0.6725	52	0.6324	17.3333
0.6363	26	0.6725	52	0.6326	52
0.6365	17.3333	0.6726	52	0.6323	26
0.6363	52	0.6726	52	0.6325	26
0.6364	26	0.6727	52	0.6323	52
0.6365	26	0.6727	52	0.6324	26
0.6364	26	0.6728	52	0.6323	26
0.6366	26	0.6728	52	0.6325	13
0.6364	26	0.6729	52	0.6323	52
0.6366	17.3333	0.6729	52	0.6323	52
0.6364	52	0.673	52	0.6323	52
0.6365	17.3333	0.673	52	0.6324	52
0.6367	26	0.6731	52	0.6324	52
0.6365	17.3333	0.6731	52	0.6324	52
0.6368	17.3333	0.6732	52	0.6325	52
0.6365	26	0.6732	52	0.6325	52
0.6367	17.3333	0.6733	52	0.6326	52
0.6365	52	0.6733	52	0.6325	52
0.6366	52	0.6734	52	0.6324	52
0.6366	26	0.6734	52	0.6324	52
0.6368	26	0.6735	52	0.6325	52
0.6366	17.3333	0.6735	52	0.6325	52
0.6369	17.3333	0.6736	52	0.6326	52
0.6366	26	0.6736	52	0.6325	52
0.6368	17.3333	0.6737	52	0.6326	52
0.6366	52	0.6737	52	0.6326	52
0.6367	52	0.6738	52	0.6327	52
0.6367	26	0.6738	52	0.6327	52
0.6369	26	0.6739	52	0.6327	52
0.6367	52	0.6739	52	0.6328	52
0.6368	17.3333	0.674	52	0.6327	52
0.637	52	0.674	52	0.6329	52
0.6367	17.3333	0.6741	52	0.6327	52
0.637	17.3333	0.6741	52	0.6328	52
0.6368	52	0.6742	52	0.6328	52
0.6368	52	0.6742	52	0.6328	52
0.6369	26	0.6743	52	0.6329	26
0.637	52	0.6743	52	0.633	52
0.6368	52	0.6744	52	0.6328	26
0.6369	26	0.6744	52	0.633	17.3333
0.637	52	0.6745	52	0.6328	26
0.6368	26	0.6745	52	0.633	26
0.637	26	0.6746	52	0.6329	52
0.6369	52	0.6746	52	0.6329	52
0.637	26	0.6747	52	0.633	26
0.6371	52	0.6747	52	0.6329	26
0.6369	52	0.6748	52	0.6331	52
0.637	26	0.6748	52	0.6329	26
0.6371	52	0.6749	52	0.6331	26
0.6369	26	0.6749	52	0.6329	52
0.6371	26	0.675	52	0.633	26
0.637	52	0.675	52	0.6329	13
0.6371	52	0.6751	52	0.6333	13
0.637	52	0.6751	52	0.6329	52
0.6371	26	0.6752	52	0.6329	52
0.6372	52	0.6752	52	0.633	52
0.637	52	0.6753	52	0.633	52
0.6371	26	0.6753	52	0.633	52
0.6372	52	0.6754	52	0.6331	52
0.6371	52	0.6754	52	0.6331	52
0.6372	26	0.6755	52	0.6332	52
0.6373	52	0.6755	52	0.6332	52
0.6371	52	0.6756	52	0.6333	52
0.6372	26	0.6756	52	0.6332	52
0.6373	52	0.6757	52	0.6333	52
0.6372	52	0.6757	52	0.6333	52
0.6372	52	0.6758	52	0.6333	52
0.6373	52	0.6758	52	0.6334	52
0.6373	52	0.6759	52	0.6333	52
0.6374	52	0.6759	52	0.6333	52
0.6372	52	0.676	52	0.6333	52
0.6373	17.3333	0.676	52	0.6333	52
0.6375	52	0.6761	52	0.6333	52
0.6372	52	0.6761	52	0.6334	52
0.6373	26	0.6762	52	0.6334	26
0.6374	26	0.6762	52	0.6336	17.3333
0.6373	26	0.6763	52	0.6337	52
0.6375	26	0.6763	52	0.6334	26
0.6373	52	0.6764	52	0.6336	17.3333
0.6374	26	0.6764	52	0.6334	52
0.6375	52	0.6765	52	0.6335	52
0.6373	52	0.6765	52	0.6335	26
0.6374	17.3333	0.6766	52	0.6337	26
0.6376	26	0.6766	52	0.6335	52
0.6374	52	0.6767	52	0.6335	17.3333
0.6375	26	0.6767	52	0.6338	13
0.6376	52	0.6768	52	0.6335	26
0.6374	52	0.6768	52	0.6337	13
0.6375	17.3333	0.6769	52	0.6335	26
0.6377	26	0.6769	52	0.6337	17.3333
0.6374	26	0.677	52	0.6335	52
0.6376	17.3333	0.677	52	0.6335	52
0.6375	26	0.6771	52	0.6336	52
0.6377	17.3333	0.6771	52	0.6335	52
0.6375	26	0.6772	52	0.6336	52
0.6377	17.3333	0.6772	52	0.6336	52
0.6375	26	0.6773	52	0.6337	52
0.6377	17.3333	0.6773	52	0.6337	52
0.6378	52	0.6774	52	0.6337	52
0.6376	52	0.6774	52	0.6338	52
0.6377	26	0.6775	52	0.6338	52
0.6378	26	0.6775	52	0.6339	52
0.6376	52	0.6776	52	0.6339	52
0.6377	17.3333	0.6776	52	0.6339	52
0.6379	52	0.6777	52	0.6339	52
0.6376	26	0.6777	52	0.634	52
0.6378	17.3333	0.6778	52	0.634	52
0.6377	52	0.6778	52	0.6341	52
0.6377	26	0.6779	52	0.634	52
0.6379	17.3333	0.6779	52	0.6341	52
0.6377	26	0.678	52	0.6341	52
0.6379	17.3333	0.678	52	0.6341	52
0.6377	26	0.6781	52	0.6341	52
0.6379	17.3333	0.6781	52	0.6342	52
0.6378	26	0.6782	52	0.6341	52
0.638	17.3333	0.6782	52	0.6341	52
0.6378	17.3333	0.6783	52	0.6342	52
0.6381	17.3333	0.6783	52	0.6341	52
0.6378	17.3333	0.6784	52	0.6341	52
0.6381	13	0.6784	52	0.6342	52
0.6379	52	0.6785	52	0.6341	52
0.638	17.3333	0.6785	52	0.6342	26
0.6382	52	0.6786	52	0.6343	52
0.6379	26	0.6786	52	0.6341	52
0.6381	17.3333	0.6787	52	0.6342	26
0.6379	17.3333	0.6787	52	0.6343	52
0.6382	17.3333	0.6788	52	0.6342	52
0.638	52	0.6788	52	0.6342	52
0.6381	17.3333	0.6789	52	0.6343	52
0.6383	26	0.6789	52	0.6341	17.3333
0.638	26	0.679	52	0.6344	17.3333
0.6382	17.3333	0.679	52	0.6341	26
0.638	26	0.6791	52	0.6343	13
0.6382	17.3333	0.6791	52	0.6341	17.3333
0.6381	52	0.6792	52	0.6344	13
0.6382	17.3333	0.6792	52	0.6341	52
0.6384	26	0.6793	52	0.6342	17.3333
0.6381	52	0.6793	52	0.6344	26
0.6382	52	0.6794	52	0.6344	52
0.6382	52	0.6794	52	0.6343	26
0.6383	52	0.6795	52	0.6345	26
0.6383	52	0.6795	52	0.6342	26
0.6384	52	0.6796	52	0.6344	17.3333
0.6384	52	0.6796	52	0.6345	52
0.6384	52	0.6797	52	0.6342	52
0.6385	52	0.6797	52	0.6343	17.3333
0.6385	26	0.6798	52	0.6345	26
0.6387	17.3333	0.6798	52	0.6342	52
0.6386	26	0.6799	52	0.6343	52
0.6388	26	0.6799	52	0.6343	52
0.6386	52	0.68	52	0.6343	52
0.6387	26	0.68	52	0.6343	52
0.6388	52			0.6344	52
0.6387	52			0.6344	52
0.6388	52			0.6344	52
0.6388	52			0.6344	52
0.6389	52			0.6345	52
0.6387	52			0.6345	26
0.6389	26			0.6347	13
0.6388	52			0.6349	26
0.6389	52			0.6345	52
0.6389	52			0.6346	52
0.639	52			0.6346	26
0.6388	26			0.6348	52
0.6391	26			0.6345	52
0.6388	52			0.6346	26
0.6389	52			0.6347	52
0.6389	52			0.6346	52
0.639	52			0.6347	52
0.6388	52			0.6346	52
0.6389	26			0.6347	52
0.639	52			0.6347	52
0.6389	26			0.6347	52
0.6391	52			0.6348	52
0.6389	52			0.6347	52
0.639	26			0.6348	52
0.6391	52			0.6348	52
0.6389	52			0.6349	52
0.639	17.3333			0.6349	52
0.6392	52			0.6349	52
0.639	52			0.635	26
0.6391	26			0.635	26
0.6392	52			0.6351	52
0.639	52			0.635	52
0.6391	26			0.6351	52
0.6392	52			0.635	52
0.639	52			0.6351	52
0.6391	26			0.6349	26
0.6392	52			0.6351	26
0.6391	52			0.6351	52
0.6392	52			0.6352	52
0.6391	52			0.6351	52
0.6392	26			0.6349	52
0.6393	52			0.6349	52
0.6391	52			0.635	52
0.6392	52			0.6349	52
0.6392	52			0.6349	52
0.6393	52			0.6349	52
0.6392	52			0.635	52
0.6393	52			0.6349	52
0.6392	52			0.635	52
0.6393	26			0.635	26
0.6394	52			0.6352	26
0.6392	52			0.6352	52
0.6393	26			0.635	52
0.6394	52			0.635	52
0.6393	26			0.635	52
0.6395	26			0.635	52
0.6393	52			0.6351	52
0.6394	52			0.6351	52
0.6394	52			0.6352	52
0.6395	52			0.6352	52
0.6395	52			0.6353	26
0.6396	52			0.6354	52
0.6396	52			0.6354	26
0.6397	26			0.6352	26
0.6398	52			0.6353	26	--	--
0.6397	52			0.6354	52	--	--
0.6398	52			0.6352	52	--	--
0.6397	52			0.6352	52	--	--
0.6397	52			0.6353	52	--	--
0.6398	52			0.6352	52	--	--
0.6398	52			0.6353	52	--	--
0.6399	52			0.6352	26	--	--
0.6398	52			0.6355	17.3333	--	--
0.6399	52			0.6353	52	--	--
0.6398	52			0.6353	52	--	--
0.6398	52			0.6353	52	--	--
0.6399	52			0.6353	52	--	--
0.6399	52			0.6354	26	--	--
0.64	52			0.6353	26	--	--
0.64	52			0.6355	26	--	--
0.6401	52			0.6353	52	--	--
0.6401	52			0.6353	52	--	--
0.6402	52			0.6353	52	--	--
0.6402	52			0.6354	52	--	--
0.6403	52			0.6353	52	--	--
0.6403	52			0.6354	52	--	--
0.6404	52			0.6354	26	--	--
0.6403	26			0.6356	26	--	--
0.6405	26			0.6354	52	--	--
0.6403	52			0.6354	26	--	--
0.6404	52			0.6356	52	--	--
0.6404	52			0.6354	52	--	--
0.6405	52			0.6355	26	--	--
0.6403	52			0.6354	26	--	--
0.6404	26			0.6356	26	--	--
0.6405	26			0.6354	52	--	--
0.6404	52			0.6354	52	--	--
0.6405	26			0.6354	52	--	--
0.6404	26			0.6354	52	--	--
0.6406	26			0.6355	52	--	--
0.6404	52			0.6355	52	--	--
0.6405	26			0.6355	52	--	--
0.6406	26			0.6355	52	--	--
0.6404	52			0.6355	52	--	--
0.6405	52			0.6356	52	--	--
0.6405	26			0.6356	52	--	--
0.6407	26			0.6356	52	--	--
0.6405	26			0.6356	52	--	--
0.6407	17.3333			0.6356	52	--	--
0.6405	26			0.6356	52	--	--
0.6407	26			0.6357	52	--	--
0.6405	52			0.6356	52	--	--
0.6406	17.3333			0.6357	52	--	--
0.6408	26			0.6357	52	--	--
0.6406	52			0.6357	52	--	--
0.6407	26			0.6357	52	--	--
0.6408	52			0.6358	52	--	--
0.6406	52			0.6357	52	--	--
0.6407	26			0.6358	52	--	--
0.6408	52			0.6358	52	--	--
0.6406	26			0.6359	52	--	--
0.6408	26			0.6359	52	--	--
0.6408	52			0.6358	52	--	--
0.6407	52			0.6358	52	--	--
0.6408	26			0.6359	52	--	--
0.6409	52			0.6359	52	--	--
0.6407	52			0.636	52	--	--
0.6408	52			0.6358	52	--	--
0.6408	52			--	--	--	--
0.6409	52			--	--	--	--
0.6409	52			--	--	--	--
0.641	52			--	--	--	--
0.641	52			--	--	--	--
0.6411	52			--	--	--	--
0.6411	52			--	--	--	--
0.6412	52			--	--	--	--
0.6412	52			--	--	--	--
0.6413	52			--	--	--	--
0.6413	52			--	--	--	--
0.6414	52			--	--	--	--
0.6414	52			--	--	--	--
0.6415	52			--	--	--	--
0.6415	52			--	--	--	--
0.6416	52			--	--	--	--
0.6416	52			--	--	--	--
0.6417	52			--	--	--	--
0.6417	52			--	--	--	--
0.6418	52			--	--	--	--
0.6418	52			--	--	--	--
0.6419	26			--	--	--	--
0.642	26			--	--	--	--
0.6419	26			--	--	--	--
0.6421	26			--	--	--	--
0.6419	26			--	--	--	--
0.6421	26			--	--	--	--
0.6419	52			--	--	--	--
0.642	26			--	--	--	--
0.6421	52			--	--	--	--
0.642	52			--	--	--	--
0.6421	26			--	--	--	--
0.6422	52			--	--	--	--
0.642	26			--	--	--	--
0.6422	26			--	--	--	--
0.642	26			--	--	--	--
0.6422	17.3333			--	--	--	--
0.642	52			--	--	--	--
0.6421	52			--	--	--	--
0.6421	52			--	--	--	--
0.6422	26			--	--	--	--
0.6421	52			--	--	--	--
0.6422	26			--	--	--	--
0.6421	26			--	--	--	--
0.6423	26			--	--	--	--
0.6421	52			--	--	--	--
0.6422	26			--	--	--	--
0.6423	52			--	--	--	--
0.6422	26			--	--	--	--
0.6424	26			--	--	--	--
0.6422	52			--	--	--	--
0.6423	26			--	--	--	--
0.6424	52			--	--	--	--
0.6422	52			--	--	--	--
0.6423	26			--	--	--	--
0.6424	52			--	--	--	--
0.6423	52			--	--	--	--
0.6423	26			--	--	--	--
0.6425	52			--	--	--	--
0.6423	52			--	--	--	--
0.6423	52			--	--	--	--
0.6424	52			--	--	--	--
0.6424	52			--	--	--	--
0.6425	52			--	--	--	--
0.6425	52			--	--	--	--
0.6426	52			--	--	--	--
0.6426	52			--	--	--	--
0.6427	52			--	--	--	--
0.6427	52			--	--	--	--
0.6428	52			--	--	--	--
0.6428	52			--	--	--	--
0.6429	52			--	--	--	--
0.6429	52			--	--	--	--
0.643	52			--	--	--	--
0.643	52			--	--	--	--
0.643	52			--	--	--	--
0.6431	52			--	--	--	--
0.6431	52			--	--	--	--
0.6432	52			--	--	--	--
0.6432	52			--	--	--	--
0.6432	52			--	--	--	--
0.6433	52			--	--	--	--
0.6433	52			--	--	--	--
0.6434	26			--	--	--	--
0.6435	52			--	--	--	--
0.6433	52			--	--	--	--
0.6434	17.3333			--	--	--	--
0.6436	26			--	--	--	--
0.6433	17.3333			--	--	--	--
0.6436	17.3333			--	--	--	--
0.6434	52			--	--	--	--
0.6435	26			--	--	--	--
0.6434	52			--	--	--	--
0.6435	26			--	--	--	--
0.6436	52			--	--	--	--
0.6434	26			--	--	--	--
0.6436	26			--	--	--	--
0.6435	52			--	--	--	--
0.6435	52			--	--	--	--
0.6436	26			--	--	--	--
0.6437	52			--	--	--	--
0.6435	52			--	--	--	--
0.6436	26			--	--	--	--
0.6437	52			--	--	--	--
0.6435	26			--	--	--	--
0.6437	17.3333			--	--	--	--
0.6435	26			--	--	--	--
0.6437	17.3333			--	--	--	--
0.6438	52			--	--	--	--
0.6436	26			--	--	--	--
0.6438	17.3333			--	--	--	--
0.6436	26			--	--	--	--
0.6438	17.3333			--	--	--	--
0.6436	17.3333			--	--	--	--
0.6439	17.3333			--	--	--	--
0.6437	52			--	--	--	--
0.6438	17.3333			--	--	--	--
0.644	52			--	--	--	--
0.6437	17.3333			--	--	--	--
0.644	17.3333			--	--	--	--
0.6437	26			--	--	--	--
0.6439	17.3333			--	--	--	--
0.6437	52			--	--	--	--
0.6438	17.3333			--	--	--	--
0.644	26			--	--	--	--
0.6438	26			--	--	--	--
0.644	17.3333			--	--	--	--
0.6438	26			--	--	--	--
0.644	17.3333			--	--	--	--
0.6438	26			--	--	--	--
0.644	17.3333			--	--	--	--
0.6438	52			--	--	--	--
0.6439	52			--	--	--	--
0.6439	52			--	--	--	--
0.6439	52			--	--	--	--
0.644	52			--	--	--	--
0.644	52			--	--	--	--
0.6441	52			--	--	--	--
0.6441	52			--	--	--	--
0.6442	52			--	--	--	--
0.6442	52			--	--	--	--
0.6443	52			--	--	--	--
0.6443	52			--	--	--	--
0.6444	52			--	--	--	--
0.6444	52			--	--	--	--
0.6445	52			--	--	--	--
0.6445	52			--	--	--	--
0.6446	52			--	--	--	--
0.6446	52			--	--	--	--
0.6447	52			--	--	--	--
0.6447	52			--	--	--	--
0.6448	52			--	--	--	--
0.6448	52			--	--	--	--
0.6448	52			--	--	--	--
0.6449	52			--	--	--	--
0.6449	52			--	--	--	--
0.645	52			--	--	--	--
0.645	52			--	--	--	--
0.6451	17.3333			--	--	--	--
0.6453	52			--	--	--	--
0.645	26			--	--	--	--
0.6452	17.3333			--	--	--	--
0.645	52			--	--	--	--
0.6451	17.3333			--	--	--	--
0.6453	26			--	--	--	--
0.645	52			--	--	--	--
0.6451	26			--	--	--	--
0.6452	17.3333			--	--	--	--
0.6451	52			--	--	--	--
0.6452	17.3333			--	--	--	--
0.6454	52			--	--	--	--
0.6451	52			--	--	--	--
0.6452	17.3333			--	--	--	--
0.6454	52			--	--	--	--
0.6451	26			--	--	--	--
0.6453	17.3333			--	--	--	--
0.6451	26			--	--	--	--
0.6453	17.3333			--	--	--	--
0.6454	52			--	--	--	--
0.6452	52			--	--	--	--
0.6453	17.3333			--	--	--	--
0.6455	52			--	--	--	--
0.6452	26			--	--	--	--
0.6454	17.3333			--	--	--	--
0.6452	17.3333			--	--	--	--
0.6455	13			--	--	--	--
0.6453	52			--	--	--	--
0.6454	17.3333			--	--	--	--
0.6456	52			--	--	--	--
0.6453	52			--	--	--	--
0.6454	52			--	--	--	--
0.6454	52			--	--	--	--
0.6455	52			--	--	--	--
0.6455	52			--	--	--	--
0.6456	52			--	--	--	--
0.6456	52			--	--	--	--
0.6457	52			--	--	--	--
0.6457	52			--	--	--	--
0.6458	52			--	--	--	--
0.6458	52			--	--	--	--
0.6459	52			--	--	--	--
0.6459	52			--	--	--	--
0.646	52			--	--	--	--
0.646	52			--	--	--	--
0.6461	52			--	--	--	--
0.6461	52			--	--	--	--
0.6462	52			--	--	--	--
0.6462	52			--	--	--	--
0.6463	52			--	--	--	--
0.6463	52			--	--	--	--
0.6464	52			--	--	--	--
0.6464	52			--	--	--	--
0.6465	17.3333			--	--	--	--
0.6467	26			--	--	--	--
0.6465	26			--	--	--	--
0.6467	17.3333			--	--	--	--
0.6465	52			--	--	--	--
0.6466	17.3333			--	--	--	--
0.6468	26			--	--	--	--
0.6465	52			--	--	--	--
0.6466	17.3333			--	--	--	--
0.6468	52			--	--	--	--
0.6465	17.3333			--	--	--	--
0.6468	13			--	--	--	--
0.6466	52			--	--	--	--
0.6467	17.3333			--	--	--	--
0.6466	52			--	--	--	--
0.6467	17.3333			--	--	--	--
0.6469	52			--	--	--	--
0.6466	17.3333			--	--	--	--
0.6469	17.3333			--	--	--	--
0.6466	52			--	--	--	--
0.6467	26			--	--	--	--
0.6468	17.3333			--	--	--	--
0.647	26			--	--	--	--
0.6467	52			--	--	--	--
0.6468	17.3333			--	--	--	--
0.647	26			--	--	--	--
0.6467	17.3333			--	--	--	--
0.647	17.3333			--	--	--	--
0.6467	26			--	--	--	--
0.6469	17.3333			--	--	--	--
0.647	52			--	--	--	--
0.6468	26			--	--	--	--
0.6469	17.3333			--	--	--	--
0.6471	26			--	--	--	--
0.6468	52			--	--	--	--
0.6469	52			--	--	--	--
0.6469	52			--	--	--	--
0.647	52			--	--	--	--
0.647	52			--	--	--	--
0.6471	52			--	--	--	--
0.6471	52			--	--	--	--
0.6472	52			--	--	--	--
0.6472	52			--	--	--	--
0.6472	52			--	--	--	--
0.6473	52			--	--	--	--
0.6473	52			--	--	--	--
0.6474	52			--	--	--	--
0.6474	52			--	--	--	--
0.6475	52			--	--	--	--
0.6475	52			--	--	--	--
0.6476	52			--	--	--	--
0.6476	52			--	--	--	--
0.6477	52			--	--	--	--
0.6477	26			--	--	--	--
0.6479	26			--	--	--	--
0.6477	52			--	--	--	--
0.6478	52			--	--	--	--
0.6478	26			--	--	--	--
0.648	26			--	--	--	--
0.6478	52			--	--	--	--
0.6479	17.3333			--	--	--	--
0.6481	52			--	--	--	--
0.6478	52			--	--	--	--
0.6479	17.3333			--	--	--	--
0.6481	26			--	--	--	--
0.6478	17.3333			--	--	--	--
0.6481	17.3333			--	--	--	--
0.6479	52			--	--	--	--
0.648	17.3333			--	--	--	--
0.6482	52			--	--	--	--
0.6479	26			--	--	--	--
0.6481	17.3333			--	--	--	--
0.6479	26			--	--	--	--
0.6481	17.3333			--	--	--	--
0.6479	52			--	--	--	--
0.648	17.3333			--	--	--	--
0.6482	26			--	--	--	--
0.6479	52			--	--	--	--
0.648	52			--	--	--	--
0.648	26			--	--	--	--
0.6482	26			--	--	--	--
0.648	26			--	--	--	--
0.6482	17.3333			--	--	--	--
0.648	52			--	--	--	--
0.6481	17.3333			--	--	--	--
0.6483	26			--	--	--	--
0.648	52			--	--	--	--
0.6481	26			--	--	--	--
0.6482	52			--	--	--	--
0.648	26			--	--	--	--
0.6482	26			--	--	--	--
0.6482	52			--	--	--	--
0.6481	52			--	--	--	--
0.6482	52			--	--	--	--
0.6481	52			--	--	--	--
0.6482	26			--	--	--	--
0.6483	52			--	--	--	--
0.6481	26			--	--	--	--
0.6483	17.3333			--	--	--	--
0.6484	52			--	--	--	--
0.6481	26			--	--	--	--
0.6483	26			--	--	--	--
0.6483	52			--	--	--	--
--	--			--	--	--	--
--	--			--	--	--	--
--	--			--	--	--	--
--	--			--	--	--	--
--	--			--	--	--	--
--	--			--	--	--	--
--	--			--	--	--	--
--	--			--	--	--	--
--	--			--	--	--	--
--	--			--	--	--	--
--	--			--	--	--	--
--	--			--	--	--	--
--	--			--	--	--	--
--	--			--	--	--	--
--	--			--	--	--	--
--	--			--	--	--	--
--	--			--	--	--	--
--	--			--	--	--	--
--	--			--	--	--	--
--	--			--	--	--	--
--	--			--	--	--	--
--	--			--	--	--	--
--	--			--	--	--	--
--	--			--	--	--	--
--	--			--	--	--	--
--	--			--	--	--	--
--	--			--	--	--	--
--	--			--	--	--	--
--	--			--	--	--	--
--	--			--	--	--	--
--	--			--	--	--	--
--	--			--	--	--	--
--	--			--	--	--	--
--	--			--	--	--	--
--	--			--	--	--	--
--	--			--	--	--	--
--	--			--	--	--	--
--	--			--	--	--	--
--	--			--	--	--	--
--	--			--	--	--	--
--	--			--	--	--	--
--	--			--	--	--	--
--	--			--	--	--	--
--	--			--	--	--	--
--	--			--	--	--	--
--	--			--	--	--	--
--	--			--	--	--	--
--	--			--	--	--	--
--	--			--	--	--	--
--	--			--	--	--	--
--	--			--	--	--	--
--	--			--	--	--	--
--	--			--	--	--	--
--	--			--	--	--	--
--	--			--	--	--	--
--	--			--	--	--	--
--	--			--	--	--	--
--	--			--	--	--	--
--	--			--	--	--	--
--	--			--	--	--	--
--	--			--	--	--	--
--	--			--	--	--	--
--	--			--	--	--	--
--	--			--	--	--	--
--	--			--	--	--	--
--	--			--	--	--	--
--	--			--	--	--	--
--	--			--	--	--	--
--	--			--	--	--	--
--	--			--	--	--	--
--	--			--	--	--	--
--	--			--	--	--	--
--	--			--	--	--	--
--	--			--	--	--	--
--	--			--	--	--	--
--	--			--	--	--	--
--	--			--	--	--	--
--	--			--	--	--	--
--	--			--	--	--	--
--	--			--	--	--	--
--	--			--	--	--	--
--	--			--	--	--	--
--	--			--	--	--	--
--	--			--	--	--	--
--	--			--	--	--	--
--	--			--	--	--	--
--	--			--	--	--	--
--	--			--	--	--	--
--	--			--	--	--	--
--	--			--	--	--	--
--	--			--	--	--	--
--	--			--	--	--	--
--	--			--	--	--	--
--	--			--	--	--	--
--	--			--	--	--	--
--	--			--	--	--	--
--	--			--	--	--	--
--	--			--	--	--	--
--	--			--	--	--	--
--	--			--	--	--	--
--	--			--	--	--	--
--	--			--	--	--	--
--	--			--	--	--	--
--	--			--	--	--	--
--	--			--	--	--	--
--	--			--	--	--	--
--	--			--	--	--	--
--	--			--	--	--	--
--	--			--	--	--	--
--	--			--	--	--	--
--	--			--	--	--	--
--	--			--	--	--	--
--	--			--	--	--	--
--	--			--	--	--	--
--	--			--	--	--	--
--	--			--	--	--	--
--	--			--	--	--	--
--	--			--	--	--	--
--	--			--	--	--	--
--	--			--	--	--	--
--	--			--	--	--	--
--	--			--	--	--	--
--	--			--	--	--	--
--	--			--	--	--	--
--	--			--	--	--	--
--	--			--	--	--	--
--	--			--	--	--	--
--	--			--	--	--	--
--	--			--	--	--	--
--	--			--	--	--	--
--	--			--	--	--	--
--	--			--	--	--	--
--	--			--	--	--	--
--	--			--	--	--	--
--	--			--	--	--	--
--	--			--	--	--	--
--	--			--	--	--	--
--	--			--	--	--	--
--	--			--	--	--	--
--	--			--	--	--	--
--	--			--	--	--	--
--	--			--	--	--	--
--	--			--	--	--	--
--	--			--	--	--	--
--	--			--	--	--	--
--	--			--	--	--	--
--	--			--	--	--	--
--	--			--	--	--	--
--	--			--	--	--	--
--	--			--	--	--	--
--	--			--	--	--	--
--	--			--	--	--	--
--	--			--	--	--	--
--	--			--	--	--	--
--	--			--	--	--	--
--	--			--	--	--	--
--	--			--	--	--	--
--	--			--	--	--	--
--	--			--	--	--	--
--	--			--	--	--	--
--	--			--	--	--	--
--	--			--	--	--	--
--	--			--	--	--	--
--	--			--	--	--	--
--	--			--	--	--	--
--	--			--	--	--	--
--	--			--	--	--	--
--	--			--	--	--	--
--	--			--	--	--	--
--	--			--	--	--	--
--	--			--	--	--	--
--	--			--	--	--	--
--	--			--	--	--	--
--	--			--	--	--	--
--	--			--	--	--	--
--	--			--	--	--	--
--	--			--	--	--	--
--	--			--	--	--	--
--	--			--	--	--	--
--	--			--	--	--	--
--	--			--	--	--	--
--	--			--	--	--	--
--	--			--	--	--	--
--	--			--	--	--	--
--	--			--	--	--	--
--	--			--	--	--	--
--	--			--	--	--	--
--	--			--	--	--	--
--	--			--	--	--	--
--	--			--	--	--	--
--	--			--	--	--	--
--	--			--	--	--	--
--	--			--	--	--	--
--	--			--	--	--	--
--	--			--	--	--	--
--	--			--	--	--	--
--	--			--	--	--	--
--	--			--	--	--	--

## Sheet: Fig. 6g
alpha-Fe2O3		Zn:Fe=1:4		Zn:Fe=1:3		ZnFe2O4
Time (s)	Transient photovoltage (V)	Time (s)	Transient photovoltage (V)	Time (s)	Transient photovoltage (V)	Time (s)	Transient photovoltage (V)
0	0.00583	0	0.00511	0	0.00704	0	-0.00415
-0.00011	0.00169	-0.00011	-0.000122951	-0.00011	-0.000268203	-1e-05	-0.000427876
-0.000109996	0.00172	-0.000109996	-7.0718e-05	-0.000109996	-0.000209443	-9.996e-06	-0.000344848
-0.000109992	0.00173	-0.000109992	-6.695e-05	-0.000109992	-0.000212258	-9.992e-06	-0.000302864
-0.000109988	0.0017	-0.000109988	-0.000100553	-0.000109988	-0.00022991	-9.988e-06	-0.000318688
-0.000109984	0.00168	-0.000109984	-0.000139757	-0.000109984	-0.000199167	-9.984e-06	-0.000342
-0.00010998	0.00165	-0.00010998	-0.000170546	-0.00010998	-0.000193554	-9.98e-06	-0.000399871
-0.000109976	0.00165	-0.000109976	-0.000212555	-0.000109976	-0.000201957	-9.976e-06	-0.000414782
-0.000109972	0.00167	-0.000109972	-0.000240587	-0.000109972	-0.000196362	-9.972e-06	-0.00045302
-0.000109968	0.00175	-0.000109968	-0.00017993	-0.000109968	-0.000245818	-9.968e-06	-0.000422306
-0.000109964	0.00172	-0.000109964	-7.3511e-05	-0.000109964	-0.000265416	-9.964e-06	-0.00040546
-0.00010996	0.00169	-0.00010996	-4.8314e-05	-0.00010996	-0.000278513	-9.96e-06	-0.000374729
-0.000109956	0.00165	-0.000109956	-0.000110835	-0.000109956	-0.000216899	-9.956e-06	-0.000369101
-0.000109952	0.00167	-0.000109952	-0.00019108	-0.000109952	-0.000176785	-9.952e-06	-0.00036162
-0.000109948	0.00168	-0.000109948	-0.00021727	-0.000109948	-0.000174016	-9.948e-06	-0.000418556
-0.000109944	0.00171	-0.000109944	-0.000174313	-0.000109944	-0.000184228	-9.944e-06	-0.000437195
-0.00010994	0.00173	-0.00010994	-0.00018272	-0.00010994	-0.000214986	-9.94e-06	-0.000416662
-0.000109936	0.00174	-0.000109936	-0.000171493	-0.000109936	-0.000270095	-9.936e-06	-0.000415727
-0.000109932	0.00173	-0.000109932	-0.000141652	-0.000109932	-0.00033169	-9.932e-06	-0.000327095
-0.000109928	0.00168	-0.000109928	-0.000137908	-0.000109928	-0.000346611	-9.928e-06	-0.000308471
-0.000109924	0.00167	-0.000109924	-0.000151916	-0.000109924	-0.000290644	-9.924e-06	-0.000343876
-0.00010992	0.00165	-0.00010992	-0.000170555	-0.00010992	-0.000232742	-9.92e-06	-0.000363512
-0.000109916	0.00166	-0.000109916	-0.000218134	-0.000109916	-0.000149711	-9.916e-06	-0.000424176
-0.000109912	0.00173	-0.000109912	-0.000213533	-0.000109912	-0.000120759	-9.912e-06	-0.000483883
-0.000109908	0.0017	-0.000109908	-0.000188311	-0.000109908	-0.000196337	-9.908e-06	-0.000472641
-0.000109904	0.00172	-0.000109904	-0.000113684	-0.000109904	-0.000269144	-9.904e-06	-0.000484735
-0.0001099	0.0017	-0.0001099	-6.982e-05	-0.0001099	-0.000332604	-9.9e-06	-0.000406385
-0.000109896	0.00168	-0.000109896	-7.9164e-05	-0.000109896	-0.000368991	-9.896e-06	-0.000372807
-0.000109892	0.00164	-0.000109892	-9.501e-05	-0.000109892	-0.000352144	-9.892e-06	-0.000388666
-0.000109888	0.00166	-0.000109888	-0.000134165	-0.000109888	-0.000256072	-9.888e-06	-0.000438137
-0.000109884	0.00167	-0.000109884	-0.000219998	-0.000109884	-0.00019639	-9.884e-06	-0.000426064
-0.00010988	0.00168	-0.00010988	-0.000217178	-0.00010988	-0.000122635	-9.88e-06	-0.000368172
-0.000109876	0.00169	-0.000109876	-0.000170576	-0.000109876	-0.000144129	-9.876e-06	-0.000338324
-0.000109872	0.00166	-0.000109872	-0.000152841	-0.000109872	-0.000207607	-9.872e-06	-0.000338306
-0.000109868	0.00165	-0.000109868	-0.000110882	-0.000109868	-0.000288796	-9.868e-06	-0.000365391
-0.000109864	0.00167	-0.000109864	-7.0807e-05	-0.000109864	-0.000411055	-9.864e-06	-0.000409215
-0.00010986	0.00166	-0.00010986	-8.5691e-05	-0.00010986	-0.00042493	-9.86e-06	-0.000424179
-0.000109856	0.00166	-0.000109856	-9.0366e-05	-0.000109856	-0.000327018	-9.856e-06	-0.000438118
-0.000109852	0.00169	-0.000109852	-0.000139809	-0.000109852	-0.000189863	-9.852e-06	-0.000448388
-0.000109848	0.00167	-0.000109848	-0.000170573	-0.000109848	-0.000121697	-9.848e-06	-0.000414801
-0.000109844	0.00164	-0.000109844	-0.000178958	-0.000109844	-0.000132902	-9.844e-06	-0.000388632
-0.00010984	0.00164	-0.00010984	-0.000211629	-0.00010984	-0.000241158	-9.84e-06	-0.000368135
-0.000109836	0.00163	-0.000109836	-0.000217239	-0.000109836	-0.000309305	-9.836e-06	-0.000391502
-0.000109832	0.00162	-0.000109832	-0.000184602	-0.000109832	-0.000373709	-9.832e-06	-0.000364425
-0.000109828	0.00167	-0.000109828	-0.000118316	-0.000109828	-0.000431543	-9.828e-06	-0.000328977
-0.000109824	0.0017	-0.000109824	-7.3465e-05	-0.000109824	-0.000375582	-9.824e-06	-0.000371915
-0.00010982	0.00174	-0.00010982	-2.6866e-05	-0.00010982	-0.000243065	-9.82e-06	-0.000430629
-0.000109816	0.00173	-0.000109816	-7.3526e-05	-0.000109816	-0.000194538	-9.816e-06	-0.000421288
-0.000109812	0.00168	-0.000109812	-9.7794e-05	-0.000109812	-0.000197331	-9.812e-06	-0.00046333
-0.000109808	0.00161	-0.000109808	-0.000170549	-0.000109808	-0.000248632	-9.808e-06	-0.000448388
-0.000109804	0.00163	-0.000109804	-0.00019852	-0.000109804	-0.000303655	-9.804e-06	-0.000373733
-0.0001098	0.00163	-0.0001098	-0.000233009	-0.0001098	-0.00030462	-9.8e-06	-0.000304734
-0.000109796	0.00171	-0.000109796	-0.000186392	-0.000109796	-0.00033074	-9.796e-06	-0.00028328
-0.000109792	0.00169	-0.000109792	-8.8401e-05	-0.000109792	-0.000342932	-9.792e-06	-0.000310322
-0.000109788	0.00169	-0.000109788	-8.3759e-05	-0.000109788	-0.000309314	-9.788e-06	-0.000405496
-0.000109784	0.0017	-0.000109784	-0.000104324	-0.000109784	-0.000353126	-9.784e-06	-0.000466129
-0.00010978	0.00162	-0.00010978	-0.000115514	-0.00010978	-0.000353163	-9.78e-06	-0.000467068
-0.000109776	0.00158	-0.000109776	-0.000101494	-0.000109776	-0.000362451	-9.776e-06	-0.000442803
-0.000109772	0.00163	-0.000109772	-9.9627e-05	-0.000109772	-0.000328852	-9.772e-06	-0.000425089
-0.000109768	0.00164	-0.000109768	-0.000179878	-0.000109768	-0.000258905	-9.768e-06	-0.000386802
-0.000109764	0.00163	-0.000109764	-0.000175212	-0.000109764	-0.000204787	-9.764e-06	-0.000384919
-0.00010976	0.00164	-0.00010976	-0.000169641	-0.00010976	-0.000205734	-9.76e-06	-0.000369036
-0.000109756	0.00167	-0.000109756	-0.000164951	-0.000109756	-0.000259834	-9.756e-06	-0.000373699
-0.000109752	0.0017	-0.000109752	-0.000105237	-0.000109752	-0.000348487	-9.752e-06	-0.000327036
-0.000109748	0.00173	-0.000109748	-9.2156e-05	-0.000109748	-0.000435271	-9.748e-06	-0.000317723
-0.000109744	0.00173	-0.000109744	-8.1886e-05	-0.000109744	-0.000419427	-9.744e-06	-0.000300953
-0.00010974	0.00169	-0.00010974	-0.000106212	-0.00010974	-0.000407296	-9.74e-06	-0.000351316
-0.000109736	0.00161	-0.000109736	-0.000147265	-0.000109736	-0.000372765	-9.736e-06	-0.000422219
-0.000109732	0.00162	-0.000109732	-0.00021723	-0.000109732	-0.000277572	-9.732e-06	-0.000476363
-0.000109728	0.00158	-0.000109728	-0.000231231	-0.000109728	-0.0002225	-9.728e-06	-0.000428799
-0.000109724	0.00164	-0.000109724	-0.000197625	-0.000109724	-0.000202929	-9.724e-06	-0.000434372
-0.00010972	0.00171	-0.00010972	-0.000116495	-0.00010972	-0.000246793	-9.72e-06	-0.000367197
-0.000109716	0.00175	-0.000109716	-2.7841e-05	-0.000109716	-0.000336338	-9.716e-06	-0.000285076
-0.000109712	0.00171	-0.000109712	-3.543e-06	-0.000109712	-0.000412848	-9.712e-06	-0.000280435
-0.000109708	0.00163	-0.000109708	-3.713e-05	-0.000109708	-0.000442754	-9.708e-06	-0.000276722
-0.000109704	0.00158	-0.000109704	-0.000138825	-0.000109704	-0.00042131	-9.704e-06	-0.000307514
-0.0001097	0.00156	-0.0001097	-0.000215348	-0.0001097	-0.000399819	-9.7e-06	-0.00034857
-0.000109696	0.00157	-0.000109696	-0.000254567	-0.000109696	-0.000315798	-9.696e-06	-0.000404528
-0.000109692	0.00167	-0.000109692	-0.000193882	-0.000109692	-0.000243963	-9.692e-06	-0.000449333
-0.000109688	0.00171	-0.000109688	-0.00015561	-0.000109688	-0.000237405	-9.688e-06	-0.000400843
-0.000109684	0.00169	-0.000109684	-7.5368e-05	-0.000109684	-0.000282204	-9.684e-06	-0.000274877
-0.00010968	0.0017	-0.00010968	-8.8441e-05	-0.00010968	-0.000361547	-9.68e-06	-0.000258987
-0.000109676	0.00166	-0.000109676	-9.3131e-05	-0.000109676	-0.000329827	-9.676e-06	-0.00026644
-0.000109672	0.00163	-0.000109672	-0.000132347	-0.000109672	-0.000372712	-9.672e-06	-0.000269218
-0.000109668	0.00163	-0.000109668	-0.000138813	-0.000109668	-0.000405405	-9.668e-06	-0.000311233
-0.000109664	0.00162	-0.000109664	-8.5672e-05	-0.000109664	-0.000394163	-9.664e-06	-0.000375584
-0.00010966	0.00166	-0.00010966	-8.5657e-05	-0.00010966	-0.000373644	-9.66e-06	-0.000400809
-0.000109656	0.00166	-0.000109656	-7.4464e-05	-0.000109656	-0.0003438	-9.656e-06	-0.000401698
-0.000109652	0.0016	-0.000109652	-0.00010151	-0.000109652	-0.000319563	-9.652e-06	-0.000355982
-0.000109648	0.0016	-0.000109648	-0.000120198	-0.000109648	-0.000297125	-9.648e-06	-0.000302814
-0.000109644	0.00161	-0.000109644	-0.000173366	-0.000109644	-0.000269129	-9.644e-06	-0.000272001
-0.00010964	0.00163	-0.00010964	-0.000140683	-0.00010964	-0.000340035	-9.64e-06	-0.000273853
-0.000109636	0.00167	-0.000109636	-8.0976e-05	-0.000109636	-0.000353129	-9.636e-06	-0.000281336
-0.000109632	0.00167	-0.000109632	-1.1026e-05	-0.000109632	-0.000375536	-9.632e-06	-0.00030096
-0.000109628	0.00163	-0.000109628	-6.36e-06	-0.000109628	-0.000355912	-9.628e-06	-0.000308449
-0.000109624	0.00161	-0.000109624	-0.000112705	-0.000109624	-0.000375539	-9.624e-06	-0.000327088
-0.00010962	0.00157	-0.00010962	-0.000139797	-0.00010962	-0.000344726	-9.62e-06	-0.000316794
-0.000109616	0.00161	-0.000109616	-0.000168663	-0.000109616	-0.000399788	-9.616e-06	-0.000310245
-0.000109612	0.00161	-0.000109612	-0.000180803	-0.000109612	-0.000407219	-9.612e-06	-0.000333581
-0.000109608	0.00159	-0.000109608	-0.000116452	-0.000109608	-0.000347558	-9.608e-06	-0.000348536
-0.000109604	0.00166	-0.000109604	-6.6052e-05	-0.000109604	-0.000323312	-9.604e-06	-0.000339232
-0.0001096	0.00169	-0.0001096	-2.5934e-05	-0.0001096	-0.000293468	-9.6e-06	-0.000274859
-0.000109596	0.00167	-0.000109596	-1.0076e-05	-0.000109596	-0.000288789	-9.596e-06	-0.000254303
-0.000109592	0.00164	-0.000109592	-6.9792e-05	-0.000109592	-0.000332629	-9.592e-06	-0.000237497
-0.000109588	0.00157	-0.000109588	-0.000122031	-0.000109588	-0.000393292	-9.588e-06	-0.000235651
-0.000109584	0.00155	-0.000109584	-0.000135143	-0.000109584	-0.000442723	-9.584e-06	-0.000275772
-0.00010958	0.00158	-0.00010958	-0.000127635	-0.00010958	-0.000402606	-9.58e-06	-0.000369098
-0.000109576	0.00156	-0.000109576	-0.000109934	-0.000109576	-0.000366225	-9.576e-06	-0.000398923
-0.000109572	0.0016	-0.000109572	-9.2153e-05	-0.000109572	-0.000335428	-9.572e-06	-0.000359744
-0.000109568	0.00161	-0.000109568	-0.000136989	-0.000109568	-0.000303673	-9.568e-06	-0.000351338
-0.000109564	0.00162	-0.000109564	-0.000165877	-0.000109564	-0.000309314	-9.564e-06	-0.000231917
-0.00010956	0.00164	-0.00010956	-0.000110798	-0.00010956	-0.00035319	-9.56e-06	-0.000190828
-0.000109556	0.00161	-0.000109556	-3.3372e-05	-0.000109556	-0.000367164	-9.556e-06	-0.000228174
-0.000109552	0.00158	-0.000109552	-2.0263e-05	-0.000109552	-0.000378362	-9.552e-06	-0.000252439
-0.000109548	0.00159	-0.000109548	-7.3514e-05	-0.000109548	-0.000354085	-9.548e-06	-0.000368132
-0.000109544	0.0016	-0.000109544	-0.000121109	-0.000109544	-0.000324198	-9.544e-06	-0.000462402
-0.00010954	0.00159	-0.00010954	-0.000150971	-0.00010954	-0.000329817	-9.54e-06	-0.000423188
-0.000109536	0.00165	-0.000109536	-0.000112696	-0.000109536	-0.000320482	-9.536e-06	-0.000338284
-0.000109532	0.00163	-0.000109532	-5.1119e-05	-0.000109532	-0.000336393	-9.532e-06	-0.000244965
-0.000109528	0.00156	-0.000109528	-3.7118e-05	-0.000109528	-0.000383939	-9.528e-06	-0.000180573
-0.000109524	0.0015	-0.000109524	-1.0063e-05	-0.000109524	-0.000317689	-9.524e-06	-0.000149806
-0.00010952	0.00149	-0.00010952	2.5394e-05	-0.00010952	-0.000324247	-9.52e-06	-0.000245928
-0.000109516	0.00152	-0.000109516	-7.2551e-05	-0.000109516	-0.000273832	-9.516e-06	-0.000298167
-0.000109512	0.00156	-0.000109512	-0.000143491	-0.000109512	-0.000303664	-9.512e-06	-0.000351372
-0.000109508	0.00159	-0.000109508	-0.000126691	-0.000109508	-0.000368086	-9.508e-06	-0.000369999
-0.000109504	0.00156	-0.000109504	-0.000114569	-0.000109504	-0.00039423	-9.504e-06	-0.000332696
-0.0001095	0.00156	-0.0001095	-6.6993e-05	-0.0001095	-0.000410062	-9.5e-06	-0.00026182
-0.000109496	0.00155	-0.000109496	-1.1977e-05	-0.000109496	-0.000436233	-9.496e-06	-0.000244968
-0.000109492	0.00151	-0.000109492	-2.6876e-05	-0.000109492	-0.000370907	-9.492e-06	-0.000235633
-0.000109488	0.0015	-0.000109488	-2.2225e-05	-0.000109488	-0.000345725	-9.488e-06	-0.000228187
-0.000109484	0.00152	-0.000109484	-6.8872e-05	-0.000109484	-0.000271968	-9.484e-06	-0.000267357
-0.00010948	0.00152	-0.00010948	-8.4737e-05	-0.00010948	-0.000310218	-9.48e-06	-0.000292544
-0.000109476	0.00155	-0.000109476	-9.4961e-05	-0.000109476	-0.000369027	-9.476e-06	-0.00030935
-0.000109472	0.00157	-0.000109472	-6.6046e-05	-0.000109472	-0.000356893	-9.472e-06	-0.000313066
-0.000109468	0.00157	-0.000109468	-6.7021e-05	-0.000109468	-0.000394209	-9.468e-06	-0.000288841
-0.000109464	0.00159	-0.000109464	-3.9028e-05	-0.000109464	-0.00040168	-9.464e-06	-0.000267341
-0.00010946	0.00154	-0.00010946	-5.21e-05	-0.00010946	-0.000358733	-9.46e-06	-0.000277587
-0.000109456	0.0015	-0.000109456	-4.9286e-05	-0.000109456	-0.000338273	-9.456e-06	-0.000334532
-0.000109452	0.00149	-0.000109452	-5.3986e-05	-0.000109452	-0.00032051	-9.452e-06	-0.000350397
-0.000109448	0.0015	-0.000109448	-6.9817e-05	-0.000109448	-0.000285065	-9.448e-06	-0.000328017
-0.000109444	0.00152	-0.000109444	-6.3293e-05	-0.000109444	-0.000292514	-9.444e-06	-0.000295408
-0.00010944	0.00153	-0.00010944	1.056e-06	-0.00010944	-0.000288802	-9.44e-06	-0.000261746
-0.000109436	0.00155	-0.000109436	2.024e-06	-0.000109436	-0.000295282	-9.436e-06	-0.000267335
-0.000109432	0.00152	-0.000109432	-3.6177e-05	-0.000109432	-0.0003149	-9.432e-06	-0.000258938
-0.000109428	0.00144	-0.000109428	-8.5657e-05	-0.000109428	-0.000320535	-9.428e-06	-0.000341991
-0.000109424	0.00141	-0.000109424	-0.000107151	-0.000109424	-0.000323315	-9.424e-06	-0.000416692
-0.00010942	0.00141	-0.00010942	-0.000147268	-0.00010942	-0.000338242	-9.42e-06	-0.000415736
-0.000109416	0.00145	-0.000109416	-7.8247e-05	-0.000109416	-0.000364306	-9.416e-06	-0.000329884
-0.000109412	0.0015	-0.000109412	-1.1973e-05	-0.000109412	-0.000328873	-9.412e-06	-0.000205764
-0.000109408	0.00155	-0.000109408	4.0293e-05	-0.000109408	-0.000313959	-9.408e-06	-0.00019081
-0.000109404	0.00157	-0.000109404	2.1636e-05	-0.000109404	-0.000297217	-9.404e-06	-0.000249634
-0.0001094	0.00152	-0.0001094	-4.499e-06	-0.0001094	-0.000257053	-9.4e-06	-0.000300049
-0.000109396	0.00145	-0.000109396	-8.9416e-05	-0.000109396	-0.000270132	-9.396e-06	-0.000382139
-0.000109392	0.00139	-0.000109392	-0.000137945	-0.000109392	-0.000306509	-9.392e-06	-0.000445565
-0.000109388	0.00134	-0.000109388	-0.000191156	-0.000109388	-0.000324229	-9.388e-06	-0.000406385
-0.000109384	0.00141	-0.000109384	-0.000120213	-0.000109384	-0.000388605	-9.384e-06	-0.000313121
-0.00010938	0.00148	-0.00010938	2.3447e-05	-0.00010938	-0.000379297	-9.38e-06	-0.000241249
-0.000109376	0.00146	-0.000109376	8.5987e-05	-0.000109376	-0.000326105	-9.376e-06	-0.000186199
-0.000109372	0.0015	-0.000109372	4.8635e-05	-0.000109372	-0.000262661	-9.372e-06	-0.000225384
-0.000109368	0.00147	-0.000109368	6.694e-06	-0.000109368	-0.0002729	-9.368e-06	-0.000291588
-0.000109364	0.00142	-0.000109364	-7.6393e-05	-0.000109364	-0.0003102	-9.364e-06	-0.000359732
-0.00010936	0.00145	-0.00010936	-0.00010437	-0.00010936	-0.000364312	-9.36e-06	-0.000405475
-0.000109356	0.00143	-0.000109356	-8.7567e-05	-0.000109356	-0.000359711	-9.356e-06	-0.000418525
-0.000109352	0.00141	-0.000109352	-7.81e-07	-0.000109352	-0.000317677	-9.352e-06	-0.000357825
-0.000109348	0.00145	-0.000109348	4.6783e-05	-0.000109348	-0.000257948	-9.348e-06	-0.000286909
-0.000109344	0.00147	-0.000109344	5.9862e-05	-0.000109344	-0.000215035	-9.344e-06	-0.000312168
-0.00010934	0.00143	-0.00010934	-2.0364e-05	-0.00010934	-0.000250542	-9.34e-06	-0.000332674
-0.000109336	0.00145	-0.000109336	-7.4504e-05	-0.000109336	-0.000307419	-9.336e-06	-0.000323336
-0.000109332	0.00141	-0.000109332	-0.000105305	-0.000109332	-0.00032608	-9.332e-06	-0.000315853
-0.000109328	0.00142	-0.000109328	-0.000109002	-0.000109328	-0.000342874	-9.328e-06	-0.000329857
-0.000109324	0.00139	-0.000109324	-7.5433e-05	-0.000109324	-0.000328904	-9.324e-06	-0.000300926
-0.00010932	0.00135	-0.00010932	4.823e-06	-0.00010932	-0.000271048	-9.32e-06	-0.000310285
-0.000109316	0.00138	-0.000109316	2.4419e-05	-0.000109316	-0.000256125	-9.316e-06	-0.000318648
-0.000109312	0.0014	-0.000109312	1.3183e-05	-0.000109312	-0.000255165	-9.312e-06	-0.000383954
-0.000109308	0.00142	-0.000109308	-5.3057e-05	-0.000109308	-0.000243	-9.308e-06	-0.000401707
-0.000109304	0.00139	-0.000109304	-4.7394e-05	-0.000109304	-0.000267339	-9.304e-06	-0.00042695
-0.0001093	0.00139	-0.0001093	-4.3682e-05	-0.0001093	-0.000285953	-9.3e-06	-0.000379352
-0.000109296	0.00138	-0.000109296	-3.8127e-05	-0.000109296	-0.000313934	-9.296e-06	-0.000314004
-0.000109292	0.00138	-0.000109292	-7.0773e-05	-0.000109292	-0.000262645	-9.292e-06	-0.000286011
-0.000109288	0.00136	-0.000109288	-5.3011e-05	-0.000109288	-0.000281254	-9.288e-06	-0.000293445
-0.000109284	0.00135	-0.000109284	-2.1312e-05	-0.000109284	-0.000311101	-9.284e-06	-0.00032616
-0.00010928	0.00132	-0.00010928	-1.3837e-05	-0.00010928	-0.00031394	-9.28e-06	-0.000339189
-0.000109276	0.00131	-0.000109276	-4.2799e-05	-0.000109276	-0.000301818	-9.276e-06	-0.000370922
-0.000109272	0.00134	-0.000109272	-4.0901e-05	-0.000109272	-0.000283173	-9.272e-06	-0.000357846
-0.000109268	0.00134	-0.000109268	-7.9121e-05	-0.000109268	-0.000243043	-9.268e-06	-0.000349462
-0.000109264	0.00141	-0.000109264	-3.4359e-05	-0.000109264	-0.000228132	-9.264e-06	-0.000310292
-0.00010926	0.00146	-0.00010926	-7.311e-06	-0.00010926	-0.000215976	-9.26e-06	-0.000349474
-0.000109256	0.00143	-0.000109256	-5.1147e-05	-0.000109256	-0.000243055	-9.256e-06	-0.000351399
-0.000109252	0.00139	-0.000109252	-6.0485e-05	-0.000109252	-0.000257004	-9.252e-06	-0.000347619
-0.000109248	0.00135	-0.000109248	-1.5661e-05	-0.000109248	-0.000312107	-9.248e-06	-0.000370918
-0.000109244	0.00128	-0.000109244	2.996e-06	-0.000109244	-0.00034292	-9.244e-06	-0.000386814
-0.00010924	0.00124	-0.00010924	2.999e-05	-0.00010924	-0.000270113	-9.24e-06	-0.000326144
-0.000109236	0.00124	-0.000109236	2.3484e-05	-0.000109236	-0.000253341	-9.236e-06	-0.000292569
-0.000109232	0.00133	-0.000109232	-2.8758e-05	-0.000109232	-0.000241207	-9.232e-06	-0.000282302
-0.000109228	0.00137	-0.000109228	-8.1e-05	-0.000109228	-0.000195476	-9.228e-06	-0.00035139
-0.000109224	0.00139	-0.000109224	-8.94e-05	-0.000109224	-0.00022345	-9.224e-06	-0.000357939
-0.00010922	0.00141	-0.00010922	-0.000102482	-0.00010922	-0.000234634	-9.22e-06	-0.000351363
-0.000109216	0.00138	-0.000109216	-1.7528e-05	-0.000109216	-0.000285947	-9.216e-06	-0.000357908
-0.000109212	0.00136	-0.000109212	5.5233e-05	-0.000109212	-0.000288743	-9.212e-06	-0.000339192
-0.000109208	0.00131	-0.000109208	7.7594e-05	-0.000109208	-0.000303692	-9.208e-06	-0.000357892
-0.000109204	0.00127	-0.000109204	3.6559e-05	-0.000109204	-0.000298087	-9.204e-06	-0.000333655
-0.0001092	0.00127	-0.0001092	-6.345e-06	-0.0001092	-0.000297149	-9.2e-06	-0.000332729
-0.000109196	0.00126	-0.000109196	-2.4126e-05	-0.000109196	-0.000272888	-9.196e-06	-0.000359793
-0.000109192	0.00127	-0.000109192	-3.9e-05	-0.000109192	-0.000231844	-9.192e-06	-0.000355087
-0.000109188	0.00134	-0.000109188	-6.1355e-05	-0.000109188	-0.000194516	-9.188e-06	-0.000333628
-0.000109184	0.00132	-0.000109184	-3.4331e-05	-0.000109184	-0.000198247	-9.184e-06	-0.000352295
-0.00010918	0.0013	-0.00010918	2.5364e-05	-0.00010918	-0.000253289	-9.18e-06	-0.000348554
-0.000109176	0.00129	-0.000109176	-2.5928e-05	-0.000109176	-0.000311147	-9.176e-06	-0.000347595
-0.000109172	0.00128	-0.000109172	-4.5536e-05	-0.000109172	-0.000315813	-9.172e-06	-0.000345737
-0.000109168	0.00132	-0.000109168	-7.0733e-05	-0.000109168	-0.000318621	-9.168e-06	-0.00034665
-0.000109164	0.00134	-0.000109164	-4.2774e-05	-0.000109164	-0.000295322	-9.164e-06	-0.000354125
-0.00010916	0.00127	-0.00010916	1.6945e-05	-0.00010916	-0.00030272	-9.16e-06	-0.000332677
-0.000109156	0.00128	-0.000109156	1.4186e-05	-0.000109156	-0.000253286	-9.156e-06	-0.000353223
-0.000109152	0.00126	-0.000109152	-2.5012e-05	-0.000109152	-0.000212221	-9.152e-06	-0.00032333
-0.000109148	0.00123	-0.000109148	-4.8323e-05	-0.000109148	-0.000203852	-9.148e-06	-0.000307468
-0.000109144	0.00128	-0.000109144	-2.8727e-05	-0.000109144	-0.000195448	-9.144e-06	-0.000272038
-0.00010914	0.0013	-0.00010914	-4.8311e-05	-0.00010914	-0.000226256	-9.14e-06	-0.000266419
-0.000109136	0.00132	-0.000109136	7.653e-06	-0.000109136	-0.00030554	-9.136e-06	-0.000303749
-0.000109132	0.00132	-0.000109132	9.542e-06	-0.000109132	-0.000339162	-9.132e-06	-0.000331764
-0.000109128	0.00128	-0.000109128	1.2313e-05	-0.000109128	-0.000280389	-9.128e-06	-0.000361645
-0.000109124	0.00127	-0.000109124	1.139e-05	-0.000109124	-0.000256115	-9.124e-06	-0.000376559
-0.00010912	0.0012	-0.00010912	-3.4322e-05	-0.00010912	-0.000229048	-9.12e-06	-0.0003756
-0.000109116	0.00121	-0.000109116	-9.2165e-05	-0.000109116	-0.000246759	-9.116e-06	-0.000356032
-0.000109112	0.00124	-0.000109112	-8.0973e-05	-0.000109112	-0.000268268	-9.112e-06	-0.000348579
-0.000109108	0.00128	-0.000109108	-2.7808e-05	-0.000109108	-0.000274761	-9.108e-06	-0.000305595
-0.000109104	0.00129	-0.000109104	-7.34e-07	-0.000109104	-0.000267293	-9.104e-06	-0.000287891
-0.0001091	0.0013	-0.0001091	7.4844e-05	-0.0001091	-0.00026446	-9.1e-06	-0.000317772
-0.000109096	0.00128	-0.000109096	6.0849e-05	-0.000109096	-0.000240213	-9.096e-06	-0.000351347
-0.000109092	0.00124	-0.000109092	7.659e-06	-0.000109092	-0.000248607	-9.092e-06	-0.000353214
-0.000109088	0.0012	-0.000109088	-3.7136e-05	-0.000109088	-0.00027939	-9.088e-06	-0.000333625
-0.000109084	0.00121	-0.000109084	-3.8991e-05	-0.000109084	-0.000342834	-9.084e-06	-0.0003299
-0.00010908	0.00118	-0.00010908	1.108e-06	-0.00010908	-0.000363408	-9.08e-06	-0.000305663
-0.000109076	0.00118	-0.000109076	5.789e-06	-0.000109076	-0.000335431	-9.076e-06	-0.000280426
-0.000109072	0.00119	-0.000109072	-5.3915e-05	-0.000109072	-0.000288734	-9.072e-06	-0.000337349
-0.000109068	0.0012	-0.000109068	-4.832e-05	-0.000109068	-0.000246728	-9.068e-06	-0.000396137
-0.000109064	0.00119	-0.000109064	-2.7768e-05	-0.000109064	-0.000233684	-9.064e-06	-0.000327061
-0.00010906	0.0012	-0.00010906	-3.4331e-05	-0.00010906	-0.00028874	-9.06e-06	-0.000279506
-0.000109056	0.00124	-0.000109056	2.2568e-05	-0.000109056	-0.000311095	-9.056e-06	-0.000264567
-0.000109052	0.00127	-0.000109052	1.8855e-05	-0.000109052	-0.000357755	-9.052e-06	-0.000256185
-0.000109048	0.00125	-0.000109048	-9.122e-06	-0.000109048	-0.00034193	-9.048e-06	-0.000254294
-0.000109044	0.00121	-0.000109044	-5.2066e-05	-0.000109044	-0.00031207	-9.044e-06	-0.000263653
-0.00010904	0.00117	-0.00010904	-7.6353e-05	-0.00010904	-0.000298109	-9.04e-06	-0.000288847
-0.000109036	0.00114	-0.000109036	-0.000105277	-0.000109036	-0.000264478	-9.036e-06	-0.000349474
-0.000109032	0.0012	-0.000109032	-0.000105268	-0.000109032	-0.000293428	-9.032e-06	-0.000356022
-0.000109028	0.00122	-0.000109028	-1.4797e-05	-0.000109028	-0.000323294	-9.028e-06	-0.000376559
-0.000109024	0.00127	-0.000109024	3.8439e-05	-0.000109024	-0.000303676	-9.024e-06	-0.000361608
-0.00010902	0.00125	-0.00010902	4.686e-05	-0.00010902	-0.000292496	-9.02e-06	-0.000304712
-0.000109016	0.00118	-0.000109016	5.811e-06	-0.000109016	-0.000265423	-9.016e-06	-0.000292572
-0.000109012	0.00117	-0.000109012	-6.8879e-05	-0.000109012	-0.000231847	-9.012e-06	-0.000244045
-0.000109008	0.00112	-0.000109008	-0.000141606	-0.000109008	-0.000253286	-9.008e-06	-0.000232812
-0.000109004	0.00109	-0.000109004	-0.00010803	-0.000109004	-0.000285015	-9.004e-06	-0.000241194
-0.000109	0.00113	-0.000109	-4.0877e-05	-0.000109	-0.000303688	-9e-06	-0.000309332
-0.000108996	0.00115	-0.000108996	-4.453e-06	-0.000108996	-0.00034288	-8.996e-06	-0.000295316
-0.000108992	0.0012	-0.000108992	3.3791e-05	-0.000108992	-0.000296245	-8.992e-06	-0.000308357
-0.000108988	0.00124	-0.000108988	3.6575e-05	-0.000108988	-0.000239368	-8.988e-06	-0.000330801
-0.000108984	0.00123	-0.000108984	2.7261e-05	-0.000108984	-0.000275711	-8.984e-06	-0.000315908
-0.00010898	0.0012	-0.00010898	-2.5049e-05	-0.00010898	-0.000303695	-8.98e-06	-0.000265548
-0.000108976	0.00114	-0.000108976	-8.1028e-05	-0.000108976	-0.000362448	-8.976e-06	-0.000297263
-0.000108972	0.00111	-0.000108972	-8.0025e-05	-0.000108972	-0.000359631	-8.972e-06	-0.000313131
-0.000108968	0.0011	-0.000108968	-7.7266e-05	-0.000108968	-0.000326994	-8.968e-06	-0.00030378
-0.000108964	0.00111	-0.000108964	-7.169e-05	-0.000108964	-0.000262627	-8.964e-06	-0.000273936
-0.00010896	0.00116	-0.00010896	-3.5276e-05	-0.00010896	-0.000214125	-8.96e-06	-0.000272988
-0.000108956	0.0012	-0.000108956	-3.4328e-05	-0.000108956	-0.000227187	-8.956e-06	-0.000252405
-0.000108952	0.00121	-0.000108952	-1.682e-06	-0.000108952	-0.000367185	-8.952e-06	-0.000282308
-0.000108948	0.00121	-0.000108948	2.8141e-05	-0.000108948	-0.000424985	-8.948e-06	-0.00031592
-0.000108944	0.00115	-0.000108944	2.0648e-05	-0.000108944	-0.000507124	-8.944e-06	-0.00033085
-0.00010894	0.0011	-0.00010894	7.622e-06	-0.00010894	-0.00043902	-8.94e-06	-0.000312146
-0.000108936	0.00106	-0.000108936	-4.2787e-05	-0.000108936	-0.000313943	-8.936e-06	-0.000298185
-0.000108932	0.0011	-0.000108932	-9.4125e-05	-0.000108932	-0.000172134	-8.932e-06	-0.000273883
-0.000108928	0.00113	-0.000108928	-0.000162235	-0.000108928	-0.000168409	-8.928e-06	-0.000274834
-0.000108924	0.00113	-0.000108924	-0.000175267	-0.000108924	-0.000205731	-8.924e-06	-0.000284203
-0.00010892	0.00111	-0.00010892	-0.000115532	-0.00010892	-0.000317723	-8.92e-06	-0.000329894
-0.000108916	0.00108	-0.000108916	-1.8479e-05	-0.000108916	-0.000373687	-8.916e-06	-0.000296334
-0.000108912	0.00109	-0.000108912	6.0818e-05	-0.000108912	-0.000394255	-8.912e-06	-0.000257077
-0.000108908	0.00108	-0.000108908	0.00010467	-0.000108908	-0.000397946	-8.908e-06	-0.000256148
-0.000108904	0.00109	-0.000108904	6.1741e-05	-0.000108904	-0.00033639	-8.904e-06	-0.000286005
-0.0001089	0.00115	-0.0001089	-4.7425e-05	-0.0001089	-0.000270116	-8.9e-06	-0.000272038
-0.000108896	0.00117	-0.000108896	-0.000187383	-0.000108896	-0.000241192	-8.896e-06	-0.000261777
-0.000108892	0.00119	-0.000108892	-0.00022563	-0.000108892	-0.000271956	-8.892e-06	-0.000283194
-0.000108888	0.00114	-0.000108888	-0.000168716	-0.000108888	-0.000308404	-8.888e-06	-0.000291585
-0.000108884	0.00109	-0.000108884	-0.000122044	-0.000108884	-0.000314894	-8.884e-06	-0.000260861
-0.00010888	0.00108	-0.00010888	-3.0625e-05	-0.00010888	-0.000280365	-8.88e-06	-0.000245005
-0.000108876	0.00108	-0.000108876	2.0728e-05	-0.000108876	-0.000302787	-8.876e-06	-0.000244024
-0.000108872	0.00112	-0.000108872	2.8156e-05	-0.000108872	-0.000327941	-8.872e-06	-0.000235673
-0.000108868	0.0011	-0.000108868	-3.0634e-05	-0.000108868	-0.00035781	-8.868e-06	-0.000258049
-0.000108864	0.00109	-0.000108864	-8.9406e-05	-0.000108864	-0.000359674	-8.864e-06	-0.000298167
-0.00010886	0.00106	-0.00010886	-0.000179881	-0.00010886	-0.000346645	-8.86e-06	-0.000315896
-0.000108856	0.00102	-0.000108856	-0.000149114	-0.000108856	-0.000320513	-8.856e-06	-0.000296303
-0.000108852	0.000980588	-0.000108852	-0.000151876	-0.000108852	-0.000275711	-8.852e-06	-0.000244033
-0.000108848	0.00102	-0.000108848	-0.000128561	-0.000108848	-0.000261732	-8.848e-06	-0.000256173
-0.000108844	0.00109	-0.000108844	-0.000117359	-0.000108844	-0.000292536	-8.844e-06	-0.000265477
-0.00010884	0.00117	-0.00010884	-8.0047e-05	-0.00010884	-0.000335388	-8.84e-06	-0.000286946
-0.000108836	0.00116	-0.000108836	-5.7603e-05	-0.000108836	-0.000341951	-8.836e-06	-0.00029069
-0.000108832	0.00113	-0.000108832	-5.855e-05	-0.000108832	-0.000328907	-8.832e-06	-0.000260818
-0.000108828	0.00104	-0.000108828	-4.4589e-05	-0.000108828	-0.000304636	-8.828e-06	-0.000269224
-0.000108824	0.000988979	-0.000108824	-7.0736e-05	-0.000108824	-0.000329823	-8.824e-06	-0.00026736
-0.00010882	0.000978705	-0.00010882	-0.000119263	-0.00010882	-0.000306509	-8.82e-06	-0.000287894
-0.000108816	0.001	-0.000108816	-0.000153813	-0.000108816	-0.000314872	-8.816e-06	-0.000330779
-0.000108812	0.00104	-0.000108812	-0.000195813	-0.000108812	-0.000316739	-8.812e-06	-0.000364404
-0.000108808	0.0011	-0.000108808	-0.000214428	-0.000108808	-0.000314872	-8.808e-06	-0.000339195
-0.000108804	0.00115	-0.000108804	-0.000153795	-0.000108804	-0.000303664	-8.804e-06	-0.000282327
-0.0001088	0.00114	-0.0001088	-5.1162e-05	-0.0001088	-0.000287805	-8.8e-06	-0.000218873
-0.000108796	0.00108	-0.000108796	1.2273e-05	-0.000108796	-0.000257952	-8.796e-06	-0.000189964
-0.000108792	0.00105	-0.000108792	-1.4748e-05	-0.000108792	-0.00026541	-8.792e-06	-0.000222555
-0.000108788	0.000995552	-0.000108788	-9.2187e-05	-0.000108788	-0.000274779	-8.788e-06	-0.000270116
-0.000108784	0.000991811	-0.000108784	-0.000176193	-0.000108784	-0.000293465	-8.784e-06	-0.000327052
-0.00010878	0.00101	-0.00010878	-0.0002322	-0.00010878	-0.000283142	-8.78e-06	-0.000303712
-0.000108776	0.00105	-0.000108776	-0.000226577	-0.000108776	-0.00028878	-8.776e-06	-0.00027014
-0.000108772	0.00105	-0.000108772	-0.000182677	-0.000108772	-0.000289749	-8.772e-06	-0.000271091
-0.000108768	0.00109	-0.000108768	-0.000121127	-0.000108768	-0.000244947	-8.768e-06	-0.000204844
-0.000108764	0.00109	-0.000108764	-9.0283e-05	-0.000108764	-0.000289731	-8.764e-06	-0.000233738
-0.00010876	0.00107	-0.00010876	-0.00011643	-0.00010876	-0.000302769	-8.76e-06	-0.000299978
-0.000108756	0.00105	-0.000108756	-0.000138834	-0.000108756	-0.000316797	-8.756e-06	-0.000287863
-0.000108752	0.00103	-0.000108752	-0.000161269	-0.000108752	-0.000317705	-8.752e-06	-0.000299003
-0.000108748	0.00103	-0.000108748	-0.000152857	-0.000108748	-0.000297192	-8.748e-06	-0.000258929
-0.000108744	0.00103	-0.000108744	-0.000140744	-0.000108744	-0.000297174	-8.744e-06	-0.000155373
-0.00010874	0.00101	-0.00010874	-0.000155625	-0.00010874	-0.000262691	-8.74e-06	-0.000118076
-0.000108736	0.00101	-0.000108736	-0.000134168	-0.000108736	-0.000244932	-8.736e-06	-0.000203931
-0.000108732	0.00101	-0.000108732	-0.000163111	-0.000108732	-0.000274807	-8.732e-06	-0.000289791
-0.000108728	0.000982433	-0.000108728	-0.000177159	-0.000108728	-0.000308379	-8.728e-06	-0.000343876
-0.000108724	0.00101	-0.000108724	-0.000183627	-0.000108724	-0.000327981	-8.724e-06	-0.000351372
-0.00010872	0.00102	-0.00010872	-0.000175227	-0.00010872	-0.000344799	-8.72e-06	-0.000343922
-0.000108716	0.000994524	-0.000108716	-0.00010154	-0.000108716	-0.000322392	-8.716e-06	-0.00029443
-0.000108712	0.00103	-0.000108712	-6.1426e-05	-0.000108712	-0.000274745	-8.712e-06	-0.000204847
-0.000108708	0.00104	-0.000108708	-5.863e-05	-0.000108708	-0.000229996	-8.708e-06	-0.000186224
-0.000108704	0.00107	-0.000108704	-0.000152875	-0.000108704	-0.000234634	-8.704e-06	-0.000226329
-0.0001087	0.00104	-0.0001087	-0.000246167	-0.0001087	-0.00025144	-8.7e-06	-0.000268282
-0.000108696	0.00104	-0.000108696	-0.000278804	-0.000108696	-0.000298127	-8.696e-06	-0.000310267
-0.000108692	0.00102	-0.000108692	-0.000222831	-0.000108692	-0.000299029	-8.692e-06	-0.000316837
-0.000108688	0.00101	-0.000108688	-0.000160291	-0.000108688	-0.000308336	-8.688e-06	-0.000279454
-0.000108684	0.00102	-0.000108684	-0.00010525	-0.000108684	-0.000259794	-8.684e-06	-0.000219747
-0.00010868	0.00102	-0.00010868	-6.0466e-05	-0.00010868	-0.000212251	-8.68e-06	-0.000220672
-0.000108676	0.00108	-0.000108676	-9.5007e-05	-0.000108676	-0.000215989	-8.676e-06	-0.000205758
-0.000108672	0.00112	-0.000108672	-0.00015568	-0.000108672	-0.000247706	-8.672e-06	-0.000245008
-0.000108668	0.00109	-0.000108668	-0.000220075	-0.000108668	-0.000285978	-8.668e-06	-0.000297263
-0.000108664	0.00103	-0.000108664	-0.000233147	-0.000108664	-0.000349419	-8.664e-06	-0.000243107
-0.00010866	0.000947019	-0.00010866	-0.000189262	-0.00010866	-0.000331697	-8.66e-06	-0.000219771
-0.000108656	0.000864901	-0.000108656	-0.000133267	-0.000108656	-0.000280392	-8.656e-06	-0.000234689
-0.000108652	0.000878878	-0.000108652	-0.000150067	-0.000108652	-0.000222534	-8.652e-06	-0.000249656
-0.000108648	0.000973141	-0.000108648	-0.000182729	-0.000108648	-0.00020013	-8.648e-06	-0.000262712
-0.000108644	0.00105	-0.000108644	-0.000243383	-0.000108644	-0.000231881	-8.644e-06	-0.000306564
-0.00010864	0.0011	-0.00010864	-0.000238699	-0.00010864	-0.000219729	-8.64e-06	-0.000333652
-0.000108636	0.00111	-0.000108636	-0.000210691	-0.000108636	-0.000259831	-8.636e-06	-0.000307486
-0.000108632	0.00107	-0.000108632	-0.000178973	-0.000108632	-0.000318603	-8.632e-06	-0.000272029
-0.000108628	0.001	-0.000108628	-0.000150082	-0.000108628	-0.000336384	-8.628e-06	-0.000261789
-0.000108624	0.000951691	-0.000108624	-0.000118328	-0.000108624	-0.000278467	-8.624e-06	-0.000199274
-0.00010862	0.000948901	-0.00010862	-0.00010899	-0.00010862	-0.000286919	-8.62e-06	-0.000156352
-0.000108616	0.000980656	-0.000108616	-0.000154693	-0.000108616	-0.000259819	-8.616e-06	-0.000178743
-0.000108612	0.00104	-0.000108612	-0.000220939	-0.000108612	-0.000251462	-8.612e-06	-0.000238441
-0.000108608	0.00108	-0.000108608	-0.000262936	-0.000108608	-0.000226225	-8.608e-06	-0.000292544
-0.000108604	0.00108	-0.000108604	-0.000240544	-0.000108604	-0.000213165	-8.604e-06	-0.000350412
-0.0001086	0.00104	-0.0001086	-0.000226559	-0.0001086	-0.000215044	-8.6e-06	-0.000360688
-0.000108596	0.00102	-0.000108596	-0.000181791	-0.000108596	-0.000237414	-8.596e-06	-0.000320565
-0.000108592	0.00103	-0.000108592	-0.00016401	-0.000108592	-0.000257924	-8.592e-06	-0.000289788
-0.000108588	0.00103	-0.000108588	-0.00018176	-0.000108588	-0.000299964	-8.588e-06	-0.000223539
-0.000108584	0.00104	-0.000108584	-0.000130434	-0.000108584	-0.000347528	-8.584e-06	-0.000193661
-0.00010858	0.001	-0.00010858	-0.000140677	-0.00010858	-0.00029344	-8.58e-06	-0.000208621
-0.000108576	0.000972139	-0.000108576	-0.000157538	-0.000108576	-0.000204753	-8.576e-06	-0.000239385
-0.000108572	0.00103	-0.000108572	-0.000172425	-0.000108572	-0.000161845	-8.572e-06	-0.000295371
-0.000108568	0.00106	-0.000108568	-0.000173446	-0.000108568	-0.00014225	-8.568e-06	-0.000316831
-0.000108564	0.00107	-0.000108564	-0.000202337	-0.000108564	-0.000201059	-8.564e-06	-0.000319633
-0.00010856	0.00112	-0.00010856	-0.000191101	-0.00010856	-0.000278516	-8.56e-06	-0.000265557
-0.000108556	0.00109	-0.000108556	-0.000182698	-0.000108556	-0.000324269	-8.556e-06	-0.000240342
-0.000108552	0.00106	-0.000108552	-0.000178029	-0.000108552	-0.00030841	-8.552e-06	-0.000242203
-0.000108548	0.001	-0.000108548	-0.000144484	-0.000108548	-0.000271989	-8.548e-06	-0.000255266
-0.000108544	0.000981483	-0.000108544	-0.000144398	-0.000108544	-0.000141339	-8.544e-06	-0.00026552
-0.00010854	0.000946991	-0.00010854	-0.000141646	-0.00010854	-0.00011987	-8.54e-06	-0.000283215
-0.000108536	0.000973978	-0.000108536	-0.000189311	-0.000108536	-0.000178682	-8.536e-06	-0.000288856
-0.000108532	0.000998283	-0.000108532	-0.000249922	-0.000108532	-0.000287824	-8.532e-06	-0.000308437
-0.000108528	0.00105	-0.000108528	-0.000258292	-0.000108528	-0.000355048	-8.528e-06	-0.000294467
-0.000108524	0.00105	-0.000108524	-0.000194817	-0.000108524	-0.000320559	-8.524e-06	-0.000298145
-0.00010852	0.00108	-0.00010852	-0.000156588	-0.00010852	-0.0002272	-8.52e-06	-0.000287872
-0.000108516	0.0011	-0.000108516	-9.2227e-05	-0.000108516	-0.000129202	-8.516e-06	-0.000294411
-0.000108512	0.00108	-0.000108512	-0.000126737	-0.000108512	-9.006e-05	-8.512e-06	-0.000305644
-0.000108508	0.00103	-0.000108508	-0.000206037	-0.000108508	-0.000112414	-8.508e-06	-0.000258019
-0.000108504	0.00104	-0.000108504	-0.000255468	-0.000108504	-0.000184243	-8.504e-06	-0.000170319
-0.0001085	0.00102	-0.0001085	-0.000265744	-0.0001085	-0.000242117	-8.5e-06	-0.000220697
-0.000108496	0.00103	-0.000108496	-0.000220044	-0.000108496	-0.000268225	-8.496e-06	-0.000252439
-0.000108492	0.00107	-0.000108492	-0.000198585	-0.000108492	-0.000278504	-8.492e-06	-0.000281358
-0.000108488	0.00107	-0.000108488	-9.8754e-05	-0.000108488	-0.000257952	-8.488e-06	-0.000314948
-0.000108484	0.00106	-0.000108484	-0.000102469	-0.000108484	-0.00019264	-8.484e-06	-0.000329872
-0.00010848	0.00104	-0.00010848	-0.000192999	-0.00010848	-0.000184216	-8.48e-06	-0.000301849
-0.000108476	0.00104	-0.000108476	-0.000251777	-0.000108476	-0.000232758	-8.476e-06	-0.000277581
-0.000108472	0.00107	-0.000108472	-0.000273219	-0.000108472	-0.000223444	-8.472e-06	-0.000222573
-0.000108468	0.0011	-0.000108468	-0.000264846	-0.000108468	-0.000232773	-8.468e-06	-0.000219796
-0.000108464	0.00108	-0.000108464	-0.000159365	-0.000108464	-0.000215921	-8.464e-06	-0.000201117
-0.00010846	0.00105	-0.00010846	-0.000131366	-0.00010846	-0.000175877	-8.46e-06	-0.000265505
-0.000108456	0.00102	-0.000108456	-0.000103404	-0.000108456	-0.000152501	-8.456e-06	-0.000314927
-0.000108452	0.00101	-0.000108452	-0.000133282	-0.000108452	-0.000244901	-8.452e-06	-0.000338238
-0.000108448	0.00104	-0.000108448	-0.000205139	-0.000108448	-0.000309293	-8.448e-06	-0.00038866
-0.000108444	0.00105	-0.000108444	-0.000216323	-0.000108444	-0.000360557	-8.444e-06	-0.000339207
-0.00010844	0.00106	-0.00010844	-0.000255477	-0.00010844	-0.000326046	-8.44e-06	-0.000259867
-0.000108436	0.0011	-0.000108436	-0.00019482	-0.000108436	-0.000215998	-8.436e-06	-0.000185215
-0.000108432	0.00105	-0.000108432	-0.00014255	-0.000108432	-0.000161836	-8.432e-06	-0.000154405
-0.000108428	0.00103	-0.000108428	-0.000191058	-0.000108428	-0.000132927	-8.428e-06	-0.000240241
-0.000108424	0.00107	-0.000108424	-0.000193869	-0.000108424	-0.000163759	-8.424e-06	-0.000315822
-0.00010842	0.00111	-0.00010842	-0.000195761	-0.00010842	-0.000179617	-8.42e-06	-0.000361623
-0.000108416	0.0011	-0.000108416	-0.000186401	-0.000108416	-0.000219698	-8.416e-06	-0.000353196
-0.000108412	0.00109	-0.000108412	-0.000160282	-0.000108412	-0.000228079	-8.412e-06	-0.00033547
-0.000108408	0.00104	-0.000108408	-0.000170555	-0.000108408	-0.00027843	-8.408e-06	-0.000314007
-0.000108404	0.00104	-0.000108404	-0.000184531	-0.000108404	-0.000241173	-8.404e-06	-0.000276667
-0.0001084	0.00105	-0.0001084	-0.000164945	-0.0001084	-0.000201031	-8.4e-06	-0.000264542
-0.000108396	0.00106	-0.000108396	-0.000188311	-0.000108396	-0.000198217	-8.396e-06	-0.000265502
-0.000108392	0.00108	-0.000108392	-0.000223741	-0.000108392	-0.000181438	-8.392e-06	-0.000272927
-0.000108388	0.00107	-0.000108388	-0.000241498	-0.000108388	-0.00016	-8.388e-06	-0.00026827
-0.000108384	0.00108	-0.000108384	-0.000252688	-0.000108384	-0.000156272	-8.384e-06	-0.000247758
-0.00010838	0.00107	-0.00010838	-0.000222825	-0.00010838	-0.000155306	-8.38e-06	-0.000279469
-0.000108376	0.000996456	-0.000108376	-0.000199529	-0.000108376	-0.000195424	-8.376e-06	-0.000302814
-0.000108372	0.000978755	-0.000108372	-0.000169678	-0.000108372	-0.000236449	-8.372e-06	-0.000340108
-0.000108368	0.00104	-0.000108368	-8.7561e-05	-0.000108368	-0.000261642	-8.368e-06	-0.000365317
-0.000108364	0.00108	-0.000108364	-6.5157e-05	-0.000108364	-0.000270055	-8.364e-06	-0.00029817
-0.00010836	0.00111	-0.00010836	-0.000143491	-0.00010836	-0.000240192	-8.36e-06	-0.000243129
-0.000108356	0.00112	-0.000108356	-0.000209747	-0.000108356	-0.000205666	-8.356e-06	-0.000191781
-0.000108352	0.00109	-0.000108352	-0.000259218	-0.000108352	-0.000186095	-8.352e-06	-0.000197383
-0.000108348	0.00105	-0.000108348	-0.000246139	-0.000108348	-0.000159028	-8.348e-06	-0.000233769
-0.000108344	0.00105	-0.000108344	-0.000226568	-0.000108344	-0.000179617	-8.344e-06	-0.000323333
-0.00010834	0.00104	-0.00010834	-0.000175221	-0.00010834	-0.000192634	-8.34e-06	-0.000369943
-0.000108336	0.00106	-0.000108336	-0.000131369	-0.000108336	-0.000200096	-8.336e-06	-0.000369956
-0.000108332	0.0011	-0.000108332	-0.000104293	-0.000108332	-0.000243055	-8.332e-06	-0.000323327
-0.000108328	0.00107	-0.000108328	-0.000118291	-0.000108328	-0.000262605	-8.328e-06	-0.000227224
-0.000108324	0.00109	-0.000108324	-0.000125753	-0.000108324	-0.000229971	-8.324e-06	-0.000180561
-0.00010832	0.0011	-0.00010832	-0.000170524	-0.00010832	-0.000227172	-8.32e-06	-0.000179657
-0.000108316	0.00105	-0.000108316	-0.000227466	-0.000108316	-0.000191696	-8.316e-06	-0.000257087
-0.000108312	0.00108	-0.000108312	-0.00021723	-0.000108312	-0.00021132	-8.312e-06	-0.000308443
-0.000108308	0.0011	-0.000108308	-0.000174298	-0.000108308	-0.000249579	-8.308e-06	-0.000320577
-0.000108304	0.00107	-0.000108304	-0.000141639	-0.000108304	-0.000284123	-8.304e-06	-0.000324253
-0.0001083	0.00103	-0.0001083	-0.000120177	-0.0001083	-0.000252366	-8.3e-06	-0.000306564
-0.000108296	0.00103	-0.000108296	-0.000150974	-0.000108296	-0.000188906	-8.296e-06	-0.000249622
-0.000108292	0.00104	-0.000108292	-0.000170607	-0.000108292	-0.000157204	-8.292e-06	-0.00023563
-0.000108288	0.00106	-0.000108288	-0.000229345	-0.000108288	-0.000165613	-8.288e-06	-0.000248674
-0.000108284	0.00109	-0.000108284	-0.000232117	-0.000108284	-0.000203848	-8.284e-06	-0.000274825
-0.00010828	0.00108	-0.00010828	-0.00021165	-0.00010828	-0.000268234	-8.28e-06	-0.000283212
-0.000108276	0.00107	-0.000108276	-0.00018276	-0.000108276	-0.000297171	-8.276e-06	-0.000297213
-0.000108272	0.00109	-0.000108272	-0.000100602	-0.000108272	-0.000285015	-8.272e-06	-0.000277664
-0.000108268	0.00108	-0.000108268	-6.3268e-05	-0.000108268	-0.000190746	-8.268e-06	-0.000268273
-0.000108264	0.00104	-0.000108264	-9.3097e-05	-0.000108264	-0.00011331	-8.264e-06	-0.000298099
-0.00010826	0.00109	-0.00010826	-0.000118343	-0.00010826	-0.000134785	-8.26e-06	-0.000277617
-0.000108256	0.00112	-0.000108256	-0.000235866	-0.000108256	-0.000233745	-8.256e-06	-0.000293498
-0.000108252	0.0011	-0.000108252	-0.000233049	-0.000108252	-0.000273887	-8.252e-06	-0.00029721
-0.000108248	0.00107	-0.000108248	-0.000179862	-0.000108248	-0.00029157	-8.248e-06	-0.00027297
-0.000108244	0.00103	-0.000108244	-0.000145355	-0.000108244	-0.000305546	-8.244e-06	-0.000224428
-0.00010824	0.00102	-0.00010824	-0.000118316	-0.00010824	-0.00030837	-8.24e-06	-0.000242132
-0.000108236	0.00103	-0.000108236	-6.6987e-05	-0.000108236	-0.0002729	-8.236e-06	-0.000260793
-0.000108232	0.0011	-0.000108232	-0.000133249	-0.000108232	-0.000187996	-8.232e-06	-0.000245946
-0.000108228	0.00113	-0.000108228	-0.000181754	-0.000108228	-0.000179617	-8.228e-06	-0.00027854
-0.000108224	0.00114	-0.000108224	-0.000208812	-0.000108224	-0.000252366	-8.224e-06	-0.000295334
-0.00010822	0.00111	-0.00010822	-0.000213508	-0.00010822	-0.000245861	-8.22e-06	-0.000301873
-0.000108216	0.00106	-0.000108216	-9.2193e-05	-0.000108216	-0.000271959	-8.216e-06	-0.000276679
-0.000108212	0.00104	-0.000108212	-5.2072e-05	-0.000108212	-0.000249588	-8.212e-06	-0.000204866
-0.000108208	0.00103	-0.000108208	-0.000105277	-0.000108208	-0.000211332	-8.208e-06	-0.000164724
-0.000108204	0.00106	-0.000108204	-9.402e-05	-0.000108204	-0.000226252	-8.204e-06	-0.000203882
-0.0001082	0.00109	-0.0001082	-0.000148132	-0.0001082	-0.000280386	-8.2e-06	-0.000223484
-0.000108196	0.00109	-0.000108196	-0.000223729	-0.000108196	-0.000310203	-8.196e-06	-0.00030749
-0.000108192	0.00108	-0.000108192	-0.000210666	-0.000108192	-0.000277603	-8.192e-06	-0.000334541
-0.000108188	0.00107	-0.000108188	-0.000187355	-0.000108188	-0.000231835	-8.188e-06	-0.000321475
-0.000108184	0.00103	-0.000108184	-0.000116467	-0.000108184	-0.000188903	-8.184e-06	-0.000331714
-0.00010818	0.00103	-0.00010818	-9.1273e-05	-0.00010818	-0.000191721	-8.18e-06	-0.000292557
-0.000108176	0.00103	-0.000108176	-0.000107083	-0.000108176	-0.000210412	-8.176e-06	-0.000285092
-0.000108172	0.00107	-0.000108172	-0.00013045	-0.000108172	-0.000288746	-8.172e-06	-0.000259867
-0.000108168	0.00106	-0.000108168	-0.000170561	-0.000108168	-0.000299041	-8.168e-06	-0.000220675
-0.000108164	0.00102	-0.000108164	-0.000168719	-0.000108164	-0.000318643	-8.164e-06	-0.00024307
-0.00010816	0.000970333	-0.00010816	-9.6871e-05	-0.00010816	-0.00030462	-8.16e-06	-0.000252433
-0.000108156	0.001	-0.000108156	-5.1119e-05	-0.000108156	-0.000230931	-8.156e-06	-0.000227236
-0.000108152	0.001	-0.000108152	-9.1255e-05	-0.000108152	-0.000218788	-8.152e-06	-0.000270171
-0.000108148	0.00104	-0.000108148	-0.000164942	-0.000108148	-0.000244012	-8.148e-06	-0.000287918
-0.000108144	0.00111	-0.000108144	-0.000242418	-0.000108144	-0.000320522	-8.144e-06	-0.000301895
-0.00010814	0.00112	-0.00010814	-0.000263883	-0.00010814	-0.000373684	-8.14e-06	-0.000299065
-0.000108136	0.00112	-0.000108136	-0.000227518	-0.000108136	-0.000373669	-8.136e-06	-0.000264558
-0.000108132	0.00111	-0.000108132	-0.000114609	-0.000108132	-0.000277572	-8.132e-06	-0.000254263
-0.000108128	0.00106	-0.000108128	-5.6781e-05	-0.000108128	-0.000148773	-8.128e-06	-0.000316788
-0.000108124	0.00103	-0.000108124	-3.7173e-05	-0.000108124	-0.000116115	-8.124e-06	-0.000258975
-0.00010812	0.001	-0.00010812	-3.0603e-05	-0.00010812	-0.000210406	-8.12e-06	-0.000253353
-0.000108116	0.001	-0.000108116	-8.4743e-05	-0.000108116	-0.000353132	-8.116e-06	-0.000269218
-0.000108112	0.00103	-0.000108112	-0.000172419	-0.000108112	-0.000440859	-8.112e-06	-0.000244039
-0.000108108	0.00106	-0.000108108	-0.000219094	-0.000108108	-0.000467892	-8.108e-06	-0.000218793
-0.000108104	0.00105	-0.000108104	-0.000215391	-0.000108104	-0.000319538	-8.104e-06	-0.000232812
-0.0001081	0.00105	-0.0001081	-0.000216307	-0.0001081	-0.000216902	-8.1e-06	-0.00025525
-0.000108096	0.00103	-0.000108096	-0.000159371	-0.000108096	-0.000162793	-8.096e-06	-0.000301895
-0.000108092	0.000990855	-0.000108092	-0.000134147	-0.000108092	-0.000184203	-8.092e-06	-0.000339164
-0.000108088	0.00102	-0.000108088	-0.000141642	-0.000108088	-0.000286885	-8.088e-06	-0.000304703
-0.000108084	0.00101	-0.000108084	-0.000136973	-0.000108084	-0.000334459	-8.084e-06	-0.000276701
-0.00010808	0.00104	-0.00010808	-0.000114588	-0.00010808	-0.000364371	-8.08e-06	-0.000206718
-0.000108076	0.00108	-0.000108076	-5.9507e-05	-0.000108076	-0.000340075	-8.076e-06	-0.00019084
-0.000108072	0.00109	-0.000108072	-6.4197e-05	-0.000108072	-0.000292533	-8.072e-06	-0.000219747
-0.000108068	0.00107	-0.000108068	-0.000129515	-0.000108068	-0.000233702	-8.068e-06	-0.000298102
-0.000108064	0.00104	-0.000108064	-0.000140732	-0.000108064	-0.000241164	-8.064e-06	-0.000329878
-0.00010806	0.00102	-0.00010806	-0.000204173	-0.00010806	-0.00029244	-8.06e-06	-0.000323311
-0.000108056	0.000999178	-0.000108056	-0.000200424	-0.000108056	-0.000341957	-8.056e-06	-0.00028228
-0.000108052	0.00101	-0.000108052	-0.000150061	-0.000108052	-0.000321427	-8.052e-06	-0.000261786
-0.000108048	0.00101	-0.000108048	-0.00011368	-0.000108048	-0.000319547	-8.048e-06	-0.000205795
-0.000108044	0.000997369	-0.000108044	-0.000100587	-0.000108044	-0.000269175	-8.044e-06	-0.000221641
-0.00010804	0.00105	-0.00010804	-0.000109919	-0.00010804	-0.000247672	-8.04e-06	-0.00023746
-0.000108036	0.00103	-0.000108036	-0.000117421	-0.000108036	-0.000254202	-8.036e-06	-0.000249616
-0.000108032	0.00102	-0.000108032	-0.000109005	-0.000108032	-0.000312067	-8.032e-06	-0.000263623
-0.000108028	0.00101	-0.000108028	-0.000132295	-0.000108028	-0.000396999	-8.028e-06	-0.000249609
-0.000108024	0.00101	-0.000108024	-0.000122988	-0.000108024	-0.000401671	-8.024e-06	-0.000248653
-0.00010802	0.000991768	-0.00010802	-0.000104352	-0.00010802	-0.000350348	-8.02e-06	-0.000279481
-0.000108016	0.001	-0.000108016	-0.000125778	-0.000108016	-0.000268246	-8.016e-06	-0.000296254
-0.000108012	0.00102	-0.000108012	-0.000151922	-0.000108012	-0.000252412	-8.012e-06	-0.000339244
-0.000108008	0.00106	-0.000108008	-0.000198594	-0.000108008	-0.000288762	-8.008e-06	-0.000323354
-0.000108004	0.00108	-0.000108004	-0.00014728	-0.000108004	-0.00035132	-8.004e-06	-0.000265453
-0.000108	0.0011	-0.000108	-0.000124898	-0.000108	-0.000378353	-8e-06	-0.00020112
-0.000107996	0.00107	-0.000107996	-5.4927e-05	-0.000107996	-0.000383945	-7.996e-06	-0.00019921
-0.000107992	0.00103	-0.000107992	-3.5352e-05	-0.000107992	-0.000368139	-7.992e-06	-0.000217873
-0.000107988	0.00101	-0.000107988	-8.5697e-05	-0.000107988	-0.000332613	-7.988e-06	-0.000285082
-0.000107984	0.000996468	-0.000107984	-0.000114622	-0.000107984	-0.000299016	-7.984e-06	-0.000337349
-0.00010798	0.00099458	-0.00010798	-0.000150061	-0.00010798	-0.000285043	-7.98e-06	-0.000369996
-0.000107976	0.000977826	-0.000107976	-0.0001902	-0.000107976	-0.000323278	-7.976e-06	-0.000305604
-0.000107972	0.00102	-0.000107972	-0.000188333	-0.000107972	-0.000343812	-7.972e-06	-0.000292554
-0.000107968	0.00101	-0.000107968	-0.000153832	-0.000107968	-0.000332607	-7.968e-06	-0.000180546
-0.000107964	0.000986198	-0.000107964	-0.000135156	-0.000107964	-0.000300899	-7.964e-06	-0.000139496
-0.00010796	0.000996444	-0.00010796	-0.000100621	-0.00010796	-0.000292468	-7.96e-06	-0.000202931
-0.000107956	0.0009554	-0.000107956	-0.00010624	-0.000107956	-0.000328882	-7.956e-06	-0.000319605
-0.000107952	0.000962874	-0.000107952	-0.000105234	-0.000107952	-0.00036155	-7.952e-06	-0.000364395
-0.000107948	0.000987118	-0.000107948	-0.000137912	-0.000107948	-0.000380193	-7.948e-06	-0.000390514
-0.000107944	0.001	-0.000107944	-0.000139742	-0.000107944	-0.000376477	-7.944e-06	-0.000339189
-0.00010794	0.000980619	-0.00010794	-0.000104324	-0.00010794	-0.00031493	-7.94e-06	-0.000259922
-0.000107936	0.00101	-0.000107936	-0.000104324	-0.000107936	-0.000236532	-7.936e-06	-0.000215124
-0.000107932	0.00102	-0.000107932	-0.000152823	-0.000107932	-0.00022532	-7.932e-06	-0.000225314
-0.000107928	0.00105	-0.000107928	-0.000172443	-0.000107928	-0.000281297	-7.928e-06	-0.000246761
-0.000107924	0.00105	-0.000107924	-0.000179967	-0.000107924	-0.000305574	-7.924e-06	-0.000283151
-0.00010792	0.00103	-0.00010792	-0.000142593	-0.00010792	-0.00036529	-7.92e-06	-0.000324237
-0.000107916	0.000989043	-0.000107916	-9.3116e-05	-0.000107916	-0.000380196	-7.916e-06	-0.000346666
-0.000107912	0.00098626	-0.000107912	-9.0323e-05	-0.000107912	-0.000368086	-7.912e-06	-0.000316821
-0.000107908	0.000942374	-0.000107908	-7.3501e-05	-0.000107908	-0.000315801	-7.908e-06	-0.000276667
-0.000107904	0.000932092	-0.000107904	-9.2205e-05	-0.000107904	-0.00027851	-7.904e-06	-0.000278497
-0.0001079	0.000948864	-0.0001079	-0.000137967	-0.0001079	-0.00028042	-7.9e-06	-0.000284181
-0.000107896	0.00101	-0.000107896	-0.000180896	-0.000107896	-0.000280392	-7.896e-06	-0.000312171
-0.000107892	0.00108	-0.000107892	-0.000212604	-0.000107892	-0.000381186	-7.892e-06	-0.000321463
-0.000107888	0.0011	-0.000107888	-0.000171533	-0.000107888	-0.000396054	-7.888e-06	-0.000335408
-0.000107884	0.00106	-0.000107884	-0.000116476	-0.000107884	-0.000311135	-7.884e-06	-0.000275698
-0.00010788	0.00101	-0.00010788	-9.689e-05	-0.00010788	-0.000287805	-7.88e-06	-0.000230955
-0.000107876	0.000936718	-0.000107876	-6.6061e-05	-0.000107876	-0.000254202	-7.876e-06	-0.000231013
-0.000107872	0.000892857	-0.000107872	-4.275e-05	-0.000107872	-0.000260717	-7.872e-06	-0.000254285
-0.000107868	0.000904041	-0.000107868	-9.4078e-05	-0.000107868	-0.000340985	-7.868e-06	-0.00029439
-0.000107864	0.000944171	-0.000107864	-0.000190181	-0.000107864	-0.000435212	-7.864e-06	-0.000378374
-0.00010786	0.00102	-0.00010786	-0.000213447	-0.00010786	-0.000457678	-7.86e-06	-0.000338281
-0.000107856	0.00108	-0.000107856	-0.000197609	-0.000107856	-0.000382069	-7.856e-06	-0.000265453
-0.000107852	0.00105	-0.000107852	-0.000177082	-0.000107852	-0.000285028	-7.852e-06	-0.000271048
-0.000107848	0.000986146	-0.000107848	-9.1283e-05	-0.000107848	-0.000215007	-7.848e-06	-0.000272007
-0.000107844	0.000906827	-0.000107844	-1.5689e-05	-0.000107844	-0.000224398	-7.844e-06	-0.000271103
-0.00010784	0.000862105	-0.00010784	2.074e-06	-0.00010784	-0.000299023	-7.84e-06	-0.000310295
-0.000107836	0.000901282	-0.000107836	-2.4101e-05	-0.000107836	-0.000391358	-7.836e-06	-0.00029912
-0.000107832	0.000922763	-0.000107832	-0.000114585	-0.000107832	-0.000384877	-7.832e-06	-0.000299102
-0.000107828	0.000924648	-0.000107828	-0.000150996	-0.000107828	-0.000377372	-7.828e-06	-0.000244971
-0.000107824	0.000992746	-0.000107824	-0.000192977	-0.000107824	-0.000332533	-7.824e-06	-0.000191812
-0.00010782	0.00104	-0.00010782	-0.000200458	-0.00010782	-0.000231823	-7.82e-06	-0.00023841
-0.000107816	0.00101	-0.000107816	-0.000171521	-0.000107816	-0.000222488	-7.816e-06	-0.000285086
-0.000107812	0.00098805	-0.000107812	-0.000159393	-0.000107812	-0.00030554	-7.812e-06	-0.00034478
-0.000107808	0.000979641	-0.000107808	-0.000113668	-0.000107808	-0.000360563	-7.808e-06	-0.000363441
-0.000107804	0.000977773	-0.000107804	-7.0792e-05	-0.000107804	-0.000370879	-7.804e-06	-0.000409181
-0.0001078	0.000926485	-0.0001078	-6.2349e-05	-0.0001078	-0.000368065	-7.8e-06	-0.000375572
-0.000107796	0.000959153	-0.000107796	-8.1049e-05	-0.000107796	-0.000284062	-7.796e-06	-0.000277636
-0.000107792	0.000947948	-0.000107792	-9.1255e-05	-0.000107792	-0.000200084	-7.792e-06	-0.000239367
-0.000107788	0.000937696	-0.000107788	-0.000123886	-0.000107788	-0.000204756	-7.788e-06	-0.000174988
-0.000107784	0.000918995	-0.000107784	-0.000170607	-0.000107784	-0.000262584	-7.784e-06	-0.000176842
-0.00010778	0.000947	-0.00010778	-0.000185531	-0.00010778	-0.000374641	-7.78e-06	-0.000243083
-0.000107776	0.000943279	-0.000107776	-0.000161254	-0.000107776	-0.000450234	-7.776e-06	-0.000318673
-0.000107772	0.000905016	-0.000107772	-0.00012018	-0.000107772	-0.000406331	-7.772e-06	-0.00036716
-0.000107768	0.000924633	-0.000107768	-5.6732e-05	-0.000107768	-0.000328904	-7.768e-06	-0.000388613
-0.000107764	0.000906006	-0.000107764	-1.9392e-05	-0.000107764	-0.000247709	-7.764e-06	-0.000349446
-0.00010776	0.00093207	-0.00010776	-1.685e-06	-0.00010776	-0.000195399	-7.76e-06	-0.000287829
-0.000107756	0.000947941	-0.000107756	-6.1417e-05	-0.000107756	-0.000236519	-7.756e-06	-0.000212322
-0.000107752	0.000959128	-0.000107752	-7.7275e-05	-0.000107752	-0.000344738	-7.752e-06	-0.000209535
-0.000107748	0.000968472	-0.000107748	-9.502e-05	-0.000107748	-0.000400727	-7.748e-06	-0.000211396
-0.000107744	0.000957264	-0.000107744	-0.00013048	-0.000107744	-0.000420319	-7.744e-06	-0.000245912
-0.00010774	0.000932064	-0.00010774	-0.00012205	-0.00010774	-0.000375502	-7.74e-06	-0.000286937
-0.000107736	0.000898474	-0.000107736	-0.000114609	-0.000107736	-0.000331681	-7.736e-06	-0.000313069
-0.000107732	0.000899409	-0.000107732	-0.000106228	-0.000107732	-0.000288756	-7.732e-06	-0.000325212
-0.000107728	0.000936773	-0.000107728	-9.9686e-05	-0.000107728	-0.000325139	-7.728e-06	-0.000309347
-0.000107724	0.000931175	-0.000107724	-0.000127657	-0.000107724	-0.000362498	-7.724e-06	-0.000247785
-0.00010772	0.000916199	-0.00010772	-0.000137047	-0.00010772	-0.000370879	-7.72e-06	-0.000245014
-0.000107716	0.000908756	-0.000107716	-0.00010529	-0.000107716	-0.000355968	-7.716e-06	-0.000239385
-0.000107712	0.000909645	-0.000107712	-9.314e-05	-0.000107712	-0.000298097	-7.712e-06	-0.000244965
-0.000107708	0.000933021	-0.000107708	-0.00012487	-0.000107708	-0.000250508	-7.708e-06	-0.000238407
-0.000107704	0.000929244	-0.000107704	-9.9673e-05	-0.000107704	-0.000242037	-7.704e-06	-0.000267381
-0.0001077	0.000904997	-0.0001077	-0.000110891	-0.0001077	-0.000287787	-7.7e-06	-0.000296248
-0.000107696	0.000859279	-0.000107696	-9.9652e-05	-0.000107696	-0.000362473	-7.696e-06	-0.000328002
-0.000107692	0.000882602	-0.000107692	-8.196e-05	-0.000107692	-0.00042314	-7.692e-06	-0.000333603
-0.000107688	0.000882621	-0.000107688	-0.000122047	-0.000107688	-0.000378356	-7.688e-06	-0.000258929
-0.000107684	0.000858353	-0.000107684	-0.000117402	-0.000107684	-0.000354058	-7.684e-06	-0.000243089
-0.00010768	0.000875131	-0.00010768	-0.000125778	-0.00010768	-0.000284117	-7.68e-06	-0.000264552
-0.000107676	0.000942353	-0.000107676	-0.000144429	-0.000107676	-0.000235569	-7.676e-06	-0.000254303
-0.000107672	0.000972197	-0.000107672	-0.000108039	-0.000107672	-0.000242062	-7.672e-06	-0.000275787
-0.000107668	0.000926522	-0.000107668	-0.000102482	-0.000107668	-0.000270046	-7.668e-06	-0.000297216
-0.000107664	0.000848138	-0.000107664	-4.5546e-05	-0.000107664	-0.000317634	-7.664e-06	-0.000267378
-0.00010766	0.000827567	-0.00010766	-1.7556e-05	-0.00010766	-0.00032604	-7.66e-06	-0.000220715
-0.000107656	0.000798643	-0.000107656	-3.9019e-05	-0.000107656	-0.000304608	-7.656e-06	-0.00022727
-0.000107652	0.000846231	-0.000107652	-3.3393e-05	-0.000107652	-0.000282213	-7.652e-06	-0.000239385
-0.000107648	0.00089943	-0.000107648	-7.9136e-05	-0.000107648	-0.00038018	-7.648e-06	-0.000232874
-0.000107644	0.000907812	-0.000107644	-0.000113668	-0.000107644	-0.00040912	-7.644e-06	-0.00023937
-0.00010764	0.000910592	-0.00010764	-0.000165966	-0.00010764	-0.000348503	-7.64e-06	-0.000219805
-0.000107636	0.000902257	-0.000107636	-0.000142584	-0.000107636	-0.000333527	-7.636e-06	-0.000254325
-0.000107632	0.00087797	-0.000107632	-0.000108049	-0.000107632	-0.00032883	-7.632e-06	-0.000249662
-0.000107628	0.000856523	-0.000107628	-6.1352e-05	-0.000107628	-0.000275653	-7.628e-06	-0.000255272
-0.000107624	0.000877949	-0.000107624	-1.472e-05	-0.000107624	-0.000287787	-7.624e-06	-0.000273871
-0.00010762	0.000877088	-0.00010762	2.966e-06	-0.00010762	-0.00033166	-7.62e-06	-0.000278549
-0.000107616	0.000882655	-0.000107616	-1.7571e-05	-0.000107616	-0.000352166	-7.616e-06	-0.000273905
-0.000107612	0.000887321	-0.000107612	-3.9911e-05	-0.000107612	-0.0003727	-7.612e-06	-0.000232837
-0.000107608	0.000873335	-0.000107608	-0.000117408	-0.000107608	-0.000409108	-7.608e-06	-0.000202079
-0.000107604	0.000813579	-0.000107604	-0.00017431	-0.000107604	-0.000343791	-7.604e-06	-0.000188955
-0.0001076	0.000784651	-0.0001076	-0.000168728	-0.0001076	-0.00031112	-7.6e-06	-0.000198321
-0.000107596	0.000824778	-0.000107596	-0.000156569	-0.000107596	-0.000333545	-7.596e-06	-0.000252442
-0.000107592	0.000884525	-0.000107592	-0.000111761	-0.000107592	-0.000347525	-7.592e-06	-0.000315868
-0.000107588	0.00085743	-0.000107588	-2.5922e-05	-0.000107588	-0.000385744	-7.588e-06	-0.000292544
-0.000107584	0.000862118	-0.000107584	6.3654e-05	-0.000107584	-0.000378264	-7.584e-06	-0.000301
-0.00010758	0.000867706	-0.00010758	9.4421e-05	-0.00010758	-0.000334446	-7.58e-06	-0.000292572
-0.000107576	0.00085281	-0.000107576	-1.289e-05	-0.000107576	-0.000312079	-7.576e-06	-0.000237512
-0.000107572	0.000850937	-0.000107572	-0.00012208	-0.000107572	-0.000290592	-7.572e-06	-0.000201117
-0.000107568	0.000882658	-0.000107568	-0.000194829	-0.000107568	-0.000286836	-7.568e-06	-0.000258969
-0.000107564	0.000905963	-0.000107564	-0.00018737	-0.000107564	-0.000283099	-7.564e-06	-0.000252433
-0.00010756	0.000901291	-0.00010756	-0.000182695	-0.00010756	-0.000353126	-7.56e-06	-0.000276732
-0.000107556	0.000887278	-0.000107556	-8.0071e-05	-0.000107556	-0.000367124	-7.556e-06	-0.00029817
-0.000107552	0.000838763	-0.000107552	2.9082e-05	-0.000107552	-0.00035777	-7.552e-06	-0.000276772
-0.000107548	0.000781852	-0.000107548	7.2036e-05	-0.000107548	-0.000333487	-7.548e-06	-0.000265517
-0.000107544	0.000780871	-0.000107544	1.514e-05	-0.000107544	-0.000311147	-7.544e-06	-0.000285125
-0.00010754	0.000822852	-0.00010754	-6.3238e-05	-0.00010754	-0.000307367	-7.54e-06	-0.000237506
-0.000107536	0.000857449	-0.000107536	-8.8441e-05	-0.000107536	-0.000377384	-7.536e-06	-0.00025335
-0.000107532	0.000902241	-0.000107532	-6.1438e-05	-0.000107532	-0.000425933	-7.532e-06	-0.000244977
-0.000107528	0.000902217	-0.000107528	-6.0485e-05	-0.000107528	-0.000383001	-7.528e-06	-0.000184313
-0.000107524	0.000898501	-0.000107524	-2.3139e-05	-0.000107524	-0.000335409	-7.524e-06	-0.000181524
-0.00010752	0.000863945	-0.00010752	-2.1256e-05	-0.00010752	-0.000317677	-7.52e-06	-0.000189019
-0.000107516	0.000786512	-0.000107516	-7.8177e-05	-0.000107516	-0.000293382	-7.516e-06	-0.00024033
-0.000107512	0.000755695	-0.000107512	-0.000123904	-0.000107512	-0.000302713	-7.512e-06	-0.000304731
-0.000107508	0.000765015	-0.000107508	-8.5639e-05	-0.000107508	-0.000334459	-7.508e-06	-0.000330841
-0.000107504	0.000845284	-0.000107504	-1.6606e-05	-0.000107504	-0.000404454	-7.504e-06	-0.000320555
-0.0001075	0.000917177	-0.0001075	1.54e-07	-0.0001075	-0.000466948	-7.5e-06	-0.000271109
-0.000107496	0.000931206	-0.000107496	3.4668e-05	-0.000107496	-0.00050052	-7.496e-06	-0.000172167
-0.000107492	0.000866768	-0.000107492	4.802e-06	-0.000107492	-0.000401655	-7.492e-06	-0.000159123
-0.000107488	0.00082758	-0.000107488	-5.5834e-05	-0.000107488	-0.000338162	-7.488e-06	-0.00016007
-0.000107484	0.000796806	-0.000107484	-0.000131403	-0.000107484	-0.000295273	-7.484e-06	-0.000229085
-0.00010748	0.000730529	-0.00010748	-0.000170592	-0.00010748	-0.000255146	-7.48e-06	-0.000303743
-0.000107476	0.000764132	-0.000107476	-0.000144457	-0.000107476	-0.000290601	-7.476e-06	-0.000321469
-0.000107472	0.000837868	-0.000107472	-4.1769e-05	-0.000107472	-0.000365278	-7.472e-06	-0.000348557
-0.000107468	0.000880775	-0.000107468	3.1881e-05	-0.000107468	-0.00039232	-7.468e-06	-0.000327092
-0.000107464	0.000907821	-0.000107464	3.6572e-05	-0.000107464	-0.000399813	-7.464e-06	-0.000295368
-0.00010746	0.000888237	-0.00010746	-8.267e-06	-0.00010746	-0.000372749	-7.46e-06	-0.000281364
-0.000107456	0.000864012	-0.000107456	-0.000123972	-0.000107456	-0.00037365	-7.456e-06	-0.000202008
-0.000107452	0.000826663	-0.000107452	-0.00015847	-0.000107452	-0.000355909	-7.452e-06	-0.000166548
-0.000107448	0.000804293	-0.000107448	-0.000139815	-0.000107448	-0.00034659	-7.448e-06	-0.000235615
-0.000107444	0.000835094	-0.000107444	-4.3712e-05	-0.000107444	-0.000354036	-7.444e-06	-0.000230936
-0.00010744	0.000865833	-0.00010744	8.2232e-05	-0.00010744	-0.000365247	-7.44e-06	-0.00029443
-0.000107436	0.000909691	-0.000107436	0.000118634	-0.000107436	-0.000336332	-7.436e-06	-0.000327107
-0.000107432	0.000881704	-0.000107432	5.4239e-05	-0.000107432	-0.000286882	-7.432e-06	-0.0003299
-0.000107428	0.000849076	-0.000107428	-6.1435e-05	-0.000107428	-0.000273789	-7.428e-06	-0.000355066
-0.000107424	0.000841578	-0.000107424	-0.000166889	-0.000107424	-0.000312045	-7.424e-06	-0.000351378
-0.00010742	0.00083315	-0.00010742	-0.000233163	-0.00010742	-0.000390426	-7.42e-06	-0.000306561
-0.000107416	0.000863034	-0.000107416	-0.000162232	-0.000107416	-0.000451096	-7.416e-06	-0.000254285
-0.000107412	0.000833202	-0.000107412	-3.7198e-05	-0.000107412	-0.000452018	-7.412e-06	-0.000200157
-0.000107408	0.000840643	-0.000107408	9.2505e-05	-0.000107408	-0.000407269	-7.408e-06	-0.000152556
-0.000107404	0.000832273	-0.000107404	0.000138223	-0.000107404	-0.000370922	-7.404e-06	-0.000234756
-0.0001074	0.000814501	-0.0001074	6.7271e-05	-0.0001074	-0.000394237	-7.4e-06	-0.000308455
-0.000107396	0.000824753	-0.000107396	-5.584e-05	-0.000107396	-0.000410086	-7.396e-06	-0.000355075
-0.000107392	0.0008472	-0.000107392	-0.000124898	-0.000107392	-0.000467013	-7.392e-06	-0.000385805
-0.000107388	0.00084434	-0.000107388	-0.000134236	-0.000107388	-0.000467034	-7.388e-06	-0.000384907
-0.000107384	0.000831289	-0.000107384	-0.000124895	-0.000107384	-0.000423152	-7.384e-06	-0.000357871
-0.00010738	0.000859306	-0.00010738	-9.3143e-05	-0.00010738	-0.000361532	-7.38e-06	-0.000264545
-0.000107376	0.000825673	-0.000107376	-4.4623e-05	-0.000107376	-0.000282244	-7.376e-06	-0.000229072
-0.000107372	0.000860223	-0.000107372	-1.4723e-05	-0.000107372	-0.000265493	-7.372e-06	-0.000202984
-0.000107368	0.00086396	-0.000107368	-5.019e-05	-0.000107368	-0.000327015	-7.368e-06	-0.000188989
-0.000107364	0.00086022	-0.000107364	-4.3672e-05	-0.000107364	-0.000425954	-7.364e-06	-0.000287909
-0.00010736	0.000844343	-0.00010736	-5.0242e-05	-0.00010736	-0.00046422	-7.36e-06	-0.000341074
-0.000107356	0.000831305	-0.000107356	-7.0786e-05	-0.000107356	-0.000478178	-7.356e-06	-0.000323327
-0.000107352	0.000843445	-0.000107352	-6.7944e-05	-0.000107352	-0.000420332	-7.352e-06	-0.000353227
-0.000107348	0.000877017	-0.000107348	-4.3679e-05	-0.000107348	-0.000370873	-7.348e-06	-0.000345722
-0.000107344	0.000924618	-0.000107344	-7.4443e-05	-0.000107344	-0.000324222	-7.344e-06	-0.000311171
-0.00010734	0.00089848	-0.00010734	-0.00012953	-0.00010734	-0.000308342	-7.34e-06	-0.000307456
-0.000107336	0.000889132	-0.000107336	-0.000117399	-0.000107336	-0.00033631	-7.336e-06	-0.000307443
-0.000107332	0.000827564	-0.000107332	-4.0914e-05	-0.000107332	-0.000362494	-7.332e-06	-0.000286959
-0.000107328	0.000813551	-0.000107328	3.8402e-05	-0.000107328	-0.000374625	-7.328e-06	-0.000250551
-0.000107324	0.000822874	-0.000107324	5.6164e-05	-0.000107324	-0.000333542	-7.324e-06	-0.000241209
-0.00010732	0.00085927	-0.00010732	-1.4757e-05	-0.00010732	-0.000343824	-7.32e-06	-0.000272948
-0.000107316	0.000860214	-0.000107316	-8.3781e-05	-0.000107316	-0.000385803	-7.316e-06	-0.000299975
-0.000107312	0.000880711	-0.000107312	-0.000129521	-0.000107312	-0.000416591	-7.312e-06	-0.000341025
-0.000107308	0.000872302	-0.000107308	-0.000111792	-0.000107308	-0.000438063	-7.308e-06	-0.000355918
-0.000107304	0.000835903	-0.000107304	-9.7757e-05	-0.000107304	-0.000425948	-7.304e-06	-0.000301815
-0.0001073	0.00081635	-0.0001073	-5.3004e-05	-0.0001073	-0.000388599	-7.3e-06	-0.000289711
-0.000107296	0.000858307	-0.000107296	-2.583e-06	-0.000107296	-0.000339165	-7.296e-06	-0.000282265
-0.000107292	0.000876008	-0.000107292	-2.129e-05	-0.000107292	-0.000341982	-7.292e-06	-0.000287891
-0.000107288	0.000893801	-0.000107288	-7.2613e-05	-0.000107288	-0.000369003	-7.288e-06	-0.000281305
-0.000107284	0.000895675	-0.000107284	-0.000100587	-0.000107284	-0.000429651	-7.284e-06	-0.000311196
-0.00010728	0.000884485	-0.00010728	-0.000113631	-0.00010728	-0.00047354	-7.28e-06	-0.000365293
-0.000107276	0.000832184	-0.000107276	-9.9701e-05	-0.000107276	-0.000462316	-7.276e-06	-0.000360627
-0.000107272	0.00079955	-0.000107272	-0.000109977	-0.000107272	-0.000402618	-7.272e-06	-0.000310273
-0.000107268	0.000833153	-0.000107268	-0.00011556	-0.000107268	-0.00036247	-7.268e-06	-0.000294411
-0.000107264	0.000895641	-0.000107264	-0.000114594	-0.000107264	-0.000321414	-7.264e-06	-0.000224413
-0.00010726	0.00088355	-0.00010726	-0.000115547	-0.00010726	-0.000288746	-7.26e-06	-0.000240327
-0.000107256	0.000889132	-0.000107256	-0.00011182	-0.000107256	-0.000332635	-7.256e-06	-0.000304709
-0.000107252	0.000863966	-0.000107252	-7.6347e-05	-0.000107252	-0.000355925	-7.252e-06	-0.000315834
-0.000107248	0.000863954	-0.000107248	-1.0085e-05	-0.000107248	-0.000376455	-7.248e-06	-0.000337346
-0.000107244	0.000845318	-0.000107244	-1.4794e-05	-0.000107244	-0.000412848	-7.244e-06	-0.000381148
-0.00010724	0.000854671	-0.00010724	-7.3566e-05	-0.00010724	-0.000437085	-7.24e-06	-0.000357806
-0.000107236	0.000900365	-0.000107236	-0.000153758	-0.000107236	-0.000383902	-7.236e-06	-0.000313973
-0.000107232	0.000901276	-0.000107232	-0.000200433	-0.000107232	-0.000352157	-7.232e-06	-0.000301873
-0.000107228	0.000891959	-0.000107228	-0.000177125	-0.000107228	-0.000341899	-7.228e-06	-0.00029909
-0.000107224	0.000852767	-0.000107224	-7.2622e-05	-0.000107224	-0.000342874	-7.224e-06	-0.000294393
-0.00010722	0.000821071	-0.00010722	-6.369e-06	-0.00010722	-0.000316748	-7.22e-06	-0.000291625
-0.000107216	0.000834137	-0.000107216	4.03e-05	-0.000107216	-0.000326105	-7.216e-06	-0.000244922
-0.000107212	0.000872385	-0.000107212	-3.3399e-05	-0.000107212	-0.000329827	-7.212e-06	-0.000275686
-0.000107208	0.000919936	-0.000107208	-9.5967e-05	-0.000107208	-0.000369935	-7.208e-06	-0.000258874
-0.000107204	0.000912508	-0.000107204	-0.000169663	-0.000107204	-0.0004045	-7.204e-06	-0.000249597
-0.0001072	0.000902229	-0.0001072	-0.000193909	-0.0001072	-0.000449296	-7.2e-06	-0.000323305
-0.000107196	0.000905957	-0.000107196	-0.000159384	-0.000107196	-0.000428713	-7.196e-06	-0.000332665
-0.000107192	0.000891968	-0.000107192	-0.000100605	-0.000107192	-0.000410975	-7.192e-06	-0.000307474
-0.000107188	0.000840615	-0.000107188	-3.06e-05	-0.000107188	-0.000398859	-7.188e-06	-0.000318676
-0.000107184	0.000811709	-0.000107184	-5.9553e-05	-0.000107184	-0.000355955	-7.184e-06	-0.000286925
-0.00010718	0.000821004	-0.00010718	-0.000138902	-0.00010718	-0.00031772	-7.18e-06	-0.000250523
-0.000107176	0.000809817	-0.000107176	-0.000193002	-0.000107176	-0.000357859	-7.176e-06	-0.00028316
-0.000107172	0.000849959	-0.000107172	-0.000180853	-0.000107172	-0.00039237	-7.172e-06	-0.000310295
-0.000107168	0.000896619	-0.000107168	-0.000137955	-0.000107168	-0.000402646	-7.168e-06	-0.000334532
-0.000107164	0.000891082	-0.000107164	-9.2211e-05	-0.000107164	-0.000370851	-7.164e-06	-0.000344771
-0.00010716	0.000904096	-0.00010716	-5.4905e-05	-0.00010716	-0.000374567	-7.16e-06	-0.000339176
-0.000107156	0.000889151	-0.000107156	-0.000129548	-0.000107156	-0.000382973	-7.156e-06	-0.000311224
-0.000107152	0.000793964	-0.000107152	-0.000178986	-0.000107152	-0.00036529	-7.152e-06	-0.000284138
-0.000107148	0.000814468	-0.000107148	-0.000206034	-0.000107148	-0.000354122	-7.148e-06	-0.000295362
-0.000107144	0.00089095	-0.000107144	-0.00016034	-0.000107144	-0.000382988	-7.144e-06	-0.00030279
-0.00010714	0.000886306	-0.00010714	-0.000125824	-0.00010714	-0.000413792	-7.14e-06	-0.000300901
-0.000107136	0.000917137	-0.000107136	-0.000139825	-0.000107136	-0.000374564	-7.136e-06	-0.000302805
-0.000107132	0.000905	-0.000107132	-0.000150076	-0.000107132	-0.0003102	-7.132e-06	-0.000327048
-0.000107128	0.000871434	-0.000107128	-0.000173375	-0.000107128	-0.000268228	-7.128e-06	-0.000300904
-0.000107124	0.000877054	-0.000107124	-0.000199541	-0.000107124	-0.00025514	-7.124e-06	-0.000337328
-0.00010712	0.000891977	-0.00010712	-0.000142608	-0.00010712	-0.000282213	-7.12e-06	-0.000307456
-0.000107116	0.000890114	-0.000107116	-0.00013045	-0.000107116	-0.000375539	-7.116e-06	-0.000318704
-0.000107112	0.00087893	-0.000107112	-0.000103395	-0.000107112	-0.000406309	-7.112e-06	-0.000303808
-0.000107108	0.000858378	-0.000107108	-9.0323e-05	-0.000107108	-0.000394144	-7.108e-06	-0.000321506
-0.000107104	0.000848083	-0.000107104	-0.00015003	-0.000107104	-0.000369015	-7.104e-06	-0.000304691
-0.0001071	0.000834999	-0.0001071	-0.000189243	-0.0001071	-0.000309283	-7.1e-06	-0.000283234
-0.000107096	0.000825685	-0.000107096	-0.000252681	-0.000107096	-0.000305552	-7.096e-06	-0.000268239
-0.000107092	0.000887232	-0.000107092	-0.00024335	-0.000107092	-0.000318637	-7.092e-06	-0.000231868
-0.000107088	0.000959168	-0.000107088	-0.000211666	-0.000107088	-0.000292505	-7.088e-06	-0.000235571
-0.000107084	0.000954521	-0.000107084	-0.000143509	-0.000107084	-0.000314912	-7.084e-06	-0.000235593
-0.00010708	0.000899445	-0.00010708	-0.000110875	-0.00010708	-0.000331721	-7.08e-06	-0.000278537
-0.000107076	0.00084067	-0.000107076	-0.000122985	-0.000107076	-0.00032983	-7.076e-06	-0.000329832
-0.000107072	0.000779053	-0.000107072	-0.000163108	-0.000107072	-0.00031673	-7.072e-06	-0.000360661
-0.000107068	0.000756655	-0.000107068	-0.000153746	-0.000107068	-0.00034105	-7.068e-06	-0.000389607
-0.000107064	0.000797695	-0.000107064	-0.000210703	-0.000107064	-0.000386719	-7.064e-06	-0.000320549
-0.00010706	0.000882636	-0.00010706	-0.000239609	-0.00010706	-0.000397002	-7.06e-06	-0.000244027
-0.000107056	0.000986189	-0.000107056	-0.000192968	-0.000107056	-0.000372706	-7.056e-06	-0.000268246
-0.000107052	0.00101	-0.000107052	-0.00023777	-0.000107052	-0.000324213	-7.052e-06	-0.000273847
-0.000107048	0.000956354	-0.000107048	-0.000298437	-0.000107048	-0.000276625	-7.048e-06	-0.00028129
-0.000107044	0.000869589	-0.000107044	-0.000225658	-0.000107044	-0.000261713	-7.044e-06	-0.000320516
-0.00010704	0.000768838	-0.00010704	-0.000189256	-0.00010704	-0.000252363	-7.04e-06	-0.000322389
-0.000107036	0.000774421	-0.000107036	-0.000170623	-0.000107036	-0.00032521	-7.036e-06	-0.00029626
-0.000107032	0.000826654	-0.000107032	-0.000158492	-0.000107032	-0.000359695	-7.032e-06	-0.00026923
-0.000107028	0.000905908	-0.000107028	-0.00017714	-0.000107028	-0.000406389	-7.028e-06	-0.000252433
-0.000107024	0.000941402	-0.000107024	-0.000168709	-0.000107024	-0.000408176	-7.024e-06	-0.000281305
-0.00010702	0.000958202	-0.00010702	-0.000156612	-0.00010702	-0.000344753	-7.02e-06	-0.000276618
-0.000107016	0.000946047	-0.000107016	-0.000230284	-0.000107016	-0.000285015	-7.016e-06	-0.000313946
-0.000107012	0.000946041	-0.000107012	-0.000232175	-0.000107012	-0.000199164	-7.012e-06	-0.000372702
-0.000107008	0.000891977	-0.000107008	-0.000234971	-0.000107008	-0.000160898	-7.008e-06	-0.000406348
-0.000107004	0.000886395	-0.000107004	-0.000219094	-0.000107004	-0.000230906	-7.004e-06	-0.000358775
-0.000107	0.000889166	-0.000107	-0.000225658	-0.000107	-0.000341004	-7e-06	-0.000271051
-0.000106996	0.000851838	-0.000106996	-0.000231259	-0.000106996	-0.000399828	-6.996e-06	-0.000181462
-0.000106992	0.000842519	-0.000106992	-0.000165034	-0.000106992	-0.000432478	-6.992e-06	-0.000159083
-0.000106988	0.000866756	-0.000106988	-0.000131434	-0.000106988	-0.000364352	-6.988e-06	-0.00022906
-0.000106984	0.000893848	-0.000106984	-0.000174326	-0.000106984	-0.000293394	-6.984e-06	-0.000320543
-0.00010698	0.000912435	-0.00010698	-0.000260186	-0.00010698	-0.000192699	-6.98e-06	-0.000398914
-0.000106976	0.000959091	-0.000106976	-0.000298431	-0.000106976	-0.000139488	-6.976e-06	-0.00039793
-0.000106972	0.000908716	-0.000106972	-0.000282547	-0.000106972	-0.000177707	-6.972e-06	-0.000387638
-0.000106968	0.000856495	-0.000106968	-0.000220906	-0.000106968	-0.000248672	-6.968e-06	-0.000343842
-0.000106964	0.000815443	-0.000106964	-0.00017336	-0.000106964	-0.000356863	-6.964e-06	-0.000320546
-0.00010696	0.000769718	-0.00010696	-0.000125765	-0.00010696	-0.000405411	-6.96e-06	-0.000247758
-0.000106956	0.000791162	-0.000106956	-0.000150039	-0.000106956	-0.000405377	-6.956e-06	-0.000248696
-0.000106952	0.000848114	-0.000106952	-0.00025274	-0.000106952	-0.000320504	-6.952e-06	-0.000258947
-0.000106948	0.000899424	-0.000106948	-0.000327359	-0.000106948	-0.000266355	-6.948e-06	-0.000269264
-0.000106944	0.000894755	-0.000106944	-0.00037209	-0.000106944	-0.000256112	-6.944e-06	-0.000280398
-0.00010694	0.000908741	-0.00010694	-0.000336614	-0.00010694	-0.00026083	-6.94e-06	-0.000331702
-0.000106936	0.000889135	-0.000106936	-0.000278764	-0.000106936	-0.000309259	-6.936e-06	-0.000327061
-0.000106932	0.00086304	-0.000106932	-0.000193863	-0.000106932	-0.000307438	-6.932e-06	-0.000316812
-0.000106928	0.000851783	-0.000106928	-0.00015099	-0.000106928	-0.000282238	-6.928e-06	-0.000311199
-0.000106924	0.000886333	-0.000106924	-0.000115547	-0.000106924	-0.000283158	-6.924e-06	-0.000320519
-0.00010692	0.000878875	-0.00010692	-0.000138868	-0.00010692	-0.000295301	-6.92e-06	-0.000336411
-0.000106916	0.000888182	-0.000106916	-0.000198597	-0.000106916	-0.000299056	-6.916e-06	-0.000343864
-0.000106912	0.000870465	-0.000106912	-0.000304921	-0.000106912	-0.000317686	-6.912e-06	-0.000285089
-0.000106908	0.000857418	-0.000106908	-0.000320779	-0.000106908	-0.000341019	-6.908e-06	-0.000233772
-0.000106904	0.000811675	-0.000106904	-0.000303032	-0.000106904	-0.000295301	-6.904e-06	-0.000215121
-0.0001069	0.000840667	-0.0001069	-0.000295592	-0.0001069	-0.000220633	-6.9e-06	-0.000217018
-0.000106896	0.000899427	-0.000106896	-0.000192953	-0.000106896	-0.000180516	-6.896e-06	-0.000260839
-0.000106892	0.000890999	-0.000106892	-0.000194863	-0.000106892	-0.000185148	-6.892e-06	-0.000330779
-0.000106888	0.000880732	-0.000106888	-0.000176153	-0.000106888	-0.000202883	-6.888e-06	-0.000399809
-0.000106884	0.000853684	-0.000106884	-0.000206945	-0.000106884	-0.000248653	-6.884e-06	-0.000397958
-0.00010688	0.000804204	-0.00010688	-0.000202315	-0.00010688	-0.000284102	-6.88e-06	-0.000414739
-0.000106876	0.00080329	-0.000106876	-0.000220955	-0.000106876	-0.000285009	-6.876e-06	-0.000326107
-0.000106872	0.000835949	-0.000106872	-0.000263856	-0.000106872	-0.000275659	-6.872e-06	-0.000254281
-0.000106868	0.000829413	-0.000106868	-0.000246182	-0.000106868	-0.000221565	-6.868e-06	-0.000228153
-0.000106864	0.000850873	-0.000106864	-0.000225627	-0.000106864	-0.000186067	-6.864e-06	-0.000269214
-0.00010686	0.000870456	-0.00010686	-0.000202294	-0.00010686	-0.000167508	-6.86e-06	-0.000324286
-0.000106856	0.000895653	-0.000106856	-0.000233055	-0.000106856	-0.000166521	-6.856e-06	-0.000398933
-0.000106852	0.000844349	-0.000106852	-0.000292808	-0.000106852	-0.000186132	-6.852e-06	-0.000369076
-0.000106848	0.000821926	-0.000106848	-0.000284356	-0.000106848	-0.00026454	-6.848e-06	-0.00034478
-0.000106844	0.000817322	-0.000106844	-0.000249867	-0.000106844	-0.000302757	-6.844e-06	-0.000335479
-0.00010684	0.000802383	-0.00010684	-0.000248944	-0.00010684	-0.000329836	-6.84e-06	-0.000242148
-0.000106836	0.00084063	-0.000106836	-0.00024708	-0.000106836	-0.000264497	-6.836e-06	-0.000190846
-0.000106832	0.000925534	-0.000106832	-0.000253595	-0.000106832	-0.000231813	-6.832e-06	-0.000266403
-0.000106828	0.000884463	-0.000106828	-0.000250818	-0.000106828	-0.000165573	-6.828e-06	-0.000310239
-0.000106824	0.000832181	-0.000106824	-0.000224689	-0.000106824	-0.000123592	-6.824e-06	-0.000368144
-0.00010682	0.00080333	-0.00010682	-0.000257323	-0.00010682	-0.000157161	-6.82e-06	-0.000403562
-0.000106816	0.000759482	-0.000106816	-0.000304942	-0.000106816	-0.000213211	-6.816e-06	-0.000405435
-0.000106812	0.000781898	-0.000106812	-0.000314286	-0.000106812	-0.00030371	-6.812e-06	-0.000397053
-0.000106808	0.000842534	-0.000106808	-0.000313281	-0.000106808	-0.000384868	-6.808e-06	-0.000313054
-0.000106804	0.000893823	-0.000106804	-0.000251706	-0.000106804	-0.000376477	-6.804e-06	-0.000255198
-0.0001068	0.000886373	-0.0001068	-0.000195752	-0.0001068	-0.000272878	-6.8e-06	-0.000215093
-0.000106796	0.000846167	-0.000106796	-0.000258273	-0.000106796	-0.000205682	-6.796e-06	-0.000203903
-0.000106792	0.000826635	-0.000106792	-0.000284414	-0.000106792	-0.00017958	-6.792e-06	-0.000219765
-0.000106788	0.00079585	-0.000106788	-0.000235857	-0.000106788	-0.000166515	-6.788e-06	-0.000254275
-0.000106784	0.000814505	-0.000106784	-0.000233076	-0.000106784	-0.000256081	-6.784e-06	-0.000387721
-0.00010678	0.000823846	-0.00010678	-0.000222813	-0.00010678	-0.00032234	-6.78e-06	-0.000399846
-0.000106776	0.000835946	-0.000106776	-0.000176153	-0.000106776	-0.000319516	-6.776e-06	-0.00038029
-0.000106772	0.000881677	-0.000106772	-0.000164982	-0.000106772	-0.000234609	-6.772e-06	-0.000332656
-0.000106768	0.00088729	-0.000106768	-0.000197616	-0.000106768	-0.000173041	-6.768e-06	-0.00032802
-0.000106764	0.000801417	-0.000106764	-0.000258252	-0.000106764	-0.000111433	-6.764e-06	-0.000309317
-0.00010676	0.000772471	-0.00010676	-0.000309599	-0.00010676	-0.000165586	-6.76e-06	-0.000271048
-0.000106756	0.000784593	-0.000106756	-0.000326402	-0.000106756	-0.000260763	-6.756e-06	-0.000277602
-0.000106752	0.000759439	-0.000106752	-0.000261066	-0.000106752	-0.000315835	-6.752e-06	-0.000320534
-0.000106748	0.000774313	-0.000106748	-0.000171478	-0.000106748	-0.000287867	-6.748e-06	-0.000281336
-0.000106744	0.000815409	-0.000106744	-0.000153727	-0.000106744	-0.000261664	-6.744e-06	-0.000242169
-0.00010674	0.000820066	-0.00010674	-0.000166778	-0.00010674	-0.00015996	-6.74e-06	-0.000276627
-0.000106736	0.00082379	-0.000106736	-0.000237712	-0.000106736	-0.000110554	-6.736e-06	-0.000355063
-0.000106732	0.000814492	-0.000106732	-0.000327331	-0.000106732	-0.000134791	-6.732e-06	-0.000383068
-0.000106728	0.000806065	-0.000106728	-0.000343156	-0.000106728	-0.000187974	-6.728e-06	-0.000434366
-0.000106724	0.000821007	-0.000106724	-0.000298388	-0.000106724	-0.000239291	-6.724e-06	-0.000365336
-0.00010672	0.000793029	-0.00010672	-0.000234962	-0.00010672	-0.000247666	-6.72e-06	-0.000273874
-0.000106716	0.000749156	-0.000106716	-0.000176147	-0.000106716	-0.000238322	-6.716e-06	-0.000178651
-0.000106712	0.00075664	-0.000106712	-0.000171496	-0.000106712	-0.000243019	-6.712e-06	-0.000146048
-0.000106708	0.000733276	-0.000106708	-0.000201353	-0.000106708	-0.000251428	-6.708e-06	-0.000226267
-0.000106704	0.000712745	-0.000106704	-0.000205062	-0.000106704	-0.000264466	-6.704e-06	-0.00032707
-0.0001067	0.000747296	-0.0001067	-0.000258233	-0.0001067	-0.00024861	-6.7e-06	-0.000385824
-0.000106696	0.000853669	-0.000106696	-0.000292777	-0.000106696	-0.00029249	-6.696e-06	-0.000444676
-0.000106692	0.000860208	-0.000106692	-0.000303014	-0.000106692	-0.00023556	-6.692e-06	-0.000376495
-0.000106688	0.000845296	-0.000106688	-0.000267621	-0.000106688	-0.000213171	-6.688e-06	-0.000277605
-0.000106684	0.000806135	-0.000106684	-0.00024147	-0.000106684	-0.000208493	-6.684e-06	-0.000206736
-0.00010668	0.000769752	-0.00010668	-0.000197622	-0.00010668	-0.000235551	-6.68e-06	-0.0001703
-0.000106676	0.000753832	-0.000106676	-0.000177116	-0.000106676	-0.000249561	-6.676e-06	-0.000231908
-0.000106672	0.000743574	-0.000106672	-0.000192934	-0.000106672	-0.000249592	-6.672e-06	-0.000286928
-0.000106668	0.000780929	-0.000106668	-0.00018081	-0.000106668	-0.000261673	-6.668e-06	-0.000374659
-0.000106664	0.000799569	-0.000106664	-0.000198606	-0.000106664	-0.000274739	-6.664e-06	-0.000402614
-0.00010666	0.000813566	-0.00010666	-0.000240554	-0.00010666	-0.000271014	-6.66e-06	-0.000306533
-0.000106656	0.000800467	-0.000106656	-0.000276943	-0.000106656	-0.000271011	-6.656e-06	-0.000212365
-0.000106652	0.000703429	-0.000106652	-0.000286291	-0.000106652	-0.000253276	-6.652e-06	-0.000218867
-0.000106648	0.00069784	-0.000106648	-0.000205114	-0.000106648	-0.000250493	-6.648e-06	-0.000272029
-0.000106644	0.000684789	-0.000106644	-0.000174323	-0.000106644	-0.000286009	-6.644e-06	-0.000317757
-0.00010664	0.000718411	-0.00010664	-0.000183639	-0.00010664	-0.000274776	-6.64e-06	-0.000329934
-0.000106636	0.000779065	-0.000106636	-0.000172474	-0.000106636	-0.000228107	-6.636e-06	-0.000329875
-0.000106632	0.000828487	-0.000106632	-0.000232126	-0.000106632	-0.00020104	-6.632e-06	-0.000333557
-0.000106628	0.00078554	-0.000106628	-0.00029091	-0.000106628	-0.000200157	-6.628e-06	-0.000333591
-0.000106624	0.000764074	-0.000106624	-0.000307723	-0.000106624	-0.000259862	-6.624e-06	-0.000272973
-0.00010662	0.000724876	-0.00010662	-0.000259202	-0.00010662	-0.000300957	-6.62e-06	-0.000272973
-0.000106616	0.00069597	-0.000106616	-0.000205154	-0.000106616	-0.00030932	-6.616e-06	-0.000256164
-0.000106612	0.000691285	-0.000106612	-0.000159387	-0.000106612	-0.000313962	-6.612e-06	-0.000260799
-0.000106608	0.000712813	-0.000106608	-0.000153807	-0.000106608	-0.000313922	-6.608e-06	-0.000261768
-0.000106604	0.000767845	-0.000106604	-0.000150027	-0.000106604	-0.000252341	-6.604e-06	-0.000289751
-0.0001066	0.000754776	-0.0001066	-0.000234018	-0.0001066	-0.000237396	-6.6e-06	-0.000300037
-0.000106596	0.000750104	-0.000106596	-0.000328238	-0.000106596	-0.000192616	-6.596e-06	-0.000290699
-0.000106592	0.000726814	-0.000106592	-0.000293731	-0.000106592	-0.000215035	-6.592e-06	-0.000300944
-0.000106588	0.000710002	-0.000106588	-0.000264779	-0.000106588	-0.000271962	-6.588e-06	-0.000324271
-0.000106584	0.000738945	-0.000106584	-0.000233046	-0.000106584	-0.000285969	-6.584e-06	-0.000298155
-0.00010658	0.00072774	-0.00010658	-0.000171484	-0.00010658	-0.000274736	-6.58e-06	-0.000272976
-0.000106576	0.000729591	-0.000106576	-0.000150947	-0.000106576	-0.000264509	-6.576e-06	-0.000248702
-0.000106572	0.000736109	-0.000106572	-0.00016401	-0.000106572	-0.000280362	-6.572e-06	-0.000266428
-0.000106568	0.000725879	-0.000106568	-0.000198548	-0.000106568	-0.000257032	-6.568e-06	-0.000270174
-0.000106564	0.000715633	-0.000106564	-0.00026385	-0.000106564	-0.00027947	-6.564e-06	-0.000286008
-0.00010656	0.000689498	-0.00010656	-0.000297446	-0.00010656	-0.000264528	-6.56e-06	-0.000309335
-0.000106556	0.000652146	-0.000106556	-0.000274123	-0.000106556	-0.000270089	-6.556e-06	-0.000318713
-0.000106552	0.000640018	-0.000106552	-0.000224652	-0.000106552	-0.000285966	-6.552e-06	-0.000314951
-0.000106548	0.000645625	-0.000106548	-0.000195746	-0.000106548	-0.000225311	-6.548e-06	-0.000341056
[truncated: 274,136+ more rows]

[truncated: 90 more sheets: Supplementary Fig. 1, Supplementary Fig. 6g, Supplementary Fig. 6h, Supplementary Fig. 8a, Supplementary Fig. 8g, Supplementary Fig. 8h, Supplementary Fig. 10, Supplementary Fig. 11a, Supplementary Fig. 11b, Supplementary Fig. 11c, Supplementary Fig. 11d, Supplementary Fig. 12, Supplementary Fig. 13a, Supplementary Fig. 13b, Supplementary Fig. 13c, Supplementary Fig. 13d, Supplementary Fig. 25a, Supplementary Fig. 25b, Supplementary Fig. 25c, Supplementary Fig. 25d …]
